# Supplementary material for: Synovial fibroblast responses to different types of injury resulting in cartilage repair or osteoarthritis
Source: Osteoarthritis Cartilage. Author manuscript; Available in PMC 2026 Jul 7. (PMC13338840; doi:10.1016/j.joca.2025.12.023)
Supplement: 2 [file NIHMS2178807-supplement-2.xlsx]

## Sheet: Suppl Table 4 Cluster DEGs
gene	p_val	avg_log2FC	pct.1	pct.2	p_val_adj	cluster		gene	p_val	avg_log2FC	pct.1	pct.2	p_val_adj	cluster		gene	p_val	avg_log2FC	pct.1	pct.2	p_val_adj	cluster		gene	p_val	avg_log2FC	pct.1	pct.2	p_val_adj	cluster		gene	p_val	avg_log2FC	pct.1	pct.2	p_val_adj	cluster		gene	p_val	avg_log2FC	pct.1	pct.2	p_val_adj	cluster		gene	p_val
Pla1a	0	2.15154	0.8	0.193	0	LinP		Col22a1	0	4.73806	0.953	0.076	0	FLS		Pi16	0	5.24041	0.935	0.141	0	SubP		Cadm3	0	2.02602	0.621	0.203	0	SubF1		Ifit1	0	6.27942	0.928	0.077	0	SubF2		Tnn	0	2.69599	0.667	0.133	0	PSF		Birc5	0
Htra4	0	1.8842	0.829	0.225	0	LinP		Tspan15	0	6.18861	0.91	0.048	0	FLS		Efhd1	0	4.47581	0.823	0.093	0	SubP		Cd34	0	1.5362	0.956	0.56	0	SubF1		Ifit3	0	6.41788	0.918	0.078	0	SubF2		Acan	0	1.4978	0.574	0.152	0	PSF		Cdca8	0
Cpe	0	2.04652	0.903	0.316	0	LinP		F13a1	0	5.38923	0.966	0.12	0	FLS		Dpp4	0	3.88184	0.799	0.108	0	SubP		Scara5	0	1.28584	0.659	0.267	0	SubF1		Oasl2	0	4.59019	0.913	0.098	0	SubF2		C1qtnf3	0	2.36967	0.659	0.239	0	PSF		Cdca3	0
Sparcl1	0	1.4632	0.914	0.356	0	LinP		Clic5	0	6.82109	0.885	0.066	0	FLS		Efemp1	0	3.75169	0.84	0.159	0	SubP		Clec3b	0	1.66745	0.955	0.62	0	SubF1		Iigp1	0	5.21591	0.903	0.095	0	SubF2		Lrrc15	0	2.21405	0.536	0.15	0	PSF		Ccnb2	0
Rspo2	0	2.76826	0.742	0.203	0	LinP		Htra4	0	4.79034	0.947	0.158	0	FLS		Scara5	0	2.96781	0.949	0.282	0	SubP		Tnxb	0	1.38092	0.936	0.621	0	SubF1		Igtp	0	4.91728	0.846	0.089	0	SubF2		Dkk3	0	1.46082	0.848	0.465	0	PSF		Pclaf	0
Megf10	0	2.40728	0.468	0.092	0	LinP		Pla1a	0	3.98076	0.878	0.131	0	FLS		Cadm3	0	2.70259	0.81	0.226	0	SubP		Fez1	0	1.51032	0.63	0.321	0	SubF1		Gbp3	0	4.54613	0.8	0.078	0	SubF2		Col12a1	0	1.27	0.841	0.46	0	PSF		Mki67	0
Gm12695	0	3.50789	0.315	0.035	0	LinP		Aldh1a3	0	4.23597	0.759	0.058	0	FLS		Tek	0	4.71874	0.619	0.043	0	SubP		1700019D03Rik	0	1.67075	0.492	0.186	0	SubF1		Ifi44	0	5.91823	0.692	0.033	0	SubF2		Cdh11	0	1.18756		0.348	0	PSF		Cenpa	0
Prg4	0	1.24598	0.966	0.821	0	LinP		Itga6	0	3.93328	0.783	0.086	0	FLS		Adgrd1	0	2.96771	0.816	0.257	0	SubP		Pcolce2	0	1.44953	0.766	0.463	0	SubF1		Ifit3b	0	6.57597	0.677	0.025	0	SubF2		P4ha3	0	1.36204	0.706	0.337	0	PSF		Stmn1	0
Sdc2	0	1.51102	0.996	0.857	0	LinP		Sparcl1	0	2.95977	0.99	0.299	0	FLS		1700019D03Rik	0	2.78219	0.722	0.197	0	SubP		Cldn10	0	1.78909	0.523	0.245	0	SubF1		Rsad2	0	7.5149	0.631	0.015	0	SubF2		Tmem119	0	1.17019	0.813	0.451	0	PSF		Anln	0
Enpp5	4.5e-296	2.42487	0.463	0.106	1.24e-291	LinP		Sox5	0	3.28873	0.949	0.262	0	FLS		Procr	0	3.00288	0.868	0.355	0	SubP		Gm765	0	2.27031	0.371	0.096	0	SubF1		Gm4951	0	4.9788	0.641	0.04	0	SubF2		Col27a1	0	1.18179	0.608	0.252	0	PSF		Cenpf	0
Pltp	1.14e-283	1.88531	0.871	0.443	3.13e-279	LinP		Cystm1	0	4.82997	0.783	0.102	0	FLS		Ace	0	2.30066	0.844	0.333	0	SubP		Dpp4	0	1.68616	0.384	0.11	0	SubF1		Ifi47	0	5.02828	0.626	0.042	0	SubF2		Fscn1	0	1.10529	0.645	0.292	0	PSF		Tpx2	0
Sned1	3.23e-283	1.94262	0.889	0.477	8.89e-279	LinP		Bglap2	0	3.10395	0.726	0.045	0	FLS		Zfp385a	0	3.15013	0.681	0.174	0	SubP		Sfrp4	0	1.75392	0.674	0.406	0	SubF1		Oasl1	0	6.3415	0.39	0.008	0	SubF2		Fbn2	0	2.10555	0.552	0.202	0	PSF		Ube2c	0
Fbln7	4.76e-283	1.57144	0.986	0.683	1.31e-278	LinP		Sema3a	0	3.07401	0.833	0.156	0	FLS		Ebf2	0	2.28506	0.79	0.298	0	SubP		Ablim1	0	1.11804	0.716	0.45	0	SubF1		F830016B08Rik	1.57e-281	4.78767	0.462	0.027	4.32e-277	SubF2		Adam12	0	1.63323	0.528	0.183	0	PSF		Hmmr	0
Sash1	1.1e-267	1.35025	0.969	0.737	3.02e-263	LinP		Pcsk6	0	3.43593	0.951	0.293	0	FLS		Pcolce2	0	2.52541	0.964	0.475	0	SubP		Celf2	0	0.822171	0.816	0.551	0	SubF1		Rtp4	3.08e-270	3.97344	0.877	0.113	8.47e-266	SubF2		Tnc	0	0.760773	0.764	0.421	0	PSF		Racgap1	0
Cp	4.31e-267	2.28348	0.729	0.293	1.19e-262	LinP		Enho	0	3.91492	0.738	0.083	0	FLS		Tmeff2	0	3.3744	0.565	0.081	0	SubP		Mgst1	0	0.810221	0.862	0.613	0	SubF1		Irf7	4.32e-263	4.66773	0.872	0.12	1.19e-258	SubF2		Gxylt2	0	1.33787	0.682	0.342	0	PSF		Spc24	0
Srgn	1.4e-264	2.22444	0.716	0.284	3.84e-260	LinP		Tmem196	0	5.18818	0.678	0.036	0	FLS		Anxa3	0	2.98427	0.948	0.468	0	SubP		Ly6c1	0	1.43536	0.966	0.717	0	SubF1		Isg15	3.22e-252	5.37138	0.974	0.181	8.85e-248	SubF2		Capn6	0	1.70068	0.508	0.17	0	PSF		Cks2	0
Sox5	2.24e-251	1.40115	0.796	0.322	6.16e-247	LinP		Gm17455	0	3.2132	0.92	0.285	0	FLS		Cd55	0	2.52221	0.885	0.406	0	SubP		Ramp2	0	0.945774	0.845	0.605	0	SubF1		Cxcl9	1.84e-239	6.4674	0.395	0.023	5.05e-235	SubF2		Aqp1	0	1.33493	0.781	0.447	0	PSF		Cdkn3	0
Cxcl12	1.65e-250	2.56403	0.947	0.711	4.54e-246	LinP		Cpe	0	3.0068	0.898	0.267	0	FLS		Emilin2	0	2.42177	0.864	0.393	0	SubP		Prelp	0	0.812247	0.969	0.753	0	SubF1		Dhx58	6.62e-233	4.13131	0.544	0.046	1.82e-228	SubF2		Cthrc1	0	1.57286	0.885	0.557	0	PSF		Ccna2	0
F13a1	1.42e-233	0.808641	0.633	0.199	3.9e-229	LinP		Chst2	0	3.84253	0.815	0.21	0	FLS		Gas7	0	2.97924	0.617	0.161	0	SubP		Lbp	0	1.33781	0.931	0.737	0	SubF1		Zbp1	8.06e-223	3.96478	0.805	0.114	2.22e-218	SubF2		Edil3	0	1.48183	0.494	0.172	0	PSF		Prc1	0
Cpq	3.38e-208	1.30363	0.946	0.749	9.31e-204	LinP		Calcrl	0	3.17033	0.758	0.154	0	FLS		Pcsk6	0	1.43293	0.792	0.341	0	SubP		Mfap5	0	0.898838	0.966	0.793	0	SubF1		Cmpk2	1.35e-204	4.74166	0.477	0.04	3.71e-200	SubF2		Crabp2	0	1.46693	0.491	0.169	0	PSF		Tacc3	0
Gadd45a	2.41e-207	1.90123	0.713	0.331	6.64e-203	LinP		Dlx3	0	4.52089	0.642	0.04	0	FLS		Lgi2	0	3.3386	0.53	0.081	0	SubP		Ly6a	0	1.17712	0.994	0.869	0	SubF1		Gbp6	9.66e-203	4.64016	0.436	0.034	2.66e-198	SubF2		Prrx2	0	0.99321	0.863	0.544	0	PSF		Smc2	0
Fn1	1.18e-200	1.00536	1	0.984	3.26e-196	LinP		Sema5a	0	3.37917	0.679	0.087	0	FLS		Car8	0	3.32582	0.55	0.104	0	SubP		Serping1	0	1.05611	0.981	0.867	0	SubF1		Phf11d	1.62e-196	3.87066	0.908	0.185	4.46e-192	SubF2		Ccn4	0	1.5538	0.547	0.229	0	PSF		Ckap2l	0
S100b	5.89e-197	1.53529	0.594	0.21	1.62e-192	LinP		Rspo2	0	3.10768	0.747	0.156	0	FLS		Npr1	0	2.89986	0.562	0.12	0	SubP		Ecm1	0	0.963894	0.982	0.9	0	SubF1		Oas1a	6.23e-196	4.35296	0.431	0.034	1.71e-191	SubF2		Ptn	0	1.21722	0.69	0.372	0	PSF		Cenpw	0
Cmtm8	7.73e-195	1.98365	0.397	0.105	2.13e-190	LinP		Cyp1b1	0	2.46746	0.883	0.297	0	FLS		Thbd	0	2.63624	0.737	0.3	0	SubP		Rnase4	0	0.811329	0.981	0.917	0	SubF1		Usp18	2.56e-183	3.73776	0.744	0.114	7.05e-179	SubF2		Postn	0	1.53137	0.828	0.513	0	PSF		Cdc20	0
Serpinb6a	2.12e-194	0.854432	0.992	0.959	5.82e-190	LinP		Gchfr	0	5.64676	0.602	0.019	0	FLS		Qpct	0	2.87222	0.564	0.128	0	SubP		Igfbp6	0	1.49237	0.993	0.936	0	SubF1		Gbp5	3.57e-178	4.66554	0.303	0.018	9.83e-174	SubF2		Spp1	0	1.46059	0.531	0.219	0	PSF		Cenpm	0
B2m	3.72e-183	0.985714	0.996	0.966	1.02e-178	LinP		Hipk2	0	2.92294	0.765	0.185	0	FLS		Akap12	0	2.32089	0.64	0.205	0	SubP		Nbl1	0	0.747467	0.99	0.941	0	SubF1		Rnf213	3.31e-176	3.85688	0.892	0.195	9.1e-172	SubF2		Enpp1	0	0.983883	0.713	0.404	0	PSF		Diaph3	0
Cyp1b1	1.13e-182	1.18355	0.772	0.348	3.1e-178	LinP		S100b	0	3.01903	0.731	0.159	0	FLS		Tmem100	0	2.02242	0.874	0.447	0	SubP		Gsn	0	0.776862	0.998	0.99	0	SubF1		Trim30a	5.02e-169	3.85888	0.759	0.134	1.38e-164	SubF2		Scarf2	0	1.02694	0.77	0.466	0	PSF		Lockd	0
Colec12	4.75e-182	1.01979	0.966	0.809	1.31e-177	LinP		Slc9a3r1	0	3.73841	0.628	0.069	0	FLS		Rorb	0	4.0114	0.481	0.055	0	SubP		Cavin1	1.51e-299	0.731769	0.942	0.884	4.15e-295	SubF1		Herc6	1.23e-164	3.82216	0.585	0.075	3.38e-160	SubF2		Smoc1	0	1.57262	0.522	0.219	0	PSF		Knstrn	0
Ucp2	2.17e-181	2.12957	0.538	0.198	5.96e-177	LinP		Efnb2	0	3.53533	0.644	0.088	0	FLS		Opcml	0	4.40755	0.456	0.035	0	SubP		Tmod2	2.09e-298	1.39468	0.536	0.277	5.74e-294	SubF1		Irgm1	2.49e-162	3.52848	0.738	0.126	6.85e-158	SubF2		Actn1	0	0.983489	0.768	0.465	0	PSF		Top2a	0
Ctsb	1.57e-180	0.841375	0.997	0.986	4.33e-176	LinP		Sdc3	0	1.89125	0.798	0.248	0	FLS		Heg1	0	2.07752	0.841	0.42	0	SubP		Tppp3	3.77e-297	1.13673	0.823	0.615	1.04e-292	SubF1		Phf11b	4.32e-158	4.14604	0.549	0.069	1.19e-153	SubF2		Dclk1	0	0.815961	0.723	0.427	0	PSF		Cenpe	0
Bglap2	5.4e-178	0.629536	0.403	0.111	1.49e-173	LinP		Cux1	0	2.0878	0.864	0.315	0	FLS		Entpd2	0	1.21943	0.804	0.387	0	SubP		Pmp22	1.07e-286	0.627038	0.969	0.905	2.93e-282	SubF1		Trim30d	1.94e-154	3.53748	0.538	0.066	5.33e-150	SubF2		Fhl2	0	1.4747	0.466	0.171	0	PSF		Cdk1	0
Creb5	1.31e-177	1.03889	0.935	0.608	3.6e-173	LinP		Dnase2a	0	2.75083	0.681	0.135	0	FLS		Ackr1	0	3.32455	0.5	0.084	0	SubP		Fbln2	2.71e-281	0.686109	0.935	0.785	7.45e-277	SubF1		Xaf1	1.43e-150	3.31633	0.826	0.179	3.94e-146	SubF2		Rgs3	0	1.40012	0.698	0.404	0	PSF		Tk1	0
Lmo4	4.06e-176	1.24706	0.891	0.601	1.12e-171	LinP		Hbegf	0	4.019	0.95	0.405	0	FLS		Cd34	0	2.44918	0.997	0.59	0	SubP		Efhd1	3.16e-276	1.05089	0.316	0.106	8.7e-272	SubF1		Gbp2	2.03e-147	4.0946	0.867	0.212	5.58e-143	SubF2		Col8a1	0	1.52701	0.631	0.338	0	PSF		Pbk	0
Fut9	5.59e-176	2.03129	0.264	0.054	1.54e-171	LinP		Epb41l1	0	2.21764	0.798	0.254	0	FLS		Lims2	0	2.62675	0.553	0.152	0	SubP		Heg1	6.16e-276	1.09762	0.658	0.411	1.7e-271	SubF1		Gbp7	2.02e-142	3.62846	0.831	0.191	5.55e-138	SubF2		Emb	0	0.735808	0.784	0.494	0	PSF		Ccnb1	0
Fth1	6.71e-168	0.814029	1	1	1.85e-163	LinP		Limch1	0	2.15017	0.725	0.187	0	FLS		Mustn1	0	1.47835	0.736	0.337	0	SubP		Dcn	1.03e-272	0.517067	1	0.997	2.83e-268	SubF1		Tap1	3.83e-142	3.36114	0.779	0.166	1.05e-137	SubF2		Crlf1	0	1.08994	0.592	0.303	0	PSF		Ckap2	0
H2-D1	9.36e-168	0.914456	0.998	0.958	2.58e-163	LinP		Megf10	0	3.78167	0.583	0.045	0	FLS		Stmn4	0	4.53299	0.427	0.036	0	SubP		S100a10	1.82e-271	0.703176	0.997	0.99	5.02e-267	SubF1		Ifih1	9.12e-142	3.62144	0.713	0.131	2.51e-137	SubF2		Myo1b	0	1.49944	0.494	0.209	0	PSF		Nuf2	0
Nsg1	4.63e-164	1.61332	0.744	0.412	1.27e-159	LinP		Matn4	0	1.859	0.738	0.202	0	FLS		Arl4d	0	3.12617	0.51	0.119	0	SubP		Ahnak	2.3e-266	0.561661	0.995	0.987	6.32e-262	SubF1		Slfn9	1.53e-140	3.71989	0.523	0.069	4.21e-136	SubF2		Srpx2	0	1.14623	0.825	0.54	0	PSF		Kif20a	0
Lifr	1.35e-163	1.87292	0.527	0.199	3.71e-159	LinP		Ninj1	0	2.58433	0.915	0.388	0	FLS		Fez1	0	1.9551	0.728	0.34	0	SubP		Ackr1	2.33e-261	1.61683	0.263	0.083	6.4e-257	SubF1		Ddx60	9.93e-136	3.53851	0.436	0.048	2.73e-131	SubF2		Matn2	0	0.868317	0.722	0.44	0	PSF		Mad2l1	0
Ctsh	7.99e-162	1.09207	0.906	0.646	2.2e-157	LinP		S100a1	0	2.19244	0.932	0.41	0	FLS		Ifi27l2a	0	2.16701	0.714	0.327	0	SubP		Islr	1.95e-254	0.767299	0.905	0.809	5.38e-250	SubF1		Parp14	1.31e-129	3.56219	0.703	0.14	3.6e-125	SubF2		H19	0	2.07506	0.443	0.162	0	PSF		Hmgb3	0
Chchd2	1.57e-161	0.558547	0.997	0.99	4.32e-157	LinP		Bglap	0	1.84053	0.552	0.031	0	FLS		C3	0	1.97312	0.931	0.546	0	SubP		Ddah2	7.51e-252	0.66209	0.906	0.801	2.07e-247	SubF1		Stat2	3.8e-128	2.91497	0.774	0.168	1.05e-123	SubF2		Tpm2	0	1.05102	0.682	0.402	0	PSF		Kif23	0
BC028528	1.23e-159	1.89162	0.376	0.112	3.39e-155	LinP		Cd151	0	2.316	0.951	0.432	0	FLS		Arhgap20	0	1.95223	0.624	0.241	0	SubP		Col14a1	1.14e-251	0.689807	0.945	0.746	3.14e-247	SubF1		Irgm2	3.45e-126	3.46618	0.651	0.119	9.49e-122	SubF2		Mdk	0	1.25189	0.563	0.283	0	PSF		Smc4	0
Scara3	3.62e-159	0.955867	0.941	0.711	9.95e-155	LinP		Foxo1	0	2.48358	0.897	0.384	0	FLS		Dact2	0	5.4266	0.407	0.024	0	SubP		Ntn1	1.37e-250	1.02811	0.743	0.522	3.78e-246	SubF1		Cxcl10	7.02e-124	5.52709	0.533	0.082	1.93e-119	SubF2		Nt5dc2	0	0.654266	0.541	0.262	0	PSF		Knl1	0
Calcrl	4.94e-154	1.20644	0.554	0.21	1.36e-149	LinP		Rgcc	0	4.36244	0.989	0.483	0	FLS		Gfpt2	0	2.1495	0.825	0.445	0	SubP		Tspo	2.01e-249	0.765491	0.937	0.871	5.54e-245	SubF1		Ifi203	4.02e-121	3.1645	0.892	0.28	1.11e-116	SubF2		Cpxm1	0	0.863603	0.675	0.398	0	PSF		Spc25	0
Ebf1	8.72e-154	1.02096	0.987	0.857	2.4e-149	LinP		Pla2g2e	0	3.15387	0.579	0.077	0	FLS		Aif1l	0	4.42875	0.423	0.044	0	SubP		Plxdc1	2.17e-245	1.72226	0.327	0.132	5.98e-241	SubF1		Bst2	6.4e-118	3.23358	0.995	0.581	1.76e-113	SubF2		Csrp2	0	1.39958	0.868	0.593	0	PSF		Tmpo	0
Tmem176b	5.84e-146	1.32127	0.866	0.564	1.61e-141	LinP		Cd55	0	1.86602	0.877	0.377	0	FLS		Nova1	0	2.36681	0.58	0.201	0	SubP		Sod3	2.45e-244	0.819473	0.938	0.848	6.74e-240	SubF1		Sp100	9.98e-118	3.03363	0.641	0.116	2.75e-113	SubF2		Ddah1	0	2.14463	0.385	0.111	0	PSF		Rangap1	0
Has1	3.56e-144	1.16021	0.855	0.524	9.8e-140	LinP		Elmo1	0	2.1535	0.713	0.214	0	FLS		Cd248	0	2.48804	0.987	0.609	0	SubP		C4b	7.77e-243	1.108	0.716	0.5	2.14e-238	SubF1		Dtx3l	2.17e-117	3.29454	0.656	0.128	5.96e-113	SubF2		Ecrg4	0	0.590635	0.769	0.497	0	PSF		Cip2a	0
H2-K1	2.53e-138	1.13726	0.958	0.863	6.97e-134	LinP		Fam49a	0	2.52319	0.598	0.104	0	FLS		Nhsl1	0	3.47274	0.449	0.076	0	SubP		Fhl1	3.88e-241	0.855215	0.83	0.685	1.07e-236	SubF1		Slfn8	8.43e-117	3.30151	0.574	0.098	2.32e-112	SubF2		Pxdn	0	0.81502	0.679	0.408	0	PSF		Depdc1a	0
Tmem196	1.2e-137	1.18687	0.344	0.099	3.31e-133	LinP		Ildr2	0	2.26067	0.639	0.146	0	FLS		Il18	0	2.93488	0.517	0.144	0	SubP		Prnp	6.18e-238	0.613432	0.956	0.913	1.7e-233	SubF1		Stat1	9.16e-116	3.1979	0.815	0.243	2.52e-111	SubF2		Tm4sf1	0	1.38054	0.908	0.639	0	PSF		Tyms	0
Phlda1	6.55e-135	1.32498	0.862	0.591	1.8e-130	LinP		Dcbld2	0	1.96642	0.738	0.245	0	FLS		Adamts5	0	2.40394	0.956	0.585	0	SubP		Crip2	2.72e-237	0.732592	0.918	0.801	7.49e-233	SubF1		Sp110	1.76e-115	3.25447	0.528	0.084	4.85e-111	SubF2		Tspan6	0	1.24024	0.633	0.365	0	PSF		H1fx	0
Rasl11a	1.03e-133	1.97906	0.346	0.107	2.84e-129	LinP		Tln2	0	2.27445	0.94	0.447	0	FLS		Olfml2a	0	2.86189	0.485	0.116	0	SubP		Cd248	2.86e-237	0.911913	0.77	0.608	7.88e-233	SubF1		Mndal	1.15e-113	3.11769	0.882	0.295	3.15e-109	SubF2		Nrp2	0	1.04845	0.604	0.336	0	PSF		Lmnb1	0
Cdkn2c	6e-130	1.35348	0.613	0.291	1.65e-125	LinP		Gnpnat1	0	2.47516	0.96	0.468	0	FLS		Ablim1	0	1.91174	0.833	0.465	0	SubP		Cd9	2.6e-221	0.532405	0.995	0.988	7.14e-217	SubF1		Plscr2	5.47e-113	4.25338	0.272	0.023	1.51e-108	SubF2		Sh3pxd2a	0	0.927734	0.747	0.48	0	PSF		Aspm	0
Vcam1	1.85e-129	1.37653	0.712	0.392	5.08e-125	LinP		Prune2	0	3.13078	0.572	0.08	0	FLS		Sema3c	0	2.49906	0.949	0.582	0	SubP		C1qtnf1	2.54e-220	1.01257	0.638	0.434	6.98e-216	SubF1		Slfn2	1.66e-112	3.70168	0.405	0.05	4.56e-108	SubF2		Kcnj15	0	3.41893	0.31	0.043	0	PSF		Rrm1	0
Apold1	1.24e-128	1.9256	0.358	0.118	3.41e-124	LinP		Procr	0	1.16444	0.82	0.329	0	FLS		Slco3a1	0	2.09085	0.659	0.294	0	SubP		Cavin3	1.15e-219	0.589534	0.975	0.957	3.16e-215	SubF1		Parp9	3.22e-111	3.13668	0.708	0.163	8.85e-107	SubF2		Arl4c	0	1.99272	0.392	0.126	0	PSF		Dbf4	0
Cdo1	4.12e-128	1.85819	0.255	0.064	1.13e-123	LinP		Emilin2	0	1.07681	0.853	0.365	0	FLS		Ston2	0	2.8959	0.471	0.106	0	SubP		Fstl1	2.66e-219	0.663487	0.991	0.975	7.32e-215	SubF1		Apol9b	1.54e-110	3.60648	0.359	0.04	4.24e-106	SubF2		Hmcn1	0	1.54608	0.415	0.15	0	PSF		Pmf1	0
Ildr2	1.77e-127	1.40907	0.488	0.191	4.87e-123	LinP		Mfap3l	0	3.45892	0.541	0.055	0	FLS		Dbn1	0	2.17501	0.784	0.422	0	SubP		C3	5.84e-219	0.904253	0.755	0.539	1.61e-214	SubF1		Psmb9	1.81e-108	3.12006	0.687	0.148	4.98e-104	SubF2		Fkbp11	0	1.16591	0.736	0.474	0	PSF		Cenpq	0
Zfp36l1	2.31e-127	0.858989	0.984	0.906	6.36e-123	LinP		Adamts16	0	3.32104	0.546	0.06	0	FLS		Wnt10b	0	4.47294	0.391	0.029	0	SubP		Vcan	1.26e-218	0.841654	0.834	0.647	3.46e-214	SubF1		Tor3a	4.99e-106	2.93008	0.851	0.291	1.37e-101	SubF2		Pdgfrl	0	0.602863	0.741	0.48	0	PSF		Rrm2	0
Pde1a	4.05e-127	1.49438	0.545	0.241	1.11e-122	LinP		Ntn4	0	1.87325	0.773	0.288	0	FLS		Engase	0	2.78212	0.493	0.137	0	SubP		Slc1a5	1.13e-217	0.82696	0.72	0.522	3.12e-213	SubF1		Ifi35	1.28e-103	2.81617	0.862	0.3	3.53e-99	SubF2		Col11a1	0	0.726888	0.587	0.327	0	PSF		Cks1b	0
Tmem176a	9.42e-125	1.36512	0.749	0.441	2.59e-120	LinP		Sorbs2	0	3.6239	0.535	0.05	0	FLS		Dact1	0	2.45916	0.595	0.242	0	SubP		Ackr3	3.58e-214	0.736455	0.835	0.66	9.85e-210	SubF1		Parp10	4.16e-103	3.18283	0.405	0.053	1.15e-98	SubF2		Palld	0	0.948982	0.816	0.556	0	PSF		Plk1	0
Pcsk6	2.26e-124	0.640479	0.726	0.353	6.21e-120	LinP		Igsf8	0	2.07988	0.912	0.428	0	FLS		Antxr2	0	1.87027	0.826	0.474	0	SubP		Cfb	8.81e-213	0.923027	0.721	0.514	2.43e-208	SubF1		Apol9a	1.01e-100	3.26966	0.472	0.074	2.77e-96	SubF2		C1qtnf6	0	1.02771	0.871	0.617	0	PSF		Asf1b	0
Filip1	1.22e-120	1.74784	0.336	0.108	3.36e-116	LinP		Zfp385b	0	2.45991	0.638	0.158	0	FLS		Clec3b	0	1.95169	0.997	0.645	0	SubP		Gstm1	2.78e-207	0.796013	0.762	0.576	7.65e-203	SubF1		Psmb8	1.33e-99	2.85936	0.877	0.337	3.65e-95	SubF2		Sulf2	0	1.00582	0.851	0.6	0	PSF		Trim59	0
Barx1	4.75e-120	1.26258	0.617	0.301	1.31e-115	LinP		Pon2	0	1.83646	0.877	0.398	0	FLS		Adamtsl4	0	2.1057	0.664	0.319	0	SubP		Anxa3	4.77e-205	0.783682	0.67	0.469	1.31e-200	SubF1		Ddx58	2.12e-92	2.69979	0.749	0.22	5.82e-88	SubF2		Rflnb	0	1.43147	0.53	0.279	0	PSF		Nusap1	0
Ntrk3	9.61e-119	1.84212	0.298	0.089	2.64e-114	LinP		Cdh13	0	1.89132	0.882	0.405	0	FLS		Lrrn4cl	0	1.63689	0.858	0.516	0	SubP		Fbn1	7.08e-205	0.989919	0.915	0.851	1.95e-200	SubF1		Ifitm3	2.12e-92	1.61803	1	0.983	5.83e-88	SubF2		Sdc1	0	0.706086	0.679	0.431	0	PSF		Bok	0
S100a1	4.53e-118	0.989624	0.772	0.457	1.25e-113	LinP		Rab37	0	6.70404	0.484	0.008	0	FLS		Tnxb	0	1.55448	0.984	0.644	0	SubP		Adgrd1	1.07e-201	0.965711	0.474	0.26	2.95e-197	SubF1		Helz2	1.09e-89	2.99185	0.544	0.11	3.01e-85	SubF2		Scx	0	0.929197	0.514	0.267	0	PSF		Kif11	0
Enpp2	2.74e-115	1.59043	0.65	0.368	7.54e-111	LinP		Has1	0	1.56319	0.958	0.483	0	FLS		Fyn	0	1.83624	0.815	0.483	0	SubP		Myoc	1.68e-201	1.27449	0.498	0.276	4.64e-197	SubF1		9930111J21Rik2	2.81e-86	3.77402	0.354	0.049	7.73e-82	SubF2		Kctd12	0	0.706948	0.683	0.437	0	PSF		Mxd3	0
Ednra	1.18e-114	1.57827	0.462	0.191	3.24e-110	LinP		Sv2c	0	3.57463	0.515	0.041	0	FLS		Trio	0	1.98598	0.7	0.37	0	SubP		Pdgfra	9.14e-196	0.573438	0.905	0.791	2.51e-191	SubF1		Ly6e	7.74e-86	2.01023	1	0.83	2.13e-81	SubF2		Rac3	0	1.48207	0.405	0.159	0	PSF		Kif20b	0
Gpx3	2.58e-113	1.04295	0.969	0.871	7.11e-109	LinP		Rgs5	0	4.15863	0.552	0.079	0	FLS		Smpd3	0	3.07632	0.396	0.074	0	SubP		Cyb5a	3.22e-195	0.494109	0.939	0.902	8.87e-191	SubF1		Samd9l	9.29e-82	2.53633	0.856	0.363	2.56e-77	SubF2		Mest	0	1.84317	0.427	0.181	0	PSF		Ddx39	0
Nfil3	1.88e-111	1.27841	0.69	0.403	5.16e-107	LinP		Retreg1	0	1.82647	0.738	0.265	0	FLS		Wnt2	0	4.63583	0.337	0.022	0	SubP		Anpep	2.75e-190	0.876332	0.72	0.563	7.57e-186	SubF1		Psmb10	6.84e-80	2.59649	0.846	0.334	1.88e-75	SubF2		Marcksl1	0	1.29938	0.418	0.173	0	PSF		Plk4	0
9330188P03Rik	7.44e-111	2.22058	0.275	0.083	2.05e-106	LinP		Adamtsl5	0	1.54142	0.73	0.258	0	FLS		Ramp2	0	1.6325	0.931	0.619	0	SubP		Cd55	2.85e-190	0.912698	0.623	0.404	7.83e-186	SubF1		Ube2l6	5.27e-77	2.66437	0.697	0.211	1.45e-72	SubF2		Col16a1	0	0.741853	0.847	0.605	0	PSF		Kif22	0
Pde5a	9.48e-111	1.94416	0.396	0.154	2.61e-106	LinP		Vldlr	0	1.82766	0.676	0.205	0	FLS		Creb5	0	1.37581	0.913	0.602	0	SubP		Tmsb4x	3.57e-189	0.507178	1	0.995	9.84e-185	SubF1		Parp12	3.84e-76	2.56151	0.615	0.157	1.06e-71	SubF2		Megf6	0	2.19094	0.318	0.076	0	PSF		Ect2	0
Fxyd1	1.08e-108	0.662599	0.974	0.878	2.96e-104	LinP		Dusp14	0	1.87287	0.684	0.217	0	FLS		Adamts15	0	2.6745	0.416	0.107	0	SubP		Thy1	1.55e-188	1.00052	0.626	0.429	4.27e-184	SubF1		Eif2ak2	3.61e-74	2.68263	0.733	0.267	9.93e-70	SubF2		Igsf10	0	0.531305	0.852	0.611	0	PSF		Rfc5	0
Errfi1	1.22e-107	1.02727	0.859	0.601	3.34e-103	LinP		Edem2	0	1.70582	0.734	0.269	0	FLS		Prdm8	0	3.82751	0.35	0.042	0	SubP		Lrrn4cl	2.34e-188	0.713988	0.715	0.508	6.44e-184	SubF1		Ifit2	5.61e-71	3.7284	0.503	0.114	1.54e-66	SubF2		Parp8	0	1.01665	0.498	0.258	0	PSF		Hmgn2	0
Rcan2	1.27e-107	1.48982	0.385	0.142	3.48e-103	LinP		Cmtm8	0	2.92188	0.527	0.064	0	FLS		Zyx	0	1.88801	0.826	0.521	0	SubP		Plpp3	6.39e-187	0.510472	0.93	0.819	1.76e-182	SubF1		Gm20559	1.32e-67	2.57593	0.513	0.118	3.63e-63	SubF2		Maf	0	0.793347	0.646	0.407	0	PSF		Dnajc9	0
Rspo3	3.43e-106	1.75705	0.251	0.071	9.44e-102	LinP		Pltp	0	1.36252	0.869	0.406	0	FLS		Timp3	0	1.35229	0.916	0.614	0	SubP		Pi16	6.56e-187	0.677728	0.351	0.16	1.81e-182	SubF1		Sp140	1.02e-66	2.59058	0.6	0.166	2.8e-62	SubF2		Zfp469	0	0.95738	0.493	0.255	0	PSF		Incenp	0
Pcbd1	1.32e-105	1.68767	0.307	0.101	3.63e-101	LinP		Syngr2	0	1.7018	0.814	0.355	0	FLS		Gstm1	0	1.68581	0.881	0.584	0	SubP		Axl	9.71e-185	0.572959	0.876	0.768	2.67e-180	SubF1		Aftph	7.82e-66	2.44776	0.713	0.245	2.15e-61	SubF2		Slc8a1	0	1.60292	0.353	0.115	0	PSF		Pimreg	0
Ccn5	8.25e-105	1.85601	0.637	0.416	2.27e-100	LinP		Ptgs1	0	2.80192	0.53	0.074	0	FLS		Ackr3	0	1.57606	0.955	0.667	0	SubP		Emilin2	3.26e-184	0.897308	0.602	0.392	8.97e-180	SubF1		Lgals3bp	1.44e-63	2.01826	0.872	0.459	3.97e-59	SubF2		Fabp5	0	1.79174	0.415	0.178	0	PSF		Shcbp1	0
Serpinb1a	2.2e-101	1.55122	0.555	0.28	6.06e-97	LinP		Tmem100	0	1.19036	0.873	0.421	0	FLS		Jpt1	0	1.89149	0.891	0.605	0	SubP		Lysmd2	4.2e-184	0.928647	0.65	0.47	1.16e-179	SubF1		Ifi211	3.3e-62	2.02788	0.841	0.373	9.09e-58	SubF2		Cnn2	0	1.05607	0.589	0.354	0	PSF		Gmnn	0
Tmem98	6.36e-101	1.68141	0.436	0.189	1.75e-96	LinP		Dbndd2	0	1.71398	0.678	0.227	0	FLS		Cmah	0	5.03966	0.303	0.017	0	SubP		Csf1	1.24e-183	0.830933	0.736	0.571	3.41e-179	SubF1		AA467197	1.75e-58	2.37536	0.585	0.171	4.81e-54	SubF2		Sox4	0	0.739222	0.702	0.467	0	PSF		Bub1b	0
Lrrc17	4.15e-100	1.06556	0.753	0.458	1.14e-95	LinP		Gpsm3	0	2.19476	0.554	0.103	0	FLS		Islr2	0	2.86488	0.365	0.081	0	SubP		Ebf2	1.13e-180	0.94692	0.509	0.298	3.1e-176	SubF1		Lgals9	9.97e-58	2.05937	0.841	0.422	2.74e-53	SubF2		Sox9	0	0.809066	0.507	0.273	0	PSF		Ska1	0
Chka	1.23e-98	1.34067	0.621	0.35	3.39e-94	LinP		Mcub	0	1.56498	0.881	0.433	0	FLS		Ugdh	0	1.77203	0.953	0.672	0	SubP		Ace	3.58e-180	0.852718	0.55	0.333	9.85e-176	SubF1		H2-T22	5.95e-57	2.22198	0.836	0.466	1.64e-52	SubF2		Ncam1	0	0.831858	0.499	0.267	0	PSF		Ncapd2	0
Tcn2	6.85e-98	0.932996	0.77	0.49	1.89e-93	LinP		Ccdc3	0	1.69558	0.834	0.387	0	FLS		Ly6c1	0	1.64945	0.997	0.735	0	SubP		Slco3a1	5.69e-177	1.16232	0.478	0.29	1.57e-172	SubF1		Ifi204	9.86e-57	1.90148	0.887	0.468	2.71e-52	SubF2		Plagl1	0	1.12673	0.478	0.248	0	PSF		Dlgap5	0
Ugp2	1.48e-97	0.574386	0.923	0.715	4.06e-93	LinP		Colgalt2	0	2.97648	0.512	0.066	0	FLS		Igfbp5	0	1.99504	0.984	0.728	0	SubP		Glud1	8.56e-177	0.667418	0.896	0.84	2.36e-172	SubF1		Adar	3.03e-55	2.32064	0.472	0.117	8.34e-51	SubF2		Myo10	0	0.95217	0.528	0.299	0	PSF		Bub1	0
Hexa	1.49e-97	0.758055	0.948	0.858	4.11e-93	LinP		Srgn	0	1.49609	0.696	0.25	0	FLS		Uchl1	0	3.1379	0.311	0.062	0	SubP		Ltbp4	5.79e-172	0.620238	0.802	0.652	1.59e-167	SubF1		Mlkl	3.66e-55	2.5957	0.451	0.112	1.01e-50	SubF2		Gsto1	0	1.05582	0.436	0.207	0	PSF		Kif4	0
Pi15	3.82e-97	1.51254	0.48	0.22	1.05e-92	LinP		Serpinb1a	0	1.5591	0.685	0.24	0	FLS		Edn1	0	3.7553	0.277	0.034	0	SubP		Cryab	1.06e-169	0.656069	0.808	0.683	2.91e-165	SubF1		Trim25	1.35e-54	2.49524	0.559	0.169	3.72e-50	SubF2		Enah	0	1.0893	0.449	0.223	0	PSF		Selenoh	0
Zfp385b	4.84e-97	1.26633	0.465	0.202	1.33e-92	LinP		Inhba	0	2.04723	0.729	0.285	0	FLS		Tubb4a	0	3.8886	0.261	0.025	0	SubP		Txn1	5.86e-168	0.576549	0.982	0.968	1.61e-163	SubF1		Trim21	2.84e-54	2.94257	0.292	0.049	7.82e-50	SubF2		Lamb1	0	0.741035	0.709	0.486	0	PSF		Sgo2a	0
Foxd1	1.44e-94	1.70495	0.259	0.081	3.96e-90	LinP		Slc7a2	0	1.86238	0.754	0.312	0	FLS		Man1a	0	1.42893	0.932	0.709	0	SubP		Ppl	8.03e-167	1.19758	0.338	0.161	2.21e-162	SubF1		Trim34a	3.3e-54	3.12237	0.277	0.045	9.09e-50	SubF2		Spon2	0	1.31989	0.514	0.292	0	PSF		Arhgap11a	0
C1qtnf7	5.97e-94	1.07409	0.426	0.175	1.64e-89	LinP		Raph1	0	1.84578	0.88	0.44	0	FLS		Nid1	0	2.03239	0.977	0.756	0	SubP		Tmem100	1.84e-164	0.953502	0.636	0.446	5.07e-160	SubF1		Ifi27l2a	6.99e-52	3.13204	0.764	0.346	1.92e-47	SubF2		Emilin1	0	0.661071	0.769	0.547	0	PSF		Anapc15	0
Lnx1	1.11e-93	1.28518	0.523	0.258	3.06e-89	LinP		Ptger3	0	4.52652	0.475	0.035	0	FLS		Axl	0	1.77652	0.974	0.771	0	SubP		Tgfbi	1.86e-163	0.607483	0.934	0.822	5.11e-159	SubF1		Parp11	2.18e-51	2.4849	0.354	0.073	6e-47	SubF2		Gm1673	0	1.00168	0.446	0.225	0	PSF		Ccdc34	0
Sox4	1.16e-93	1.05778	0.788	0.531	3.2e-89	LinP		Cspg4	0	1.41265	0.8	0.361	0	FLS		Mfap5	0	1.92	0.996	0.805	0	SubP		Bmp4	4.86e-163	0.970154	0.35	0.168	1.34e-158	SubF1		Uba7	2.51e-49	2.56125	0.272	0.046	6.91e-45	SubF2		Angptl4	0	1.02295	0.538	0.318	0	PSF		Ndc80	0
Cpd	4.71e-93	0.917986	0.787	0.547	1.3e-88	LinP		Dok5	0	3.24443	0.5	0.061	0	FLS		Tgfbr2	0	1.85589	0.943	0.765	0	SubP		Sema3e	5.04e-161	1.66876	0.307	0.148	1.39e-156	SubF1		Ly6a	3.83e-49	1.52629	1	0.884	1.05e-44	SubF2		Sorcs2	0	1.03451	0.392	0.175	0	PSF		Hmgb2	0
Loxl1	5.5e-93	0.902166	0.936	0.837	1.51e-88	LinP		Khdrbs3	0	1.88342	0.612	0.173	0	FLS		Plpp3	0	1.81549	0.988	0.824	0	SubP		Antxr2	2.65e-159	0.756152	0.64	0.472	7.29e-155	SubF1		Plac8	5.01e-49	3.38562	0.426	0.109	1.38e-44	SubF2		Tsc22d1	0	0.934609	0.894	0.678	0	PSF		Aurka	0
Tent5c	5.55e-92	1.54258	0.357	0.14	1.53e-87	LinP		Gfpt2	0	1.86858	0.851	0.417	0	FLS		Islr	0	1.12759	0.961	0.813	0	SubP		Galnt15	3.94e-159	1.20282	0.339	0.166	1.08e-154	SubF1		AW011738	4.4e-47	2.42752	0.313	0.062	1.21e-42	SubF2		Mfap2	0	0.631304	0.812	0.598	0	PSF		Cenpp	0
Htra1	7.04e-92	0.773272	0.974	0.937	1.94e-87	LinP		Cdk6	0	2.12555	0.604	0.17	0	FLS		Fbn1	0	2.19443	0.995	0.851	0	SubP		Man1a	1.26e-158	0.590326	0.833	0.704	3.46e-154	SubF1		Slfn5	4.67e-47	1.65964	0.815	0.386	1.29e-42	SubF2		Serf1	0	0.76403	0.813	0.6	0	PSF		Kif2c	0
Cacna2d1	2.52e-91	1.22292	0.755	0.526	6.94e-87	LinP		Galnt7	0	2.13372	0.593	0.162	0	FLS		Loxl1	0	1.17152	0.967	0.833	0	SubP		Itgb3	1.43e-157	1.62497	0.297	0.143	3.93e-153	SubF1		Pml	1.19e-46	2.38862	0.415	0.105	3.27e-42	SubF2		Plod2	0	0.794059	0.871	0.659	0	PSF		Ncapg2	0
H2-Q7	7.55e-91	1.95751	0.263	0.086	2.08e-86	LinP		Barx1	0	1.73884	0.694	0.264	0	FLS		Ly6a	0	1.27547	0.999	0.878	0	SubP		Serpina3n	1.59e-155	0.966504	0.641	0.463	4.38e-151	SubF1		Samhd1	8.02e-44	1.97121	0.795	0.445	2.21e-39	SubF2		Tcim	0	1.29579	0.333	0.122	0	PSF		Aurkb	0
Hgf	9.82e-91	1.99532	0.289	0.1	2.7e-86	LinP		Apold1	0	2.89167	0.507	0.078	0	FLS		Ecm1	0	1.37585	0.988	0.906	0	SubP		Ccn3	3.78e-155	0.820836	0.6	0.42	1.04e-150	SubF1		Trim12c	1.12e-43	2.05688	0.472	0.14	3.08e-39	SubF2		Angptl1	0	0.892204	0.86	0.649	0	PSF		Foxm1	0
Sbno2	5.69e-90	1.04004	0.724	0.463	1.57e-85	LinP		Cd82	0	1.78677	0.602	0.174	0	FLS		Sptbn1	0	1.07615	0.968	0.901	0	SubP		Ebf1	1.07e-154	0.469645	0.951	0.847	2.94e-150	SubF1		B2m	9.54e-43	1.07178	1	0.967	2.62e-38	SubF2		Vmp1	0	0.628219	0.795	0.588	0	PSF		Uhrf1	0
Epdr1	1.65e-89	0.905687	0.82	0.592	4.54e-85	LinP		Car8	0	2.1304	0.508	0.082	0	FLS		Rnase4	0	1.08989	0.985	0.922	0	SubP		Selenop	9.66e-152	0.711947	0.867	0.776	2.66e-147	SubF1		Tlr3	1.11e-42	2.49514	0.39	0.103	3.06e-38	SubF2		Myl9	0	1.36083	0.402	0.195	0	PSF		Ncapg	0
Pnrc1	4.09e-88	0.841689	0.93	0.831	1.12e-83	LinP		Tgfb1	0	1.42532	0.776	0.353	0	FLS		Igfbp6	0	1.23359	0.998	0.941	0	SubP		Serpinb6a	7.3e-150	0.347837	0.981	0.957	2.01e-145	SubF1		Mitd1	5.14e-42	2.07035	0.554	0.197	1.41e-37	SubF2		Grb10	0	0.621119	0.844	0.638	0	PSF		Clspn	0
Snai2	2.53e-87	1.28427	0.53	0.276	6.97e-83	LinP		Anxa3	0	0.901847	0.869	0.448	0	FLS		Fstl1	0	1.27544	0.999	0.976	0	SubP		Ccdc80	8.3e-150	0.642441	0.96	0.938	2.28e-145	SubF1		Plekha4	4.35e-41	2.46519	0.385	0.102	1.2e-36	SubF2		Aspn	0	1.20134	0.954	0.75	0	PSF		Nrm	0
Hp	5.94e-87	1.4336	0.385	0.16	1.63e-82	LinP		Insig2	0	1.43177	0.904	0.487	0	FLS		Gsn	0	1.30324	1	0.991	0	SubP		Sptbn1	1.68e-149	0.504786	0.931	0.901	4.63e-145	SubF1		Ifi205	1.34e-40	1.50787	0.718	0.305	3.69e-36	SubF2		Runx1	0	0.835121	0.875	0.671	0	PSF		Ndc1	0
Zeb2	1.26e-86	0.665789	0.904	0.648	3.47e-82	LinP		Ttll7	0	2.62623	0.516	0.099	0	FLS		Timp2	0	0.992431	1	0.995	0	SubP		Cyb561	4.35e-149	1.24844	0.35	0.185	1.2e-144	SubF1		Ogfr	1.38e-39	1.7699	0.651	0.294	3.81e-35	SubF2		Lsp1	0	1.03371	0.884	0.681	0	PSF		Mastl	0
Nfkbiz	3.04e-86	0.932079	0.771	0.521	8.36e-82	LinP		Tmod1	0	3.33265	0.457	0.045	0	FLS		Thy1	3.98e-307	1.72829	0.776	0.436	1.1e-302	SubP		Anxa2	1.08e-148	0.523472	0.984	0.975	2.98e-144	SubF1		Tap2	5.91e-39	1.86752	0.662	0.291	1.63e-34	SubF2		Itm2a	0	0.935723	0.94	0.738	0	PSF		Rfc4	0
Gadd45g	7.19e-85	0.953061	0.901	0.717	1.98e-80	LinP		Tnfaip2	0	1.33086	0.889	0.479	0	FLS		Galnt16	4.99e-302	2.02162	0.584	0.236	1.37e-297	SubP		Fyn	1.73e-148	0.766778	0.64	0.48	4.77e-144	SubF1		B4galt5	2.74e-38	1.96062	0.579	0.227	7.54e-34	SubF2		Fmnl3	0	1.15546	0.379	0.179	0	PSF		Mns1	0
Nt5dc2	1.28e-84	2.14968	0.548	0.341	3.53e-80	LinP		Creb5	0	1.91809	0.982	0.574	0	FLS		Ahnak	3.83e-298	0.965665	0.996	0.988	1.05e-293	SubP		Ephx1	2.66e-148	0.898469	0.608	0.44	7.31e-144	SubF1		Irf9	5.85e-37	1.64254	0.585	0.219	1.61e-32	SubF2		Mif	0	0.876275	0.891	0.693	0	PSF		Cenph	0
Aebp1	4.37e-84	0.763043	0.989	0.958	1.2e-79	LinP		Tspan17	0	1.30173	0.788	0.38	0	FLS		Triobp	4.31e-297	1.99235	0.631	0.3	1.19e-292	SubP		Fbln1	3.18e-148	0.840994	0.716	0.572	8.75e-144	SubF1		Isg20	1.27e-35	1.90124	0.564	0.223	3.5e-31	SubF2		Hif1a	0	0.928263	0.898	0.706	0	PSF		Cep55	0
Arid5b	7.89e-84	0.907224	0.863	0.691	2.17e-79	LinP		Gprc5a	0	3.36508	0.469	0.061	0	FLS		Slit3	9e-293	1.75984	0.639	0.284	2.48e-288	SubP		Thbd	1.4e-145	1.04696	0.476	0.302	3.85e-141	SubF1		Znfx1	4.01e-35	2.24129	0.472	0.164	1.1e-30	SubF2		Net1	0	1.90804	0.282	0.09	0	PSF		Cit	0
Ptpn1	2.46e-80	0.931177	0.743	0.509	6.76e-76	LinP		Bicd2	0	1.63608	0.78	0.374	0	FLS		Duox1	1.55e-287	2.92442	0.289	0.061	4.27e-283	SubP		Gda	2.54e-145	0.839509	0.567	0.383	6.99e-141	SubF1		Mov10	8.58e-35	2.58107	0.282	0.065	2.36e-30	SubF2		Rhod	0	1.31051	0.324	0.133	0	PSF		Melk	0
Itm2b	2.58e-80	0.398861	0.999	0.998	7.1e-76	LinP		Cp	0	1.56808	0.668	0.263	0	FLS		Hdac7	9.94e-287	2.10465	0.567	0.238	2.74e-282	SubP		Medag	2.15e-143	0.570783	0.874	0.757	5.93e-139	SubF1		H2-Q7	1.47e-34	2.5145	0.338	0.091	4.05e-30	SubF2		Cemip	0	1.899	0.292	0.101	0	PSF		Kif15	0
Cxcl16	5.55e-80	1.42641	0.443	0.214	1.53e-75	LinP		Tgm2	0	1.81562	0.654	0.252	0	FLS		Plau	1.59e-286	2.10598	0.477	0.16	4.38e-282	SubP		Slc44a1	2.08e-142	0.652403	0.761	0.663	5.71e-138	SubF1		Tspo	1.8e-34	0.876189	0.985	0.879	4.94e-30	SubF2		Tpm1	0	0.912118	0.873	0.682	0	PSF		Gins2	0
Efnb2	8.56e-79	1.19553	0.352	0.142	2.35e-74	LinP		Hspb8	0	1.27673	0.893	0.492	0	FLS		Slc43a3	1.6e-285	2.60229	0.478	0.169	4.42e-281	SubP		Dpt	3.15e-140	0.371659	0.972	0.887	8.66e-136	SubF1		Tor1aip1	2.78e-33	1.16787	0.892	0.695	7.64e-29	SubF2		Ptprs	0	0.572504	0.864	0.673	0	PSF		Mis18bp1	0
Hipk2	1.34e-78	0.978106	0.492	0.241	3.7e-74	LinP		Mustn1	0	1.57041	0.715	0.315	0	FLS		Ebf1	4.98e-283	0.996832	0.977	0.854	1.37e-278	SubP		Cgnl1	2.94e-136	0.998463	0.509	0.348	8.09e-132	SubF1		Psme2	6.25e-33	1.23799	0.862	0.65	1.72e-28	SubF2		Prr7	0	1.4496	0.287	0.102	0	PSF		Rad51ap1	0
Plekha2	1.52e-78	1.26499	0.417	0.192	4.18e-74	LinP		Pde8a	0	1.22309	0.804	0.405	0	FLS		Uap1	1.53e-281	1.3867	0.879	0.68	4.22e-277	SubP		Il33	1.86e-133	0.931119	0.408	0.237	5.12e-129	SubF1		Ifi207	4.83e-32	1.37206	0.687	0.308	1.33e-27	SubF2		Cnn3	0	0.637209	0.887	0.705	0	PSF		Cenpn	0
Cebpb	2.74e-78	0.787069	0.908	0.772	7.53e-74	LinP		Kif22	0	3.07978	0.447	0.049	0	FLS		Lurap1l	5.14e-274	2.3879	0.531	0.222	1.41e-269	SubP		Nova1	3.05e-133	1.02079	0.364	0.201	8.38e-129	SubF1		Psme1	5.46e-32	1.36103	0.862	0.616	1.5e-27	SubF2		Barx2	0	1.65918	0.25	0.079	0	PSF		Spag5	0
Insig2	8.85e-78	0.786512	0.775	0.525	2.44e-73	LinP		Slc43a2	0	2.16428	0.518	0.125	0	FLS		Rarres2	3.42e-272	0.809226	0.978	0.754	9.41e-268	SubP		Sema3c	1.85e-132	0.616206	0.731	0.583	5.09e-128	SubF1		Trim12a	1.93e-31	2.17102	0.41	0.134	5.31e-27	SubF2		Thbs2	0	0.661652	0.918	0.749	0	PSF		Kifc1	0
Foxc1	9.43e-78	1.05889	0.633	0.383	2.6e-73	LinP		Fgl2	0	2.41403	0.91	0.518	0	FLS		Serping1	4.95e-270	0.856282	0.998	0.876	1.36e-265	SubP		Kank2	2.25e-132	0.826655	0.6	0.46	6.19e-128	SubF1		Tor1aip2	5.08e-31	1.3578	0.764	0.481	1.4e-26	SubF2		Fkbp10	0	0.667881	0.884	0.716	0	PSF		Cenpk	0
Ggt5	1.78e-77	1.26241	0.481	0.239	4.9e-73	LinP		Rtn1	0	4.35329	0.419	0.027	0	FLS		Cavin1	5.2e-269	0.96568	0.963	0.887	1.43e-264	SubP		Tns1	9.85e-132	0.63498	0.745	0.639	2.71e-127	SubF1		Pnpt1	2.42e-29	2.01941	0.349	0.104	6.67e-25	SubF2		Angptl2	0	0.933995	0.898	0.733	0	PSF		Gas2l3	0
Pld3	2.61e-77	0.89492	0.735	0.501	7.19e-73	LinP		Bok	0	1.25118	0.657	0.266	0	FLS		Marcks	6.04e-261	1.25136	0.978	0.86	1.66e-256	SubP		Adamts5	1.08e-130	0.478681	0.741	0.585	2.98e-126	SubF1		Aida	6.87e-28	1.24706	0.826	0.558	1.89e-23	SubF2		Pofut2	0	0.636068	0.86	0.697	0	PSF		Iqgap3	0
Selenbp1	1.07e-76	1.20109	0.438	0.204	2.95e-72	LinP		Errfi1	0	1.85791	0.958	0.567	0	FLS		Adam33	1.2e-257	2.0015	0.488	0.174	3.29e-253	SubP		Rarres2	1.34e-130	0.581931	0.874	0.75	3.68e-126	SubF1		Nampt	2.31e-27	1.5433	0.636	0.317	6.34e-23	SubF2		Snhg18	0	0.559605	0.875	0.713	0	PSF		Sgo1	0
H2-Q4	1.31e-73	1.21818	0.355	0.15	3.61e-69	LinP		Pcbd1	0	2.97481	0.455	0.065	0	FLS		Serpinb6a	5.3e-251	0.726084	0.994	0.959	1.46e-246	SubP		Dstn	1.41e-130	0.557335	0.957	0.936	3.88e-126	SubF1		Tmem140	2.84e-27	1.74923	0.615	0.312	7.81e-23	SubF2		Wls	0	0.653724	0.892	0.732	0	PSF		Cdc25c	0
Sap30	3.61e-73	1.42763	0.344	0.149	9.95e-69	LinP		BC028528	0	2.39932	0.467	0.078	0	FLS		Il1rl2	1.44e-250	2.57689	0.345	0.096	3.96e-246	SubP		Serpinf1	5.61e-128	0.381214	0.989	0.905	1.54e-123	SubF1		Nmi	3.16e-27	1.70184	0.492	0.204	8.7e-23	SubF2		Mmp14	0	1.33004	0.944	0.787	0	PSF		Ncaph	0
Cxcl1	1.37e-72	1.02972	0.718	0.474	3.78e-68	LinP		Hspb6	0	2.43569	0.482	0.095	0	FLS		C7	5.45e-250	2.1835	0.304	0.072	1.5e-245	SubP		Procr	9.56e-128	0.755915	0.534	0.361	2.63e-123	SubF1		H2-K1	7.5e-27	1.27209	0.974	0.865	2.06e-22	SubF2		Aprt	0	0.535251	0.902	0.748	0	PSF		Ska2	0
App	2.15e-72	0.439325	0.987	0.939	5.92e-68	LinP		Abr	0	1.60638	0.58	0.193	0	FLS		Ddr2	2.8e-244	1.27928	0.877	0.731	7.69e-240	SubP		Apod	1.35e-126	0.642357	0.795	0.624	3.71e-122	SubF1		Tcirg1	8.57e-27	1.82975	0.415	0.152	2.36e-22	SubF2		Cyb5r3	0	0.57966	0.942	0.794	0	PSF		Pkmyt1	0
Tnfaip2	8.48e-72	0.815886	0.771	0.516	2.33e-67	LinP		Fut9	0	4.98941	0.404	0.018	0	FLS		Celf2	2.53e-243	1.20456	0.847	0.571	6.95e-239	SubP		Entpd2	1.21e-124	0.513972	0.576	0.385	3.33e-120	SubF1		Fstl1	2.31e-26	0.765259	0.995	0.977	6.36e-22	SubF2		Cald1	0	0.879555	0.9	0.753	0	PSF		Trip13	0
Tmtc2	9.83e-72	1.51888	0.292	0.115	2.7e-67	LinP		Ptpn1	0	1.13585	0.859	0.474	0	FLS		Bmp1	9.39e-240	1.03256	0.933	0.837	2.58e-235	SubP		Cast	2.4e-123	0.525294	0.86	0.815	6.61e-119	SubF1		Cmtr1	2.78e-24	1.60124	0.482	0.207	7.64e-20	SubF2		Olfml2b	0	0.535652	0.92	0.774	0	PSF		Tedc1	0
Cd151	1.07e-71	0.700731	0.749	0.48	2.95e-67	LinP		Col4a2	0	1.12446	0.918	0.533	0	FLS		Pde8a	4.88e-239	1.5651	0.707	0.434	1.34e-234	SubP		Ifi205	1.27e-122	0.578212	0.466	0.283	3.5e-118	SubF1		Cd47	6.16e-24	0.601143	0.995	0.952	1.69e-19	SubF2		Lum	0	1.27116	0.991	0.867	0	PSF		Syce2	0
Prune2	1.28e-71	1.46598	0.314	0.129	3.53e-67	LinP		Cpd	0	1.6702	0.896	0.512	0	FLS		Lamc1	7.51e-236	1.31122	0.839	0.683	2.07e-231	SubP		Galnt16	7.77e-122	0.954573	0.394	0.234	2.14e-117	SubF1		S100a11	8.74e-24	0.551228	1	0.987	2.4e-19	SubF2		Sh3bgrl3	0	0.517469	0.947	0.827	0	PSF		Mcm5	0
Id2	5.2e-71	0.801663	0.82	0.601	1.43e-66	LinP		Sdk1	0	1.84059	0.526	0.143	0	FLS		Tmsb4x	1.08e-235	0.614258	1	0.995	2.96e-231	SubP		Klf3	8.09e-122	0.734963	0.712	0.613	2.23e-117	SubF1		Fbn1	1.18e-23	0.775861	0.959	0.858	3.24e-19	SubF2		Antxr1	0	0.630961	0.939	0.82	0	PSF		Slfn9	0
Gda	1.01e-69	0.874476	0.651	0.398	2.77e-65	LinP		Enpp5	0	2.2679	0.459	0.076	0	FLS		Has2os	7.28e-235	2.47775	0.312	0.083	2e-230	SubP		Crip1	2.83e-121	0.503831	0.999	0.994	7.77e-117	SubF1		H2-T23	1.56e-23	1.36143	0.697	0.401	4.29e-19	SubF2		Ssr2	0	0.551257	0.931	0.819	0	PSF		Esco2	0
Igf2bp2	1.78e-69	1.34127	0.331	0.142	4.88e-65	LinP		Vwa1	0	1.95262	0.565	0.182	0	FLS		S100a13	2.6e-232	0.685389	0.985	0.945	7.16e-228	SubP		Irak3	4.92e-120	0.926459	0.432	0.277	1.35e-115	SubF1		Zc3hav1	1.66e-23	1.29235	0.692	0.423	4.57e-19	SubF2		Pmepa1	0	0.853538	0.953	0.852	0	PSF		Hist1h1b	0
Jmjd1c	2.13e-69	1.01873	0.786	0.62	5.86e-65	LinP		Bmp6	0	2.98046	0.422	0.041	0	FLS		Metrnl	4.3e-230	1.23165	0.855	0.629	1.18e-225	SubP		Dkk2	1.17e-119	1.18507	0.383	0.225	3.22e-115	SubF1		Ascc3	1.97e-23	1.2366	0.692	0.414	5.42e-19	SubF2		Tceal9	0	0.59112	0.957	0.862	0	PSF		Hist1h2ap	0
Vim	6.57e-69	0.438985	1	0.999	1.81e-64	LinP		Htatip2	0	1.15324	0.727	0.35	0	FLS		Dpt	2.55e-228	0.760099	0.995	0.892	7.01e-224	SubP		Ifitm3	1.88e-119	0.320177	0.995	0.982	5.17e-115	SubF1		Txn1	2.65e-23	0.726222	0.995	0.969	7.3e-19	SubF2		Dap	0	0.519126	0.964	0.883	0	PSF		Ube2t	0
Tmem100	1.69e-68	0.703103	0.731	0.462	4.66e-64	LinP		AA467197	0	2.50069	0.507	0.131	0	FLS		Dpep1	2.56e-228	1.81988	0.448	0.156	7.06e-224	SubP		Snx18	2.55e-119	0.738417	0.654	0.531	7.02e-115	SubF1		Trafd1	2.81e-23	1.66486	0.579	0.321	7.72e-19	SubF2		Ppic	0	0.779347	0.983	0.905	0	PSF		Nek2	0
Tln2	1.84e-68	0.75647	0.728	0.494	5.07e-64	LinP		Gipc1	0	1.18613	0.715	0.339	0	FLS		Mgll	6.49e-227	1.67937	0.545	0.239	1.79e-222	SubP		Zfp703	9.7e-119	0.654084	0.731	0.608	2.67e-114	SubF1		Ccl7	1.6e-22	1.83086	0.513	0.231	4.4e-18	SubF2		Col6a3	0	0.723355	0.987	0.919	0	PSF		Lmnb2	0
Podxl2	4.53e-68	1.11209	0.488	0.259	1.25e-63	LinP		Fam111a	0	1.45373	0.567	0.192	0	FLS		Wnt11	3.12e-226	2.13064	0.395	0.132	8.59e-222	SubP		Zfp385a	2.03e-118	0.968316	0.332	0.183	5.58e-114	SubF1		Tdrd7	2.13e-22	1.71824	0.41	0.164	5.87e-18	SubF2		Mxra8	0	0.775548	0.976	0.913	0	PSF		Cenpi	0
Serpine2	9.11e-68	0.879726	0.837	0.646	2.51e-63	LinP		Sbsn	0	2.34023	0.667	0.294	0	FLS		Ddah2	2.06e-223	0.939137	0.917	0.809	5.66e-219	SubP		Scd1	4.55e-118	1.02947	0.493	0.343	1.25e-113	SubF1		Shisa5	2.44e-21	0.739904	0.923	0.798	6.72e-17	SubF2		Col5a1	0	0.895844	0.983	0.922	0	PSF		Hist1h4i	0
Fcgrt	1.23e-67	0.53388	0.957	0.881	3.39e-63	LinP		Klc1	0	1.19409	0.801	0.429	0	FLS		Rock2	5.84e-219	1.17041	0.872	0.742	1.61e-214	SubP		AW551984	9.05e-118	1.08226	0.375	0.223	2.49e-113	SubF1		Ppa1	5.29e-21	0.853693	0.795	0.507	1.45e-16	SubF2		Mmp2	0	0.715284	0.991	0.933	0	PSF		Hist1h2ae	0
Lrp1	1.48e-67	0.509967	0.994	0.98	4.07e-63	LinP		Skap2	0	1.22366	0.637	0.265	0	FLS		Csf1	2.35e-217	1.23538	0.813	0.58	6.46e-213	SubP		Add3	7.46e-117	0.532806	0.758	0.635	2.05e-112	SubF1		Angptl4	1.24e-20	1.17477	0.672	0.385	3.4e-16	SubF2		Tmed9	0	0.409912	0.973	0.916	0	PSF		Rad51	0
Fermt2	1.17e-66	0.533273	0.937	0.812	3.23e-62	LinP		Itgb8	0	2.89114	0.445	0.073	0	FLS		Sytl2	2.42e-215	2.14315	0.416	0.156	6.65e-211	SubP		Abca8a	3.49e-116	0.490221	0.422	0.24	9.6e-112	SubF1		Daxx	3.72e-20	1.82713	0.39	0.165	1.02e-15	SubF2		Col1a2	0	0.52186	0.999	0.96	0	PSF		Spdl1	0
Plk2	2.59e-66	1.25121	0.377	0.178	7.12e-62	LinP		Filip1	0	2.39063	0.445	0.074	0	FLS		Irak3	4e-214	1.79261	0.564	0.281	1.1e-209	SubP		Ar	5.59e-116	0.548909	0.702	0.527	1.54e-111	SubF1		H2-M3	9.13e-20	1.38442	0.487	0.224	2.51e-15	SubF2		Sec61b	0	0.452033	0.984	0.949	0	PSF		Cenps	0
Dbi	6.77e-66	0.738906	0.987	0.933	1.86e-61	LinP		Usp24	0	1.39368	0.63	0.26	0	FLS		Ms4a4d	6.35e-213	1.66157	0.39	0.123	1.75e-208	SubP		Aspn	1.35e-115	0.345382	0.947	0.793	3.71e-111	SubF1		Ccl2	1.37e-19	2.07874	0.395	0.167	3.77e-15	SubF2		Npm1	0	0.486026	0.988	0.956	0	PSF		Fbxo5	0
Casp4	1.37e-64	1.12404	0.341	0.15	3.78e-60	LinP		Foxd1	0	3.09686	0.416	0.046	0	FLS		Mgst1	2.25e-212	0.999543	0.892	0.632	6.2e-208	SubP		Lamb2	3.74e-115	0.547948	0.804	0.696	1.03e-110	SubF1		Selenow	2.51e-19	0.48188	1	0.986	6.91e-15	SubF2		Col5a2	0	0.825555	0.996	0.967	0	PSF		4930579G24Rik	0
Mmp16	6.06e-64	1.68132	0.312	0.138	1.67e-59	LinP		Wsb2	0	1.06902	0.827	0.457	0	FLS		Ppp1r14b	2.74e-212	0.856614	0.956	0.869	7.55e-208	SubP		Anxa8	9.9e-115	1.12812	0.558	0.412	2.72e-110	SubF1		Vcan	3.24e-19	1.12137	0.867	0.671	8.93e-15	SubF2		Prdx1	0	0.488946	0.993	0.968	0	PSF		Fen1	0
Rex1bd	2.22e-63	0.624874	0.925	0.82	6.11e-59	LinP		Itih5	0	1.10882	0.943	0.574	0	FLS		Klf4	5.88e-210	0.922511	0.967	0.869	1.62e-205	SubP		Txnip	2.2e-114	0.501672	0.806	0.699	6.05e-110	SubF1		Pnp	6.07e-19	0.965501	0.908	0.748	1.67e-14	SubF2		Lmna	0	0.469106	0.994	0.97	0	PSF		Cenpl	0
Rad51b	2.46e-63	1.2185	0.282	0.112	6.77e-59	LinP		Pde1a	0	1.42571	0.579	0.211	0	FLS		Gm10115	5.9e-209	2.35663	0.273	0.069	1.62e-204	SubP		Ppp1r14b	1.52e-113	0.4918	0.92	0.867	4.17e-109	SubF1		H2-Q4	1.09e-18	1.70976	0.385	0.156	3.01e-14	SubF2		Col6a2	0	0.90368	0.994	0.97	0	PSF		Hells	0
Pdgfra	9.04e-63	0.562072	0.936	0.801	2.49e-58	LinP		Elovl7	0	2.98743	0.419	0.051	0	FLS		Slfn5	1.18e-208	1.36812	0.674	0.372	3.25e-204	SubP		Engase	1.27e-112	1.13348	0.273	0.139	3.49e-108	SubF1		Slc25a22	1.1e-18	1.94447	0.287	0.1	3.04e-14	SubF2		Cox6c	0	0.598405	0.995	0.973	0	PSF		Prr11	0
Hspa8	3.53e-62	0.374329	0.998	0.991	9.7e-58	LinP		3300005D01Rik	0	3.04687	0.451	0.083	0	FLS		Klf3	3.18e-207	1.30582	0.8	0.615	8.75e-203	SubP		Cd47	3.98e-112	0.346298	0.968	0.95	1.09e-107	SubF1		Vcam1	7.44e-18	1.22062	0.672	0.401	2.05e-13	SubF2		Bgn	0	1.01287	0.999	0.979	0	PSF		Cdca2	0
Itih5	4.79e-62	0.372765	0.88	0.605	1.32e-57	LinP		Ccn2	0	3.09234	0.807	0.44	0	FLS		Xdh	5.87e-207	1.52377	0.623	0.33	1.61e-202	SubP		Pcolce	1.5e-110	0.495325	0.991	0.985	4.12e-106	SubF1		Col5a3	1.32e-17	1.01376	0.872	0.725	3.63e-13	SubF2		Col6a1	0	0.807992	0.996	0.981	0	PSF		Neil3	0
Bcl3	4.89e-62	1.12378	0.449	0.239	1.34e-57	LinP		Ino80c	0	1.39444	0.574	0.207	0	FLS		Tnfsf9	2.18e-205	2.28661	0.327	0.099	6.01e-201	SubP		Tmem43	2.86e-110	0.631126	0.69	0.581	7.88e-106	SubF1		Pttg1	1.51e-17	1.04293	0.713	0.459	4.15e-13	SubF2		Eef1b2	0	0.355644	0.995	0.981	0	PSF		Tcf19	0
Gnpnat1	1.34e-61	0.620132	0.759	0.514	3.69e-57	LinP		Gusb	0	1.10368	0.789	0.423	0	FLS		Add3	5.99e-204	1.08277	0.836	0.641	1.65e-199	SubP		Mustn1	1.35e-108	0.918268	0.492	0.34	3.71e-104	SubF1		Tmem106a	1.86e-17	1.43362	0.441	0.207	5.11e-13	SubF2		Ppib	0	0.315865	0.997	0.986	0	PSF		Ska3	0
Sfrp4	2.93e-61	0.727343	0.663	0.433	8.07e-57	LinP		Ankrd13c	0	1.39448	0.596	0.23	0	FLS		Smurf2	1.79e-203	1.80798	0.626	0.386	4.93e-199	SubP		Naaa	1.13e-107	0.757009	0.514	0.371	3.1e-103	SubF1		Apobec3	3.03e-17	1.48973	0.333	0.131	8.34e-13	SubF2		Lgals1	0	0.851759	0.999	0.989	0	PSF		Psat1	0
Sdc1	6.38e-61	0.778608	0.728	0.5	1.75e-56	LinP		Cdk2ap2	0	1.34693	0.885	0.52	0	FLS		Tmem158	5.08e-202	1.6463	0.639	0.363	1.4e-197	SubP		Adamtsl4	3.48e-107	0.771635	0.469	0.319	9.56e-103	SubF1		Arsj	5.46e-17	1.5255	0.354	0.145	1.5e-12	SubF2		Cd63	0	0.517579	0.999	0.99	0	PSF		Fam83d	0
Plxna2	6.79e-61	1.71744	0.271	0.113	1.87e-56	LinP		Gpr1	0	4.37388	0.384	0.022	0	FLS		Ccl11	1.23e-200	1.5696	0.282	0.072	3.38e-196	SubP		Ism1	1.27e-104	0.980284	0.387	0.243	3.49e-100	SubF1		Csrp2	9.06e-17	0.870905	0.872	0.677	2.49e-12	SubF2		Col1a1	0	0.564126	0.999	0.99	0	PSF		2810408I11Rik	0
Ccnl1	9.41e-61	0.768979	0.863	0.742	2.59e-56	LinP		Got1	0	1.09211	0.651	0.291	0	FLS		Cyb5a	2.63e-199	0.801203	0.95	0.904	7.25e-195	SubP		Ptgis	4.54e-102	0.441371	0.566	0.379	1.25e-97	SubF1		Il13ra1	1.05e-16	0.911261	0.723	0.479	2.89e-12	SubF2		Rpl10a	0	0.288227	0.999	0.993	0	PSF		Ttk	0
Cited2	1.19e-60	0.998774	0.626	0.399	3.28e-56	LinP		Pdgfa	0	0.754371	0.83	0.471	0	FLS		Ltbp1	3.48e-199	1.11454	0.828	0.6	9.56e-195	SubP		Lims2	1.46e-101	0.952705	0.29	0.157	4.02e-97	SubF1		Rpl41	4.42e-16	0.370238	1	1	1.22e-11	SubF2		Serpinh1	0	0.520033	0.999	0.994	0	PSF		Parpbp	0
Laptm4a	1.5e-60	0.385536	0.992	0.987	4.13e-56	LinP		Cerk	0	1.58344	0.526	0.167	0	FLS		Prss23	2.57e-197	1.26916	0.843	0.643	7.08e-193	SubP		Osr2	1.85e-101	0.616721	0.598	0.453	5.08e-97	SubF1		Loxl1	2.27e-15	0.544451	0.969	0.84	6.26e-11	SubF2		Col3a1	0	0.635139	0.998	0.994	0	PSF		Zwilch	0
Lgals3bp	1.92e-60	0.963459	0.667	0.454	5.29e-56	LinP		Rom1	0	2.03944	0.487	0.128	0	FLS		Ifi205	2.09e-196	1.45057	0.594	0.29	5.74e-192	SubP		Atf5	3.61e-100	0.773618	0.679	0.574	9.92e-96	SubF1		G3bp2	2.62e-15	0.970212	0.779	0.597	7.22e-11	SubF2		Serf2	0	0.408381	0.999	0.995	0	PSF		Sapcd2	0
Ftl1	2.37e-60	0.377985	1	0.999	6.53e-56	LinP		Casp3	0	1.3767	0.639	0.281	0	FLS		Duoxa1	7.09e-196	2.38486	0.341	0.112	1.95e-191	SubP		Prr13	9.44e-100	0.582029	0.742	0.657	2.6e-95	SubF1		Rpl15	3.73e-15	0.311909	1	0.996	1.03e-10	SubF2		Myl6	0	0.355069	0.998	0.994	0	PSF		Kif14	0
Smpdl3a	4.51e-60	0.672934	0.799	0.577	1.24e-55	LinP		Pgpep1	0	1.33525	0.583	0.225	0	FLS		Rpl13	5.16e-193	0.402827	1	0.999	1.42e-188	SubP		Col6a6	1.05e-99	0.727379	0.296	0.156	2.9e-95	SubF1		Clec2d	4e-15	0.980519	0.662	0.42	1.1e-10	SubF2		Rpl15	0	0.332223	0.999	0.995	0	PSF		Psrc1	0
Marcksl1	7.2e-60	1.19334	0.446	0.242	1.98e-55	LinP		AC149090.1	0	1.02451	0.731	0.373	0	FLS		Rpl21	9.36e-193	0.496823	0.997	0.997	2.58e-188	SubP		Angptl1	1.72e-99	0.463049	0.852	0.694	4.74e-95	SubF1		Lrrc15	5.54e-15	1.06761	0.513	0.268	1.52e-10	SubF2		Rpl32	0	0.274208	0.999	0.996	0	PSF		Cdc45	0
Mitf	9.69e-60	0.8818	0.581	0.354	2.67e-55	LinP		Tpp1	0	1.07704	0.783	0.427	0	FLS		Nav1	6.44e-192	1.2	0.8	0.619	1.77e-187	SubP		Map1b	1.82e-99	0.691281	0.698	0.576	5.02e-95	SubF1		Trim26	5.56e-15	1.44415	0.436	0.217	1.53e-10	SubF2		Rplp0	0	0.408378	1	0.998	0	PSF		Cdca5	0
Homer1	1.25e-59	1.24703	0.403	0.207	3.44e-55	LinP		Vsir	0	1.0832	0.672	0.316	0	FLS		Msx1	9.69e-190	1.79836	0.541	0.268	2.67e-185	SubP		Ltbp1	2.6e-97	0.521097	0.721	0.596	7.14e-93	SubF1		Lamb1	7.16e-15	0.803481	0.785	0.554	1.97e-10	SubF2		Rps19	0	0.303864	0.999	0.997	0	PSF		Troap	0
Ccn2	2.57e-59	0.869703	0.675	0.474	7.08e-55	LinP		Pdlim1	0	1.02594	0.783	0.427	0	FLS		Samhd1	8.29e-188	1.47372	0.667	0.434	2.28e-183	SubP		Acvrl1	1.27e-96	0.752711	0.485	0.345	3.51e-92	SubF1		Tapbp	7.78e-15	0.775098	0.872	0.728	2.14e-10	SubF2		Rpsa	0	0.29676	1	0.998	0	PSF		Dnph1	0
Tgif1	1.16e-58	1.14828	0.461	0.255	3.19e-54	LinP		Sema3c	0	0.882466	0.917	0.563	0	FLS		Fbln2	1.99e-186	0.909599	0.946	0.797	5.47e-182	SubP		Apbb1ip	3.27e-94	0.758371	0.434	0.287	9e-90	SubF1		Evi2a	1.34e-14	1.31738	0.369	0.168	3.69e-10	SubF2		Rps2	0	0.277333	1	0.998	0	PSF		Raet1e	0
Ergic3	1.23e-58	0.643555	0.96	0.87	3.4e-54	LinP		Bend6	0	2.42732	0.434	0.08	0	FLS		Rhou	5.49e-186	2.10822	0.421	0.174	1.51e-181	SubP		Trip10	3.33e-94	0.709535	0.516	0.381	9.17e-90	SubF1		Xdh	2.05e-14	1.2207	0.595	0.345	5.65e-10	SubF2		Rpl41	0	0.382471	1	0.999	0	PSF		Cenpu	0
Myc	1.6e-58	0.866753	0.622	0.394	4.42e-54	LinP		Pqlc3	0	1.09432	0.693	0.339	0	FLS		Slc1a5	2.59e-183	1.12404	0.763	0.536	7.13e-179	SubP		C1ra	5.7e-94	0.531702	0.778	0.695	1.57e-89	SubF1		2005-03-01	3.19e-14	0.974329	0.744	0.551	8.78e-10	SubF2		Sparc	0	0.414332	1	0.999	0	PSF		Hist1h1d	0
Psmb8	1.75e-58	0.784257	0.571	0.332	4.82e-54	LinP		Adam10	0	1.15085	0.756	0.403	0	FLS		Snx18	1.4e-181	1.30447	0.731	0.536	3.84e-177	SubP		Pdpn	3.75e-93	0.481369	0.796	0.709	1.03e-88	SubF1		Inpp1	3.88e-14	1.34676	0.492	0.276	1.07e-09	SubF2		Lox	5.54e-308	0.389148	0.86	0.631	1.52e-303	PSF		Chaf1b	0
Sdc4	2.14e-58	0.774027	0.926	0.812	5.9e-54	LinP		Cox17	0	1.09904	0.82	0.467	0	FLS		Has2	7.54e-180	1.91358	0.45	0.194	2.07e-175	SubP		Npr1	5.08e-93	0.907627	0.251	0.129	1.4e-88	SubF1		Ddx24	4.06e-14	0.789227	0.805	0.652	1.12e-09	SubF2		Sphk1	3.72e-307	0.951009	0.386	0.18	1.02e-302	PSF		Mms22l	0
Galnt2	2.95e-58	0.869523	0.701	0.52	8.12e-54	LinP		Metrnl	0	1.63732	0.954	0.602	0	FLS		Cd47	2.38e-179	0.663835	0.971	0.951	6.55e-175	SubP		Hmcn2	7.74e-92	0.743502	0.255	0.132	2.13e-87	SubF1		Abracl	4.25e-14	0.691336	0.851	0.685	1.17e-09	SubF2		Csgalnact1	4.51e-305	0.882552	0.532	0.306	1.24e-300	PSF		Ube2s	0
Ddx5	1.53e-57	0.463121	0.988	0.978	4.2e-53	LinP		Robo1	0	1.36463	0.571	0.219	0	FLS		Usp18	4.2e-179	2.00284	0.325	0.106	1.15e-174	SubP		Cdon	1.44e-91	0.499944	0.763	0.667	3.97e-87	SubF1		Il15ra	5.99e-14	1.66511	0.277	0.111	1.65e-09	SubF2		Rcn1	1.47e-304	0.562874	0.848	0.697	4.04e-300	PSF		Dtl	0
Eya4	3.94e-57	1.03087	0.336	0.153	1.08e-52	LinP		A4galt	0	1.11189	0.64	0.29	0	FLS		Trip10	1.39e-177	1.45809	0.629	0.385	3.84e-173	SubP		St3gal1	9.85e-91	0.724827	0.533	0.406	2.71e-86	SubF1		Col3a1	6.85e-14	0.432814	1	0.995	1.89e-09	SubF2		Hp	1.47e-304	1.9597	0.286	0.115	4.06e-300	PSF		Kif18a	0
Col4a2	5.24e-57	0.425979	0.818	0.567	1.44e-52	LinP		Epdr1	0	1.10942	0.911	0.561	0	FLS		Il33	4.19e-177	1.63046	0.523	0.244	1.15e-172	SubP		Rhoj	1.74e-90	0.430669	0.832	0.764	4.79e-86	SubF1		Rpl27	8.82e-14	0.293402	1	0.994	2.43e-09	SubF2		Chsy1	7.75e-301	1.01955	0.447	0.237	2.13e-296	PSF		Nucks1	0
Slc43a2	5.33e-57	1.13225	0.345	0.163	1.47e-52	LinP		Cdr2l	0	1.06876	0.677	0.328	0	FLS		Kif2a	1.04e-175	1.58588	0.614	0.386	2.86e-171	SubP		Gpnmb	4.97e-90	0.634658	0.602	0.458	1.37e-85	SubF1		Pxdn	9.75e-14	0.719525	0.738	0.491	2.68e-09	SubF2		Dpysl3	1.72e-298	0.524228	0.87	0.672	4.73e-294	PSF		Tuba1b	0
Slc7a2	6.08e-57	0.986567	0.57	0.354	1.67e-52	LinP		Rmnd5b	0	1.41612	0.552	0.204	0	FLS		Limch1	2.45e-175	1.81405	0.491	0.232	6.73e-171	SubP		Col4a5	5.38e-90	0.953008	0.282	0.157	1.48e-85	SubF1		Tbrg1	1.76e-13	0.650155	0.897	0.822	4.85e-09	SubF2		Rps26	5.56e-298	0.328139	0.998	0.991	1.53e-293	PSF		Ran	0
Hspb1	6.55e-56	0.62301	0.8	0.59	1.8e-51	LinP		Tcta	0	1.25878	0.576	0.228	0	FLS		St3gal2	7.17e-175	1.50161	0.633	0.408	1.97e-170	SubP		Mettl7a1	8.29e-90	0.930456	0.425	0.294	2.28e-85	SubF1		Gnb4	2.31e-13	0.971385	0.615	0.393	6.36e-09	SubF2		Igf1	4.22e-295	0.756988	0.892	0.732	1.16e-290	PSF		H2afv	0
Runx1	1.25e-55	0.772093	0.871	0.729	3.43e-51	LinP		Gm15270	0	2.87671	0.43	0.083	0	FLS		Ppp2r2b	1.96e-174	2.24459	0.251	0.068	5.38e-170	SubP		Zmiz1	1.76e-89	0.605575	0.656	0.555	4.84e-85	SubF1		Unc93b1	2.33e-13	1.05641	0.446	0.236	6.4e-09	SubF2		Kdelr3	6.16e-295	0.634851	0.817	0.649	1.7e-290	PSF		H2afz	0
Lamp1	1.64e-55	0.346576	0.992	0.976	4.51e-51	LinP		Nol3	0	1.13629	0.641	0.296	0	FLS		Ar	1.29e-172	1.07874	0.792	0.536	3.54e-168	SubP		Disp1	1.29e-88	1.1738	0.251	0.137	3.56e-84	SubF1		Spats2l	3.78e-13	0.808132	0.564	0.313	1.04e-08	SubF2		Rps15a	2.07e-294	0.254718	1	0.998	5.7e-290	PSF		Tubb5	0
Sdcbp	3.59e-55	0.515332	0.922	0.794	9.87e-51	LinP		Fam174a	0	1.09451	0.825	0.481	0	FLS		Flrt2	6.05e-172	1.49271	0.644	0.39	1.66e-167	SubP		Thbs3	1.95e-88	0.409125	0.862	0.788	5.35e-84	SubF1		Lgals1	4.41e-13	0.37464	1	0.992	1.21e-08	SubF2		Lrrc17	2.51e-294	0.7575	0.627	0.397	6.9e-290	PSF		Rbm3	0
Gpsm3	3.99e-55	0.964923	0.326	0.147	1.1e-50	LinP		Zeb2	0	1.47309	0.963	0.619	0	FLS		Tns1	1.02e-167	1.07914	0.794	0.645	2.8e-163	SubP		Capns1	2.68e-88	0.334341	0.926	0.905	7.37e-84	SubF1		Mvb12a	4.84e-13	0.733293	0.764	0.59	1.33e-08	SubF2		Sertad4	2.53e-293	0.880429	0.439	0.223	6.97e-289	PSF		Hmgb1	0
Il3ra	7.72e-55	0.968581	0.487	0.279	2.12e-50	LinP		Pon3	0	1.22893	0.591	0.247	0	FLS		Clec2d	2.52e-167	1.4966	0.656	0.407	6.93e-163	SubP		C1s1	2.96e-88	0.420207	0.813	0.71	8.15e-84	SubF1		Cfb	5.24e-13	0.841538	0.79	0.54	1.44e-08	SubF2		Igfbp7	1.28e-292	0.392392	0.998	0.983	3.52e-288	PSF		Ppia	0
Rarres2	9.9e-54	0.486613	0.93	0.76	2.72e-49	LinP		Rras2	0	2.21373	0.441	0.097	0	FLS		Pla1a	5.09e-167	0.732494	0.494	0.198	1.4e-162	SubP		Ahnak2	2.02e-87	0.512458	0.758	0.682	5.57e-83	SubF1		Ifitm2	6.12e-13	0.353542	1	0.992	1.68e-08	SubF2		Rpl28	6.59e-291	0.250503	0.999	0.997	1.81e-286	PSF		Ptma	0
Tent5a	1.53e-53	0.772106	0.868	0.734	4.21e-49	LinP		Arl4d	0	1.73452	0.445	0.103	0	FLS		Plekho2	6.83e-165	1.64674	0.538	0.3	1.88e-160	SubP		Ctsl	2.49e-87	0.310497	0.987	0.976	6.85e-83	SubF1		Mfap5	6.3e-13	0.597641	0.928	0.815	1.73e-08	SubF2		Eef1g	3.78e-287	0.381234	0.968	0.91	1.04e-282	PSF		Chaf1a	6.69e-306
Mt1	1.7e-53	0.581485	0.998	0.974	4.67e-49	LinP		Plekha1	0	1.30659	0.622	0.28	0	FLS		Apbb2	1.06e-164	1.58414	0.556	0.305	2.91e-160	SubP		Gas1	9.02e-87	0.425482	0.945	0.91	2.48e-82	SubF1		Cthrc1	7.58e-13	0.651718	0.836	0.658	2.09e-08	SubF2		Vcan	6.45e-287	0.638699	0.8	0.615	1.77e-282	PSF		H2afx	1.14e-305
Sdc3	1.89e-53	0.704874	0.531	0.301	5.21e-49	LinP		Cds2	0	1.32454	0.539	0.2	0	FLS		Htra3	3.42e-164	0.918261	0.936	0.854	9.4e-160	SubP		Akap12	5.42e-86	0.600216	0.351	0.211	1.49e-81	SubF1		Parp3	7.65e-13	0.86776	0.708	0.526	2.1e-08	SubF2		Rrbp1	7.07e-286	0.408151	0.988	0.967	1.95e-281	PSF		Cmc2	3.62e-305
Junb	2.14e-53	0.454736	0.982	0.935	5.88e-49	LinP		Slc16a3	0	1.44833	0.515	0.176	0	FLS		Il6ra	7.41e-164	2.21639	0.331	0.121	2.04e-159	SubP		Aff3	3.59e-85	0.484999	0.499	0.347	9.88e-81	SubF1		H2-D1	7.98e-13	0.634653	0.99	0.959	2.2e-08	SubF2		Slc16a2	5.51e-285	0.612281	0.731	0.486	1.52e-280	PSF		Haus4	5.92e-299
Fuca1	3.56e-53	0.495228	0.923	0.82	9.81e-49	LinP		Tsen15	0	1.14834	0.613	0.275	0	FLS		Vcan	2.78e-154	0.758074	0.868	0.66	7.64e-150	SubP		Vat1	5.88e-85	0.418296	0.828	0.765	1.62e-80	SubF1		Pcgf5	1.27e-12	1.24272	0.374	0.181	3.49e-08	SubF2		Rpl22l1	4.58e-284	0.362672	0.983	0.959	1.26e-279	PSF		Prim1	3.87e-284
Malat1	1.79e-52	0.706125	0.995	0.997	4.93e-48	LinP		Xylt1	0	1.21536	0.616	0.278	0	FLS		Eef1a1	5.48e-154	0.369867	1	1	1.51e-149	SubP		Arl6ip5	1.73e-84	0.410261	0.851	0.803	4.77e-80	SubF1		Gsdmd	1.67e-12	1.18647	0.364	0.169	4.59e-08	SubF2		Wtip	8.23e-284	0.776163	0.574	0.356	2.26e-279	PSF		Ezh2	4.36e-284
Clip4	2.1e-52	0.913705	0.572	0.362	5.78e-48	LinP		Zfhx2	0	3.21396	0.379	0.042	0	FLS		Anxa1	7.06e-154	0.628641	0.98	0.948	1.94e-149	SubP		Slc27a3	3.12e-84	0.829221	0.478	0.356	8.58e-80	SubF1		Ext1	2.61e-12	0.796195	0.672	0.492	7.19e-08	SubF2		Csrp1	1.14e-282	0.85263	0.637	0.437	3.14e-278	PSF		Clic1	8.05e-283
Mettl7a1	3.76e-52	1.05264	0.508	0.305	1.03e-47	LinP		C1qtnf7	0	1.10162	0.483	0.146	0	FLS		Sfrp4	2.72e-152	0.61022	0.724	0.425	7.49e-148	SubP		Ifi27l2a	4.06e-83	0.933489	0.456	0.333	1.12e-78	SubF1		Rps20	2.75e-12	0.28701	1	0.999	7.56e-08	SubF2		P2ry10b	1.64e-279	0.928969	0.404	0.201	4.51e-275	PSF		Lsm5	2.28e-282
S100a13	5.96e-52	0.335255	0.99	0.945	1.64e-47	LinP		Fxyd5	0	1.85846	0.975	0.639	0	FLS		Osr1	2.04e-150	1.40803	0.535	0.29	5.6e-146	SubP		Podn	8.69e-83	0.557443	0.486	0.344	2.39e-78	SubF1		Cox18	2.84e-12	1.25946	0.359	0.173	7.82e-08	SubF2		Col18a1	1.92e-279	1.02195	0.528	0.317	5.28e-275	PSF		Hint1	1.01e-279
Hsp90ab1	1.42e-51	0.288465	0.999	0.993	3.9e-47	LinP		Pld3	0	0.968835	0.803	0.472	0	FLS		Vat1	3.19e-150	0.875374	0.861	0.768	8.78e-146	SubP		Fgf18	2.07e-82	0.937142	0.327	0.202	5.7e-78	SubF1		Lrrc17	3.09e-12	0.733564	0.708	0.467	8.5e-08	SubF2		Lgmn	2.64e-277	0.656972	0.776	0.577	7.27e-273	PSF		Reep4	1.8e-279
Sema3a	1.72e-49	0.467627	0.443	0.224	4.73e-45	LinP		Vcl	0	0.950812	0.839	0.509	0	FLS		Rps24	1.61e-148	0.363463	1	0.999	4.43e-144	SubP		Hsd3b7	1.01e-80	0.623597	0.586	0.479	2.77e-76	SubF1		Sulf2	5.52e-12	0.519741	0.872	0.677	1.52e-07	SubF2		Eva1b	5.98e-277	0.52157	0.868	0.701	1.65e-272	PSF		Anp32b	4.34e-278
Nfkbia	2.01e-49	0.753672	0.878	0.791	5.53e-45	LinP		Osbpl9	0	1.0637	0.872	0.543	0	FLS		Calcrl	1.77e-147	1.42745	0.456	0.208	4.88e-143	SubP		Clic1	1.09e-80	0.380095	0.932	0.908	2.99e-76	SubF1		Tent4a	5.99e-12	1.17149	0.441	0.243	1.65e-07	SubF2		Dad1	4.2e-276	0.388231	0.976	0.92	1.16e-271	PSF		Rad18	5.46e-272
Enho	1.02e-48	0.629704	0.323	0.15	2.8e-44	LinP		Col4a1	0	0.763323	0.932	0.604	0	FLS		Rpl35a	3.97e-145	0.391414	1	0.999	1.09e-140	SubP		Hebp2	1.26e-80	0.939842	0.361	0.241	3.45e-76	SubF1		Rps2	6.76e-12	0.275596	1	0.999	1.86e-07	SubF2		Slc1a4	2.74e-275	0.954821	0.446	0.244	7.54e-271	PSF		Tubb6	5.97e-272
4933400C23Rik	1.38e-48	1.33131	0.3	0.142	3.79e-44	LinP		Slc16a10	0	2.7505	0.38	0.053	0	FLS		Lsp1	2.49e-144	0.620579	0.899	0.735	6.84e-140	SubP		Abca8b	1.9e-80	0.659453	0.303	0.175	5.22e-76	SubF1		Timp1	7.02e-12	0.57883	0.892	0.783	1.93e-07	SubF2		Rex1bd	1.29e-272	0.518752	0.913	0.784	3.54e-268	PSF		Aaas	3.02e-269
Trib1	3.07e-48	0.824422	0.567	0.362	8.44e-44	LinP		Cox20	0	0.86211	0.846	0.519	0	FLS		Clip1	2.16e-136	1.25449	0.667	0.506	5.95e-132	SubP		Ifngr1	1e-79	0.461904	0.715	0.621	2.76e-75	SubF1		Pxk	8.87e-12	1.11263	0.528	0.332	2.44e-07	SubF2		Tspan11	2.69e-272	0.768837	0.383	0.182	7.4e-268	PSF		Lsm2	1.73e-268
Fam167a	6.11e-48	1.18316	0.321	0.158	1.68e-43	LinP		Dmd	0	1.65995	0.474	0.147	0	FLS		Cyb561	3.89e-136	1.8339	0.413	0.195	1.07e-131	SubP		Plec	1.01e-79	0.440761	0.869	0.835	2.78e-75	SubF1		Rps19	1.04e-11	0.271606	1	0.997	2.85e-07	SubF2		St3gal4	5.04e-272	0.840645	0.512	0.3	1.39e-267	PSF		Raet1d	2.75e-263
Fap	1.36e-47	1.07021	0.759	0.657	3.73e-43	LinP		Lims2	0	1.28801	0.464	0.138	0	FLS		Fgfr1	4.13e-136	0.770339	0.893	0.83	1.14e-131	SubP		Fxyd1	1.4e-79	0.32596	0.921	0.876	3.84e-75	SubF1		Casp4	1.34e-11	1.11876	0.333	0.155	3.68e-07	SubF2		Eif4e2	1.12e-271	0.576104	0.787	0.603	3.07e-267	PSF		Tubb4b	2.94e-261
Col4a1	1.41e-47	0.253311	0.848	0.633	3.89e-43	LinP		9330188P03Rik	0	2.56645	0.377	0.054	0	FLS		Sntb2	6.07e-136	0.878404	0.835	0.723	1.67e-131	SubP		Hmcn1	4.34e-79	0.858825	0.342	0.216	1.19e-74	SubF1		Matn2	1.56e-11	0.774915	0.713	0.526	4.28e-07	SubF2		Copz2	7.72e-268	0.515135	0.912	0.804	2.12e-263	PSF		Lig1	1.41e-260
Fam13c	2.18e-47	1.00232	0.351	0.178	6.01e-43	LinP		Dusp22	0	1.19601	0.508	0.186	0	FLS		Dtnbp1	1.78e-135	1.00353	0.752	0.603	4.91e-131	SubP		Steap3	2.44e-78	0.444375	0.819	0.767	6.7e-74	SubF1		Nme2	1.74e-11	0.302271	1	0.993	4.78e-07	SubF2		Mecom	1.29e-267	0.980324	0.383	0.191	3.54e-263	PSF		Kpna2	5.95e-259
Cux1	2.2e-47	0.649227	0.592	0.369	6.04e-43	LinP		Pbx1	0	1.34038	0.866	0.545	0	FLS		Rab32	6.33e-135	1.8774	0.393	0.186	1.74e-130	SubP		Dbn1	7.36e-78	0.700626	0.534	0.428	2.02e-73	SubF1		St3gal4	1.97e-11	1.03312	0.569	0.364	5.41e-07	SubF2		Cacnb3	3.6e-267	1.03799	0.309	0.133	9.92e-263	PSF		Ppih	1.39e-257
Ddr2	3.26e-47	0.526334	0.868	0.734	8.98e-43	LinP		Lmo4	0	1.18078	0.893	0.576	0	FLS		Gnpnat1	2.01e-134	0.864901	0.722	0.511	5.52e-130	SubP		Arhgap20	1.94e-76	0.71941	0.375	0.245	5.34e-72	SubF1		Glipr2	2.32e-11	0.987161	0.631	0.437	6.38e-07	SubF2		Syne1	1.79e-265	0.692555	0.718	0.513	4.92e-261	PSF		Anp32e	1.51e-257
Tspan3	4.1e-47	0.416563	0.952	0.861	1.13e-42	LinP		Ctsh	0	1.34092	0.937	0.62	0	FLS		Galnt15	4.31e-134	1.46958	0.403	0.176	1.19e-129	SubP		Tmod3	2.72e-76	0.540626	0.658	0.572	7.47e-72	SubF1		Clic4	2.49e-11	0.800698	0.892	0.843	6.86e-07	SubF2		Gpm6b	2.79e-265	0.481588	0.78	0.527	7.67e-261	PSF		Snrpd1	2.83e-255
Igsf8	9.2e-47	0.606431	0.68	0.475	2.53e-42	LinP		Ugdh	0	1.36339	0.968	0.652	0	FLS		Camk2n1	4.95e-134	1.31891	0.622	0.408	1.36e-129	SubP		Ndn	3.22e-76	0.523728	0.66	0.557	8.87e-72	SubF1		Cavin3	2.66e-11	0.43925	1	0.96	7.31e-07	SubF2		Ddit4l	3.7e-263	1.31769	0.275	0.115	1.02e-258	PSF		Rad21	1.25e-253
Lamp2	1.53e-46	0.326305	0.979	0.946	4.21e-42	LinP		Stim2	0	1.41475	0.537	0.222	0	FLS		Disp1	1.86e-132	1.87731	0.338	0.141	5.12e-128	SubP		S100a4	6.86e-76	0.607763	0.907	0.85	1.89e-71	SubF1		Rpl10a	3.12e-11	0.265283	1	0.995	8.59e-07	SubF2		Aopep	3.8e-263	0.68577	0.751	0.589	1.05e-258	PSF		Jpt1	2.46e-248
Dpt	2.96e-46	0.434369	0.987	0.895	8.13e-42	LinP		Itpr3	0	1.75614	0.423	0.109	0	FLS		Myh10	1.6e-130	1.54103	0.529	0.316	4.39e-126	SubP		Fam102b	9.56e-76	0.57574	0.673	0.598	2.63e-71	SubF1		Rab5c	3.38e-11	0.602676	0.821	0.672	9.29e-07	SubF2		Tubb2a	2.42e-261	0.614687	0.848	0.708	6.66e-257	PSF		Ranbp1	5.91e-247
Cd1d1	3.77e-46	1.16823	0.29	0.138	1.04e-41	LinP		Card19	0	1.30906	0.906	0.593	0	FLS		Tppp3	2.21e-130	0.678577	0.843	0.631	6.08e-126	SubP		Anxa7	1.65e-75	0.474789	0.714	0.627	4.54e-71	SubF1		Postn	5.44e-11	0.317118	0.872	0.609	1.5e-06	SubF2		Nedd9	2.52e-258	0.859587	0.457	0.254	6.94e-254	PSF		Dhfr	2.03e-246
Rgmb	5.65e-46	0.971545	0.54	0.349	1.55e-41	LinP		Sidt2	0	0.984196	0.844	0.532	0	FLS		S100a16	4.58e-130	0.696394	0.92	0.837	1.26e-125	SubP		Stk38	5.21e-75	0.657962	0.558	0.457	1.43e-70	SubF1		Eef1akmt4	5.74e-11	1.23423	0.267	0.116	1.58e-06	SubF2		Rnf144a	4.09e-258	0.926615	0.342	0.158	1.12e-253	PSF		Banf1	1.49e-244
Cfl1	7.16e-46	0.392213	0.974	0.934	1.97e-41	LinP		Chst15	0	1.61689	0.477	0.166	0	FLS		Ahnak2	1.32e-128	0.97934	0.809	0.685	3.62e-124	SubP		C1qtnf2	6.16e-75	0.536167	0.671	0.541	1.7e-70	SubF1		Col6a3	6.42e-11	0.520692	0.995	0.94	1.77e-06	SubF2		P3h1	2.04e-256	0.664578	0.656	0.452	5.62e-252	PSF		Calm2	9.12e-239
Gyg	1.85e-45	1.05684	0.486	0.303	5.1e-41	LinP		Trappc4	0	0.970521	0.897	0.587	0	FLS		Pir	4.37e-128	1.66816	0.395	0.188	1.2e-123	SubP		Sh3d19	1.37e-74	0.54208	0.676	0.596	3.76e-70	SubF1		Arl4c	7.33e-11	1.10806	0.39	0.207	2.02e-06	SubF2		Clta	1.22e-255	0.349796	0.974	0.924	3.37e-251	PSF		Nt5dc2	1.08e-238
AC149090.1	3.15e-45	0.730523	0.61	0.406	8.68e-41	LinP		Pakap.1	0	1.60226	0.546	0.236	0	FLS		Rap1b	4.31e-127	0.71486	0.887	0.84	1.19e-122	SubP		Msx1	6.72e-73	0.812078	0.386	0.267	1.85e-68	SubF1		Gstm2	7.58e-11	0.756544	0.682	0.469	2.09e-06	SubF2		Rack1	5.48e-255	0.323644	0.993	0.982	1.51e-250	PSF		Mcm2	3.99e-238
Steap3	5.54e-45	0.543033	0.903	0.769	1.52e-40	LinP		Grid2	0	4.96196	0.32	0.011	0	FLS		Gda	7.92e-127	1.22616	0.611	0.395	2.18e-122	SubP		Tmem158	8.57e-73	0.606231	0.484	0.363	2.36e-68	SubF1		Casp12	1.04e-10	0.847983	0.523	0.318	2.86e-06	SubF2		Vcam1	7.79e-255	0.687798	0.554	0.335	2.14e-250	PSF		Timp1	5.18e-235
Skap2	1.71e-44	0.807018	0.492	0.3	4.72e-40	LinP		Galnt2	0	1.12077	0.799	0.492	0	FLS		Anks1	2.44e-126	2.06623	0.283	0.107	6.7e-122	SubP		Cygb	1.2e-72	0.335581	0.68	0.56	3.29e-68	SubF1		Rpl29	1.32e-10	0.314473	1	0.988	3.62e-06	SubF2		Ssc5d	6.67e-254	0.489067	0.88	0.739	1.84e-249	PSF		Cox7a2	5.04e-233
Gng5	4.11e-44	0.31939	0.994	0.973	1.13e-39	LinP		Atp6v1e1	0	1.15535	0.923	0.617	0	FLS		Jak1	4.67e-125	0.767187	0.851	0.786	1.28e-120	SubP		Aldh2	3.84e-72	0.378723	0.852	0.798	1.06e-67	SubF1		Tubb2b	1.69e-10	0.918301	0.574	0.368	4.64e-06	SubF2		Lhfpl2	2.31e-253	0.739647	0.517	0.298	6.35e-249	PSF		Rcc1	6.26e-230
Gas1	5.4e-44	0.399661	0.978	0.912	1.49e-39	LinP		Traf1	0	2.74932	0.353	0.047	0	FLS		Srgap1	1.02e-124	1.86775	0.407	0.206	2.79e-120	SubP		Ehd2	5.15e-72	0.468093	0.745	0.686	1.42e-67	SubF1		Tnn	1.71e-10	0.482358	0.528	0.297	4.7e-06	SubF2		Gpc1	2.55e-252	1.07833	0.512	0.323	7.02e-248	PSF		Hirip3	1.93e-229
Matn4	5.59e-44	0.360962	0.462	0.255	1.54e-39	LinP		Cth	0	5.25989	0.32	0.015	0	FLS		Rps4x	1.82e-124	0.384315	0.999	0.999	5e-120	SubP		Snx21	2.36e-71	0.697324	0.472	0.361	6.5e-67	SubF1		Fkbp11	1.79e-10	0.859478	0.733	0.554	4.92e-06	SubF2		P3h4	2.92e-251	0.593615	0.794	0.635	8.04e-247	PSF		Bora	1.51e-225
Ifitm3	7.03e-44	0.329744	0.998	0.983	1.93e-39	LinP		Sema4c	0	1.30497	0.489	0.185	0	FLS		Spsb1	4.22e-124	1.30188	0.591	0.398	1.16e-119	SubP		Gas6	3.04e-71	0.347729	0.884	0.784	8.35e-67	SubF1		Ccdc25	2.06e-10	0.967508	0.559	0.373	5.67e-06	SubF2		Sec61g	5.7e-249	0.338364	0.988	0.964	1.57e-244	PSF		Gapdh	1.61e-225
Sdf4	1.28e-43	0.403919	0.94	0.853	3.53e-39	LinP		Chp1	0	1.02383	0.851	0.547	0	FLS		Lama4	6.91e-124	1.06467	0.736	0.607	1.9e-119	SubP		Syne2	4.39e-71	0.783106	0.392	0.276	1.21e-66	SubF1		Akr1b3	3.1e-10	0.761873	0.703	0.55	8.54e-06	SubF2		Fxyd6	6.86e-249	0.560514	0.775	0.568	1.89e-244	PSF		Ywhah	3.14e-223
Arid5a	5.52e-43	0.898707	0.441	0.26	1.52e-38	LinP		Anxa4	0	0.962832	0.905	0.602	0	FLS		Vgll3	1.13e-123	1.66922	0.457	0.245	3.11e-119	SubP		Adam33	6.72e-71	0.771105	0.291	0.176	1.85e-66	SubF1		Xylt1	3.31e-10	0.877715	0.513	0.314	9.11e-06	SubF2		P4hb	9.1e-248	0.406898	0.969	0.918	2.5e-243	PSF		Rnaseh2c	5.93e-223
Rab29	7.03e-43	1.06143	0.361	0.196	1.94e-38	LinP		Ell2	0	1.52053	0.537	0.234	0	FLS		Glud1	3.25e-123	0.644067	0.895	0.844	8.95e-119	SubP		Cd151	1.07e-70	0.31772	0.612	0.471	2.95e-66	SubF1		Snx2	3.54e-10	0.778892	0.744	0.595	9.74e-06	SubF2		Tmed3	1.64e-247	0.345698	0.98	0.942	4.51e-243	PSF		Mcm3	4.47e-221
Islr	3.62e-42	0.42744	0.939	0.817	9.97e-38	LinP		Gngt2	0	2.10928	0.369	0.067	0	FLS		Ptgs2	1.03e-122	1.68558	0.456	0.233	2.82e-118	SubP		Rras	7.06e-70	0.45244	0.773	0.713	1.94e-65	SubF1		Pycard	4.48e-10	1.14732	0.523	0.331	1.23e-05	SubF2		Rpl6	3.66e-247	0.258443	0.999	0.996	1.01e-242	PSF		Dut	6.76e-220
1110046J04Rik	4.05e-42	0.968495	0.349	0.187	1.11e-37	LinP		Emc2	0	1.07423	0.836	0.534	0	FLS		Naaa	7.62e-122	1.29327	0.576	0.379	2.1e-117	SubP		Comt	1.64e-69	0.401917	0.788	0.735	4.5e-65	SubF1		Map2k1	4.56e-10	0.920733	0.482	0.285	1.26e-05	SubF2		Mfge8	9.79e-246	0.382012	0.903	0.79	2.69e-241	PSF		Haus8	1.04e-219
Crem	1.25e-41	0.890416	0.438	0.263	3.44e-37	LinP		Thrb	0	1.58462	0.444	0.143	0	FLS		Ccn3	1.82e-121	0.788905	0.656	0.431	5e-117	SubP		Cltb	1.91e-69	0.517024	0.725	0.679	5.26e-65	SubF1		Npc2	5.36e-10	0.519638	0.974	0.954	1.47e-05	SubF2		Selenom	5.04e-245	0.331543	0.985	0.962	1.39e-240	PSF		Mis18a	8.67e-219
Osmr	2.13e-41	0.80669	0.588	0.41	5.86e-37	LinP		Ckb	0	1.60652	0.956	0.656	0	FLS		Rpl30	2.07e-121	0.317783	0.999	0.999	5.69e-117	SubP		Ccdc50	4.09e-69	0.506435	0.697	0.635	1.13e-64	SubF1		Ankfy1	5.44e-10	0.951671	0.482	0.294	1.5e-05	SubF2		Itga11	3.87e-244	0.728426	0.567	0.354	1.06e-239	PSF		Ybx1	1.37e-218
Prdx2	4.89e-41	0.380685	0.978	0.928	1.35e-36	LinP		Plpp2	0	1.61507	0.453	0.154	0	FLS		Fndc1	9.41e-121	0.594155	0.97	0.796	2.59e-116	SubP		Pir	9.21e-68	0.84302	0.293	0.185	2.53e-63	SubF1		Ly6c1	6.73e-10	0.921432	0.918	0.749	1.85e-05	SubF2		Fndc1	5.73e-240	0.479977	0.92	0.755	1.58e-235	PSF		Mcm7	4.67e-218
Map1lc3b	6.35e-41	0.313605	0.983	0.954	1.75e-36	LinP		Ugp2	0	2.51722	0.987	0.689	0	FLS		Arsi	2.02e-120	1.38392	0.527	0.315	5.55e-116	SubP		Bdh2	1.72e-67	0.790094	0.364	0.249	4.73e-63	SubF1		Sppl2a	7.62e-10	0.849883	0.718	0.567	2.1e-05	SubF2		Arhgap24	7.84e-240	0.639939	0.49	0.274	2.16e-235	PSF		Ncapd3	4.87e-218
Filip1l	7.06e-41	0.724927	0.616	0.425	1.94e-36	LinP		Ucp2	0	1.85812	0.475	0.177	0	FLS		Aldh1a3	5.13e-120	1.71565	0.316	0.125	1.41e-115	SubP		Ppp1r12b	1.83e-66	0.876052	0.352	0.244	5.03e-62	SubF1		Adam12	9.51e-10	0.831333	0.487	0.288	2.62e-05	SubF2		Acta2	1.11e-239	1.60715	0.441	0.263	3.05e-235	PSF		Tagln2	3.57e-217
Slfn5	7.12e-41	0.308562	0.616	0.38	1.96e-36	LinP		Ackr3	0	1.11881	0.948	0.65	0	FLS		Ifi204	7.04e-120	1.05279	0.67	0.459	1.94e-115	SubP		Ckb	2.45e-66	0.340375	0.788	0.675	6.74e-62	SubF1		Fscn1	1.09e-09	0.707841	0.61	0.4	2.99e-05	SubF2		Rpl29	2.56e-239	0.257628	0.995	0.985	7.03e-235	PSF		Tuba1c	6.96e-217
Hspa5	7.9e-41	0.433384	0.983	0.963	2.18e-36	LinP		Ptger1	0	2.74081	0.342	0.045	0	FLS		Zbtb16	8.42e-120	1.85578	0.267	0.096	2.32e-115	SubP		Triobp	3.08e-65	0.700275	0.413	0.304	8.47e-61	SubF1		Tmem184b	1.09e-09	0.909112	0.559	0.38	2.99e-05	SubF2		Ly6e	1.81e-238	0.507785	0.914	0.794	4.99e-234	PSF		Mlf1	2.77e-216
Tcp11l2	7.96e-41	0.781453	0.583	0.404	2.19e-36	LinP		Def6	0	1.37779	0.451	0.157	0	FLS		Pcdh19	1.13e-119	1.52812	0.437	0.225	3.1e-115	SubP		Ndrg1	3.74e-64	0.445261	0.6	0.484	1.03e-59	SubF1		Pmepa1	1.51e-09	0.541092	0.933	0.883	4.17e-05	SubF2		S100a4	2.78e-238	0.500943	0.942	0.819	7.64e-234	PSF		Psip1	4.08e-215
Bcl2l11	1.21e-40	0.864587	0.357	0.192	3.34e-36	LinP		1110046J04Rik	0	1.29711	0.45	0.16	0	FLS		Gprc5b	1.88e-119	1.42436	0.474	0.265	5.16e-115	SubP		Vit	5.61e-64	0.641973	0.369	0.247	1.55e-59	SubF1		Rplp0	1.52e-09	0.253139	1	0.999	4.2e-05	SubF2		Pycr1	3.06e-238	0.849795	0.428	0.237	8.43e-234	PSF		Lsm4	7.96e-215
Fgl2	2.91e-40	0.685132	0.737	0.555	8e-36	LinP		Scara3	0	1.73823	0.977	0.687	0	FLS		Osr2	4.32e-119	1.06357	0.667	0.461	1.19e-114	SubP		Ankrd29	6.47e-64	0.640312	0.489	0.383	1.78e-59	SubF1		Sec61b	1.67e-09	0.350216	0.985	0.96	4.6e-05	SubF2		Col8a2	1.26e-237	0.944362	0.385	0.202	3.48e-233	PSF		Tpm4	1.2e-214
Adm	3.03e-40	0.814401	0.345	0.18	8.34e-36	LinP		Pthlh	0	1.13825	0.394	0.105	0	FLS		Abca8a	1.11e-118	0.7996	0.513	0.249	3.05e-114	SubP		Mgst3	5.74e-63	0.575651	0.655	0.581	1.58e-58	SubF1		Col5a1	1.92e-09	0.339553	0.974	0.941	5.29e-05	SubF2		Specc1	2.07e-235	1.12697	0.312	0.149	5.68e-231	PSF		Ptms	2.69e-213
Csf1	3.61e-40	0.479417	0.782	0.586	9.93e-36	LinP		Rarres1	0	3.59025	0.316	0.03	0	FLS		Slco2a1	1.62e-117	1.69498	0.286	0.108	4.46e-113	SubP		Adm	6.5e-63	0.932821	0.275	0.172	1.79e-58	SubF1		Angpt1	2.26e-09	0.620431	0.462	0.26	6.22e-05	SubF2		Clec11a	2.2e-235	0.416793	0.775	0.536	6.06e-231	PSF		Snrpe	2.01e-212
Fbln5	4.63e-40	0.673638	0.805	0.666	1.28e-35	LinP		Pkp1	0	6.19517	0.289	0.005	0	FLS		Tshz2	6.08e-117	1.18135	0.597	0.379	1.67e-112	SubP		Samhd1	7.61e-63	0.552629	0.532	0.434	2.09e-58	SubF1		Isoc1	2.45e-09	0.895661	0.487	0.308	6.75e-05	SubF2		Tmem167	3.33e-235	0.381146	0.938	0.844	9.18e-231	PSF		Slc25a10	7.21e-212
Egr1	6.05e-40	0.417562	0.957	0.874	1.67e-35	LinP		S100a3	0	3.94173	0.307	0.023	0	FLS		Lbp	1.52e-116	0.5943	0.912	0.754	4.18e-112	SubP		Prrx1	2.81e-60	0.26603	0.95	0.918	7.72e-56	SubF1		Dclk1	2.83e-09	0.500883	0.733	0.518	7.8e-05	SubF2		Hacd4	5.67e-234	0.7564	0.495	0.29	1.56e-229	PSF		Tpm2	1.5e-211
Psme2	6.25e-40	0.539269	0.805	0.645	1.72e-35	LinP		Hhipl1	0	1.42339	0.434	0.151	0	FLS		Aldh2	4.41e-116	0.694089	0.876	0.801	1.21e-111	SubP		Aida	4.84e-60	0.491264	0.625	0.55	1.33e-55	SubF1		Etnk1	3.56e-09	0.970791	0.462	0.292	9.8e-05	SubF2		AI506816	8.15e-234	0.654743	0.647	0.453	2.24e-229	PSF		Dctpp1	2.91e-211
Arpc1b	7.86e-40	0.296435	0.991	0.939	2.16e-35	LinP		Gch1	0	2.02201	0.346	0.064	0	FLS		Cdc42ep2	1.26e-115	1.54025	0.415	0.211	3.46e-111	SubP		Glipr2	4.87e-60	0.578345	0.525	0.425	1.34e-55	SubF1		Svbp	4.44e-09	0.486816	0.892	0.727	0.000122155	SubF2		Ddit4	7.15e-233	1.18831	0.352	0.185	1.97e-228	PSF		Ncam1	1.73e-208
Snhg1	8.8e-40	0.500687	0.82	0.668	2.42e-35	LinP		Sema3e	0	1.78678	0.419	0.138	0	FLS		Pxn	1.41e-115	1.65864	0.404	0.209	3.89e-111	SubP		Cdc42ep2	5.43e-60	0.775762	0.315	0.209	1.49e-55	SubF1		Eif4e3	5.52e-09	1.0406	0.405	0.237	0.000151871	SubF2		Capzb	1.42e-232	0.407762	0.942	0.839	3.9e-228	PSF		Exosc8	4.17e-208
Isg15	2.29e-39	0.56171	0.34	0.18	6.3e-35	LinP		Tubb4b	0	1.05	0.939	0.658	0	FLS		Arhgap29	9e-115	1.43673	0.511	0.308	2.48e-110	SubP		Htra3	7.07e-60	0.305573	0.888	0.854	1.95e-55	SubF1		Snx10	5.52e-09	0.96889	0.421	0.249	0.000151885	SubF2		Rps8	5.1e-232	0.341053	0.999	0.998	1.4e-227	PSF		Dtymk	3.79e-205
Rpl22l1	6.16e-39	0.282406	0.99	0.966	1.69e-34	LinP		Uap1	0	1.60447	0.94	0.66	0	FLS		Tns2	1.04e-114	1.39731	0.558	0.371	2.87e-110	SubP		Anxa5	1.32e-59	0.32756	0.99	0.985	3.63e-55	SubF1		N4bp1	5.91e-09	1.13931	0.426	0.261	0.000162547	SubF2		Tbc1d2b	2.42e-230	0.690402	0.576	0.374	6.67e-226	PSF		Jpt2	6.34e-203
Aldh2	1.22e-38	0.42117	0.913	0.801	3.37e-34	LinP		Pfdn1	0	1.38247	0.948	0.669	0	FLS		Eef2	5.5e-114	0.490555	0.982	0.981	1.51e-109	SubP		Ece1	2.83e-59	0.548246	0.595	0.509	7.77e-55	SubF1		Lgals8	6.07e-09	0.899774	0.497	0.325	0.000167066	SubF2		Ssr4	8.17e-230	0.35915	0.98	0.938	2.25e-225	PSF		Dek	5.4e-202
Polb	1.38e-38	0.742237	0.593	0.41	3.8e-34	LinP		Phf11b	0	2.54403	0.319	0.041	0	FLS		Rtn4rl1	8.62e-114	1.732	0.317	0.135	2.37e-109	SubP		Diaph1	3.75e-59	0.572371	0.572	0.486	1.03e-54	SubF1		Lsp1	6.36e-09	0.583099	0.846	0.743	0.000174918	SubF2		Tspan2	1.19e-229	1.11288	0.315	0.153	3.26e-225	PSF		Sae1	9.24e-202
Man1a	2.03e-38	0.390136	0.876	0.715	5.57e-34	LinP		BC031181	0	0.94823	0.908	0.631	0	FLS		Ndn	1.49e-113	0.975575	0.72	0.562	4.09e-109	SubP		Jpt1	5.58e-59	0.324533	0.693	0.61	1.54e-54	SubF1		Pcdh19	6.96e-09	0.687845	0.421	0.236	0.000191471	SubF2		Rtraf	7.17e-229	0.373086	0.939	0.848	1.97e-224	PSF		Hnrnpab	1.9e-199
Vegfd	3.64e-38	0.720187	0.372	0.206	1e-33	LinP		Cdon	0	0.875049	0.922	0.649	0	FLS		C1ra	3.09e-112	0.763881	0.836	0.698	8.49e-108	SubP		Lrrc8c	1.24e-57	0.935329	0.316	0.222	3.41e-53	SubF1		Rhoc	7.27e-09	0.426826	0.974	0.908	0.000199973	SubF2		Rpl14	9.58e-229	0.250367	0.998	0.989	2.64e-224	PSF		Snrpf	8.13e-197
Rbpj	4.22e-38	0.605191	0.828	0.709	1.16e-33	LinP		Dlx4	0	3.76272	0.295	0.022	0	FLS		Myoc	4.47e-112	0.893544	0.537	0.291	1.23e-107	SubP		Arsi	1.57e-57	0.724943	0.417	0.314	4.32e-53	SubF1		Idnk	9.83e-09	0.918387	0.487	0.329	0.000270531	SubF2		Vstm4	1.2e-228	1.07763	0.326	0.161	3.31e-224	PSF		Dck	1.91e-195
Gem	1.65e-37	0.378047	0.911	0.78	4.53e-33	LinP		Sema3f	0	2.32017	0.332	0.06	0	FLS		Trim35	7.15e-112	1.1716	0.671	0.525	1.97e-107	SubP		Gas7	2.65e-57	0.866945	0.274	0.174	7.3e-53	SubF1		Rps26	1.05e-08	0.302252	1	0.993	0.000288666	SubF2		Evi2a	3.06e-228	1.25803	0.272	0.123	8.43e-224	PSF		Cdkn2d	8.8e-195
Acp5	2.72e-37	0.599893	0.563	0.394	7.5e-33	LinP		Prr13	0	1.06565	0.91	0.638	0	FLS		Col4a5	4.9e-111	1.52029	0.359	0.163	1.35e-106	SubP		Arhgdia	4.63e-57	0.264179	0.917	0.887	1.27e-52	SubF1		Rbm43	1.06e-08	1.29225	0.354	0.201	0.000292979	SubF2		1110038B12Rik	4.79e-227	0.621746	0.701	0.507	1.32e-222	PSF		Cox5a	2.14e-194
Ier5	2.99e-37	0.90921	0.687	0.538	8.23e-33	LinP		Ackr2	0	3.04588	0.305	0.038	0	FLS		Glce	2.73e-110	1.96438	0.355	0.174	7.51e-106	SubP		Emp1	5.17e-56	0.251515	0.939	0.914	1.42e-51	SubF1		Serpinh1	1.42e-08	0.298104	1	0.995	0.000391985	SubF2		Ift20	1.78e-225	0.410913	0.922	0.825	4.89e-221	PSF		Tubg1	7.09e-194
Ugdh	3.73e-37	0.329211	0.855	0.681	1.03e-32	LinP		Pitpna	0	0.896099	0.927	0.663	0	FLS		Rps12	2.39e-107	0.374014	0.995	0.996	6.59e-103	SubP		Tle5	1.91e-55	0.377824	0.776	0.769	5.25e-51	SubF1		Npm1	1.47e-08	0.295446	0.979	0.966	0.000403341	SubF2		Evl	3.76e-225	0.938831	0.315	0.15	1.03e-220	PSF		Psmc3ip	4.1e-193
Pabpc1	4.41e-37	0.326407	0.965	0.912	1.21e-32	LinP		Enpp4	0	1.81386	0.342	0.078	0	FLS		Rps27	1.21e-106	0.382173	0.997	0.995	3.33e-102	SubP		Gm28875	3.06e-55	0.796131	0.318	0.219	8.41e-51	SubF1		Grn	1.49e-08	0.397881	0.964	0.902	0.000409127	SubF2		Nme2	5.74e-225	0.273872	0.999	0.991	1.58e-220	PSF		Ass1	2.72e-192
Rnf130	4.66e-37	0.567045	0.713	0.541	1.28e-32	LinP		Sash1	0	1.58103	0.979	0.716	0	FLS		Pamr1	1.25e-105	0.74612	0.748	0.535	3.44e-101	SubP		Capg	1.16e-54	0.305961	0.867	0.81	3.19e-50	SubF1		Prdx2	1.52e-08	0.311555	0.985	0.93	0.000419532	SubF2		Eny2	2.09e-224	0.426493	0.87	0.737	5.75e-220	PSF		Ckap4	7.9e-192
Sgk1	5.04e-37	0.461776	0.863	0.722	1.39e-32	LinP		Btc	0	3.06342	0.292	0.029	0	FLS		Tgfbr3	1.15e-104	0.773577	0.805	0.707	3.16e-100	SubP		Cdkn1a	1.75e-54	0.428005	0.67	0.57	4.82e-50	SubF1		Arsi	1.59e-08	0.828016	0.503	0.326	0.000436978	SubF2		Josd2	4.87e-222	0.600993	0.652	0.451	1.34e-217	PSF		Alyref	2.62e-189
Emc2	5.76e-37	0.643924	0.719	0.562	1.58e-32	LinP		Tmtc2	0	1.73652	0.351	0.093	0	FLS		Col14a1	4.88e-104	0.554071	0.955	0.762	1.34e-99	SubP		Hspb8	6.79e-54	0.490331	0.611	0.526	1.87e-49	SubF1		Col6a2	1.62e-08	0.373237	0.969	0.978	0.000445824	SubF2		Tubb2b	6.32e-221	0.763106	0.501	0.309	1.74e-216	PSF		Tex30	4.54e-189
Pon3	6.01e-37	0.759232	0.454	0.279	1.65e-32	LinP		Des	0	2.91424	0.305	0.048	0	FLS		Snx21	1.64e-101	1.32753	0.541	0.366	4.52e-97	SubP		Agpat4	7.29e-54	0.491397	0.688	0.634	2.01e-49	SubF1		Tmsb10	1.89e-08	0.811956	1	0.959	0.000520627	SubF2		Nrep	9.84e-221	0.606268	0.626	0.409	2.71e-216	PSF		Suv39h1	5.34e-189
Nop58	6.85e-37	0.895819	0.649	0.475	1.88e-32	LinP		Scn1b	0	0.901195	0.929	0.672	0	FLS		Lama2	2.26e-101	1.04391	0.584	0.374	6.22e-97	SubP		Poglut3	1.93e-53	0.614016	0.558	0.499	5.31e-49	SubF1		Hp	1.91e-08	2.44437	0.303	0.167	0.000524509	SubF2		Stk17b	2.65e-220	0.678101	0.429	0.237	7.28e-216	PSF		Lsm6	3.11e-188
Grn	8.08e-37	0.465233	0.942	0.901	2.22e-32	LinP		2210407C18Rik	0	6.95799	0.262	0.006	0	FLS		Lgals9	3.4e-101	1.16576	0.585	0.415	9.36e-97	SubP		Palm	6.22e-53	0.56457	0.482	0.386	1.71e-48	SubF1		Tnfaip6	1.91e-08	0.415437	0.81	0.654	0.000525618	SubF2		Pafah1b3	2.68e-220	0.850891	0.374	0.195	7.37e-216	PSF		Sass6	5.47e-188
Palld	9.9e-37	0.554194	0.788	0.631	2.72e-32	LinP		Cd44	0	1.06758	0.948	0.693	0	FLS		Slc16a9	5.37e-101	1.88639	0.289	0.124	1.48e-96	SubP		Anxa11	8.35e-53	0.536982	0.564	0.487	2.3e-48	SubF1		Agrn	2.04e-08	1.18322	0.256	0.125	0.000562403	SubF2		Avpi1	6.12e-219	0.721133	0.531	0.339	1.68e-214	PSF		Acot7	6.46e-187
Glmp	1.01e-36	0.589785	0.789	0.628	2.78e-32	LinP		Chst7	0	1.68883	0.337	0.083	0	FLS		Epb41l2	6.99e-101	0.852524	0.759	0.659	1.92e-96	SubP		Rabgap1l	8.46e-53	0.479778	0.612	0.538	2.33e-48	SubF1		Ugcg	2.2e-08	0.476392	0.605	0.409	0.000604132	SubF2		Ckap4	9.75e-219	0.423567	0.892	0.787	2.68e-214	PSF		Pgk1	4.37e-184
Ifi204	1.06e-36	0.489161	0.67	0.463	2.92e-32	LinP		Nme1	0	1.34359	0.957	0.703	0	FLS		Vldlr	1.8e-99	1.33336	0.443	0.247	4.95e-95	SubP		Clec2d	9.2e-53	0.543607	0.507	0.408	2.53e-48	SubF1		Myd88	2.2e-08	0.663726	0.549	0.353	0.000605156	SubF2		Tmem258	1.43e-217	0.43113	0.922	0.815	3.93e-213	PSF		Usp1	2.5e-183
Ppp1r15a	1.16e-36	0.565482	0.83	0.73	3.19e-32	LinP		Tmem30a	0	0.860684	0.928	0.675	0	FLS		Sec14l1	2.15e-99	1.15853	0.59	0.434	5.91e-95	SubP		Rap1b	1.3e-52	0.306923	0.858	0.841	3.57e-48	SubF1		Pdia5	2.39e-08	0.659601	0.518	0.326	0.000657796	SubF2		Tgfb2	9.71e-217	0.53267	0.704	0.503	2.67e-212	PSF		Haus7	4.18e-182
Tm2d2	1.54e-36	0.430535	0.892	0.769	4.24e-32	LinP		Lipo3	0	1.78989	0.328	0.076	0	FLS		Palm	4.59e-98	1.14663	0.563	0.389	1.26e-93	SubP		Spop	2.49e-52	0.412621	0.736	0.7	6.86e-48	SubF1		Psmb4	2.69e-08	0.411731	0.918	0.828	0.000740464	SubF2		Igfbp4	1.7e-216	0.512229	0.967	0.92	4.68e-212	PSF		Hdgf	1.19e-181
Casp3	1.92e-36	0.738351	0.49	0.315	5.28e-32	LinP		Rragd	0	2.83356	0.285	0.034	0	FLS		Coro2b	1.98e-97	1.55495	0.381	0.202	5.44e-93	SubP		Ybx3	2.52e-52	0.302068	0.91	0.893	6.94e-48	SubF1		Anxa2	2.69e-08	0.304883	1	0.976	0.000741115	SubF2		Eid1	4.01e-216	0.418845	0.89	0.776	1.1e-211	PSF		Cfl1	1.91e-181
Ifnar2	3.23e-36	0.467115	0.852	0.716	8.9e-32	LinP		Hcn1	0	4.38073	0.26	0.012	0	FLS		Bdh2	1.65e-96	1.33472	0.442	0.254	4.53e-92	SubP		Boc	2.7e-52	0.501097	0.578	0.473	7.43e-48	SubF1		C1qtnf6	2.7e-08	0.440651	0.81	0.695	0.000742395	SubF2		Tpm4	4.85e-216	0.395425	0.946	0.855	1.34e-211	PSF		Atad2	1.48e-180
Clk1	1e-35	0.633041	0.79	0.678	2.76e-31	LinP		Dlx4os	0	3.61588	0.266	0.019	0	FLS		Adamtsl5	2.7e-96	1.36632	0.482	0.301	7.42e-92	SubP		Tspan5	3.12e-52	0.736953	0.397	0.302	8.58e-48	SubF1		Rab8b	2.96e-08	0.98943	0.456	0.293	0.00081387	SubF2		Atp5e	1.73e-215	0.293287	0.99	0.964	4.75e-211	PSF		Pkm	4.36e-180
Thrb	1.14e-35	1.07311	0.313	0.171	3.14e-31	LinP		Stk32b	0	3.18138	0.27	0.025	0	FLS		Diaph1	6.89e-95	0.983377	0.637	0.489	1.9e-90	SubP		Pfkp	3.55e-52	0.54675	0.517	0.429	9.76e-48	SubF1		Rpl31	3.27e-08	0.26434	0.995	0.965	0.000900076	SubF2		Slc39a14	2.1e-213	0.741213	0.561	0.372	5.77e-209	PSF		Prelid1	1.51e-179
Eif4e	1.38e-35	0.738398	0.728	0.584	3.79e-31	LinP		Higd1a	0	1.51689	0.949	0.704	0	FLS		Dapk1	9.75e-95	0.946807	0.556	0.341	2.68e-90	SubP		Fam124a	7.64e-52	0.609022	0.391	0.286	2.1e-47	SubF1		Mmp14	3.35e-08	0.359013	0.944	0.835	0.00092052	SubF2		Rpl31	2.31e-213	0.266773	0.986	0.956	6.37e-209	PSF		Enpp1	1.54e-179
Gstt1	1.4e-35	0.592645	0.444	0.261	3.86e-31	LinP		Fabp3	0	2.08127	0.319	0.075	0	FLS		Fgf18	1.08e-93	1.28587	0.396	0.208	2.97e-89	SubP		Mrgprf	1.15e-51	0.699199	0.392	0.298	3.16e-47	SubF1		Psmb2	3.49e-08	0.442478	0.872	0.802	0.000961467	SubF2		Bex3	2.69e-213	0.60137	0.525	0.319	7.4e-209	PSF		Ckap5	5.28e-179
Ell2	1.84e-35	0.811479	0.422	0.262	5.05e-31	LinP		Epas1	0	1.73372	0.321	0.077	0	FLS		Rpl37a	1.02e-92	0.330513	1	0.999	2.79e-88	SubP		Capn2	2.22e-50	0.404973	0.737	0.703	6.1e-46	SubF1		Mmp23	3.97e-08	0.47694	0.81	0.622	0.00109312	SubF2		Plpp1	3.49e-211	0.416841	0.815	0.624	9.61e-207	PSF		Prdx4	5.73e-179
Rsrp1	2.1e-35	0.411985	0.918	0.827	5.77e-31	LinP		Steap1	0	2.62096	0.326	0.083	0	FLS		C1s1	1.07e-92	0.622775	0.862	0.715	2.95e-88	SubP		Clip4	1.77e-49	0.586221	0.453	0.357	4.86e-45	SubF1		Prdx5	4.04e-08	0.365684	0.933	0.86	0.00111145	SubF2		Rps17	3.6e-211	0.261731	0.993	0.974	9.92e-207	PSF		Snrpa1	1.64e-177
Il6	2.26e-35	0.606691	0.316	0.169	6.21e-31	LinP		Atp2b1	0	0.816323	0.914	0.671	0	FLS		Rpl22	3.02e-92	0.314333	0.995	0.994	8.32e-88	SubP		Dlgap4	2.21e-49	0.448019	0.643	0.588	6.09e-45	SubF1		Col5a2	4.25e-08	0.273781	1	0.976	0.00116876	SubF2		Med10	3.57e-210	0.594301	0.661	0.469	9.84e-206	PSF		Ccl9	8.36e-176
Sod2	2.29e-35	0.74086	0.722	0.563	6.29e-31	LinP		Itpk1	0	2.3096	0.275	0.046	0	FLS		Medag	1.73e-91	0.615155	0.871	0.767	4.76e-87	SubP		Stxbp6	2.65e-49	0.556899	0.506	0.414	7.29e-45	SubF1		Sh3bgrl3	5.42e-08	0.456413	0.938	0.864	0.00149048	SubF2		Hmg20b	8.03e-210	0.551811	0.712	0.524	2.21e-205	PSF		Pfn1	7.14e-175
Phf11d	2.39e-35	0.877474	0.335	0.184	6.57e-31	LinP		Sipa1l2	0	1.94663	0.286	0.058	0	FLS		Rpl10	2.46e-91	0.309408	0.993	0.996	6.77e-87	SubP		S100a11	3.46e-49	0.267826	0.99	0.986	9.52e-45	SubF1		Gxylt2	5.48e-08	0.541621	0.667	0.446	0.00150799	SubF2		Slc27a3	4.25e-208	0.608772	0.512	0.309	1.17e-203	PSF		Dynlt1a	1.36e-173
Eif3e	2.85e-35	0.364492	0.939	0.858	7.86e-31	LinP		Lgi3	0	2.10596	0.285	0.057	0	FLS		Cast	5.26e-90	0.655153	0.854	0.819	1.45e-85	SubP		Emp3	5.75e-49	0.275536	0.986	0.975	1.58e-44	SubF1		Eef1b2	6.22e-08	0.28317	0.995	0.985	0.00171243	SubF2		Ctsk	1.84e-206	0.315148	0.973	0.902	5.07e-202	PSF		Lsm3	1.62e-173
Gabarapl1	3.97e-35	0.536913	0.749	0.604	1.09e-30	LinP		Rab10	0	0.806364	0.934	0.708	0	FLS		Sult5a1	7.6e-90	1.53127	0.305	0.138	2.09e-85	SubP		Glul	6.44e-49	0.297971	0.621	0.527	1.77e-44	SubF1		Chmp4b	6.32e-08	0.444045	0.841	0.752	0.00174037	SubF2		Trps1	3.74e-206	0.412457	0.898	0.765	1.03e-201	PSF		Nudt21	3.12e-173
Rin2	4.38e-35	0.591292	0.785	0.651	1.21e-30	LinP		Trhde	0	1.66632	0.295	0.069	0	FLS		Rps3a1	1.18e-89	0.29928	0.999	0.999	3.25e-85	SubP		Adamts2	7.6e-49	0.297394	0.871	0.811	2.09e-44	SubF1		Lipa	6.64e-08	0.608353	0.626	0.461	0.00182607	SubF2		Mydgf	2.42e-204	0.442081	0.866	0.728	6.65e-200	PSF		Mrpl51	8.05e-172
Tagln2	5.92e-35	0.309488	0.978	0.908	1.63e-30	LinP		Slc6a9	0	2.131	0.272	0.049	0	FLS		Nfe2l2	2.44e-89	0.804104	0.746	0.643	6.72e-85	SubP		Twist1	8.55e-49	0.342969	0.764	0.688	2.35e-44	SubF1		Fnbp4	6.75e-08	0.786085	0.421	0.252	0.00185759	SubF2		Mgst3	4.19e-203	0.515875	0.723	0.531	1.15e-198	PSF		Gjb5	9.09e-172
Ppp3ca	1.02e-34	0.512234	0.879	0.778	2.8e-30	LinP		Kcnn4	0	2.37493	0.273	0.051	0	FLS		Scd1	1.34e-88	1.0268	0.537	0.353	3.68e-84	SubP		Fam20a	1.07e-48	0.766525	0.308	0.215	2.94e-44	SubF1		Tut7	7.18e-08	0.680998	0.692	0.536	0.00197539	SubF2		Colgalt1	6.41e-203	0.419692	0.87	0.738	1.76e-198	PSF		Rfc3	9.32e-172
Prdx4	1.08e-34	0.486521	0.909	0.79	2.98e-30	LinP		Gdpd5	0	1.71897	0.288	0.07	0	FLS		Dnm1	1.86e-88	0.906644	0.689	0.582	5.1e-84	SubP		Comp	1.11e-48	0.413192	0.813	0.733	3.05e-44	SubF1		Rnf114	7.18e-08	1.07634	0.328	0.185	0.00197614	SubF2		Thbs3	2.31e-202	0.412463	0.882	0.76	6.35e-198	PSF		Rpa2	8.17e-171
Slc25a3	1.21e-34	0.323281	0.983	0.934	3.34e-30	LinP		D1Ertd622e	0	1.98203	0.281	0.066	0	FLS		Fgf2	2.99e-88	1.59827	0.318	0.153	8.22e-84	SubP		Cdh13	1.28e-48	0.778685	0.518	0.449	3.52e-44	SubF1		Rcan1	7.27e-08	0.840093	0.692	0.551	0.00200073	SubF2		Ostc	6.33e-202	0.379299	0.956	0.892	1.74e-197	PSF		Lgals1	6.56e-170
Litaf	1.26e-34	0.596233	0.722	0.562	3.48e-30	LinP		Medag	0	0.948422	0.963	0.749	0	FLS		Itgb3	3.92e-88	1.51632	0.32	0.155	1.08e-83	SubP		Epdr1	2.83e-48	0.425977	0.672	0.59	7.78e-44	SubF1		Psma4	7.71e-08	0.443374	0.867	0.799	0.0021206	SubF2		Arf5	1.06e-201	0.291403	0.987	0.956	2.92e-197	PSF		Mcm6	9.3e-169
Bag3	1.35e-34	0.569711	0.757	0.621	3.71e-30	LinP		Cd164	0	1.26371	0.961	0.747	0	FLS		Tspan5	9.29e-88	1.23914	0.478	0.305	2.56e-83	SubP		Gprc5b	3.01e-48	0.651355	0.361	0.264	8.28e-44	SubF1		Hspe1	7.82e-08	0.347	0.923	0.868	0.00215107	SubF2		Lman1	1.56e-201	0.429456	0.886	0.776	4.31e-197	PSF		Ncaph2	4.29e-168
Irf1	4.11e-34	0.669832	0.557	0.384	1.13e-29	LinP		Gm32618	0	1.7198	0.28	0.071	0	FLS		Lgi4	4.24e-87	1.54554	0.314	0.152	1.17e-82	SubP		Nav1	3.04e-48	0.366222	0.688	0.62	8.37e-44	SubF1		Slco3a1	7.95e-08	0.724656	0.487	0.313	0.00218813	SubF2		Micos10	4.14e-201	0.428946	0.841	0.771	1.14e-196	PSF		Ripk3	7.48e-168
Socs3	4.68e-34	0.255619	0.877	0.747	1.29e-29	LinP		Rock1	0	0.885304	0.904	0.696	0	FLS		Glul	1.19e-86	0.845523	0.69	0.531	3.26e-82	SubP		Rtn3	1.18e-47	0.3565	0.748	0.717	3.26e-43	SubF1		Eif4e2	8.9e-08	0.527925	0.785	0.659	0.0024488	SubF2		Fkbp7	9.75e-201	0.381702	0.92	0.824	2.68e-196	PSF		Pgam1	8.95e-168
Csrnp1	6.24e-34	0.776439	0.545	0.381	1.72e-29	LinP		Mpv17l	0	2.10436	0.263	0.055	0	FLS		Stk38	1.73e-86	1.00679	0.607	0.462	4.75e-82	SubP		Uqcc2	3.15e-47	0.30835	0.905	0.874	8.66e-43	SubF1		Hmox1	9.29e-08	1.42424	0.492	0.337	0.00255732	SubF2		Cmtm3	1.07e-200	0.510476	0.771	0.599	2.93e-196	PSF		Spp1	2.96e-167
Ntn1	6.97e-34	0.346318	0.765	0.543	1.92e-29	LinP		Rassf3	0	1.67564	0.276	0.071	0	FLS		Rhoa	3.7e-86	0.373704	0.982	0.973	1.02e-81	SubP		Ndrg4	3.42e-47	0.61953	0.451	0.368	9.41e-43	SubF1		Cask	9.53e-08	0.707229	0.549	0.386	0.00262115	SubF2		Rab31	8.84e-200	0.606327	0.598	0.407	2.43e-195	PSF		Tpi1	6.73e-167
Cox20	1.33e-33	0.523559	0.718	0.55	3.66e-29	LinP		Ret	0	1.58367	0.27	0.068	0	FLS		Rps5	4.13e-85	0.333941	0.999	0.998	1.14e-80	SubP		Uap1	5.17e-47	0.586766	0.729	0.686	1.42e-42	SubF1		Lrrc59	1.05e-07	0.562558	0.713	0.598	0.00288616	SubF2		Cdv3	1.2e-199	0.510463	0.81	0.669	3.3e-195	PSF		Ppil1	4.04e-166
Cpne8	1.53e-33	0.566122	0.662	0.492	4.22e-29	LinP		Axl	0	0.882021	0.961	0.76	0	FLS		Zbtb20	8.56e-85	0.467317	0.972	0.95	2.35e-80	SubP		Ociad2	5.27e-47	0.80887	0.397	0.313	1.45e-42	SubF1		Slc39a14	1.23e-07	0.804509	0.579	0.43	0.00337484	SubF2		P4ha2	2.19e-199	0.55414	0.699	0.524	6.02e-195	PSF		AI506816	1.53e-165
Jak1	1.55e-33	0.443411	0.887	0.786	4.27e-29	LinP		Psmd8	0	1.31297	0.969	0.768	0	FLS		Dcbld2	9.95e-85	1.24044	0.463	0.29	2.74e-80	SubP		Rap1a	1.59e-46	0.286821	0.83	0.799	4.37e-42	SubF1		Mrpl30	1.24e-07	0.413817	0.841	0.736	0.00341113	SubF2		Rpl24	3.51e-199	0.304641	0.984	0.981	9.65e-195	PSF		Cdt1	9.45e-164
Dnase2a	2.14e-33	0.69214	0.343	0.19	5.9e-29	LinP		Ostf1	0	0.969383	0.949	0.748	0	FLS		Blvrb	1.32e-84	0.780059	0.762	0.702	3.64e-80	SubP		Mgll	1.7e-46	0.747728	0.338	0.243	4.68e-42	SubF1		Ccn5	1.37e-07	0.772994	0.585	0.423	0.00378185	SubF2		Kcnma1	5.31e-199	0.430091	0.414	0.22	1.46e-194	PSF		Vdac1	1.15e-163
Ltbp3	2.55e-33	0.395913	0.932	0.824	7.03e-29	LinP		Crip2	0	1.47328	0.994	0.794	0	FLS		Sirpa	6.64e-84	1.03082	0.61	0.476	1.83e-79	SubP		Ifi207	2.6e-46	0.338371	0.41	0.295	7.16e-42	SubF1		Fbxw17	1.45e-07	0.7988	0.39	0.234	0.00397895	SubF2		Runx2	6.81e-199	1.10872	0.268	0.126	1.87e-194	PSF		Eny2	7.69e-163
Skp1a	3.28e-33	0.468032	0.856	0.718	9.03e-29	LinP		Tm2d2	0	0.770125	0.948	0.751	0	FLS		Ptprj	1.07e-83	1.78479	0.281	0.131	2.93e-79	SubP		Atp2b4	6.06e-46	0.582404	0.545	0.466	1.67e-41	SubF1		Nt5c3	1.87e-07	1.02526	0.369	0.228	0.00513475	SubF2		Samd4	8.27e-199	0.671423	0.543	0.36	2.27e-194	PSF		Rfc2	1.16e-162
Smim4	5.77e-33	0.851338	0.564	0.415	1.59e-28	LinP		Prg4	0	5.06297	0.999	0.804	0	FLS		C1qtnf1	2.24e-83	0.909497	0.614	0.452	6.15e-79	SubP		Agap1	3.36e-45	0.602402	0.41	0.325	9.26e-41	SubF1		Pgls	1.93e-07	0.349103	0.913	0.786	0.00532159	SubF2		Nradd	2.4e-198	0.894453	0.288	0.138	6.6e-194	PSF		Ak6	1.61e-162
Chst2	6.15e-33	0.354975	0.443	0.272	1.69e-28	LinP		Timp1	0	1.58312	0.955	0.762	0	FLS		Poglut3	2.61e-83	1.15385	0.608	0.501	7.19e-79	SubP		Prkca	7.44e-45	0.566043	0.495	0.424	2.05e-40	SubF1		Osr2	2.22e-07	0.50182	0.651	0.471	0.00611959	SubF2		Guca1a	3.89e-198	0.966174	0.292	0.142	1.07e-193	PSF		Nup37	2.86e-162
Ptx3	6.36e-33	1.02416	0.363	0.215	1.75e-28	LinP		Capg	0	1.4733	0.987	0.796	0	FLS		Il13ra1	4.04e-82	1.09089	0.604	0.473	1.11e-77	SubP		Pi15	9.21e-45	0.821844	0.31	0.217	2.53e-40	SubF1		Prdx1	2.3e-07	0.274246	0.99	0.975	0.00632772	SubF2		Gm10076	4.85e-198	0.380412	0.787	0.616	1.33e-193	PSF		Slc25a5	3.06e-162
Metrnl	9.27e-33	0.431596	0.792	0.636	2.55e-28	LinP		1810037I17Rik	0	0.849985	0.953	0.763	0	FLS		Rcan2	4.14e-82	1.52878	0.297	0.142	1.14e-77	SubP		Nupr1	1.06e-44	0.303701	0.965	0.945	2.91e-40	SubF1		Acaa2	2.31e-07	0.645675	0.651	0.498	0.00635083	SubF2		Foxp1	7.11e-198	0.366293	0.933	0.844	1.96e-193	PSF		H2-Q7	5.99e-162
Clec2d	1.1e-32	0.795054	0.588	0.415	3.02e-28	LinP		Fermt2	0	1.72707	0.984	0.795	0	FLS		Pygl	5.83e-82	1.4465	0.412	0.251	1.6e-77	SubP		Pdp1	1.12e-44	0.757465	0.363	0.274	3.07e-40	SubF1		Slirp	2.37e-07	0.574434	0.672	0.531	0.00651883	SubF2		Dut	8.4e-198	0.544449	0.58	0.385	2.31e-193	PSF		Rnaseh2b	6.06e-162
Smad7	1.1e-32	0.65963	0.634	0.472	3.03e-28	LinP		Colec12	0	1.06992	0.978	0.794	0	FLS		Atox1	6.73e-82	0.44337	0.953	0.941	1.85e-77	SubP		Ang	2.56e-44	0.654852	0.328	0.238	7.05e-40	SubF1		Anxa5	2.4e-07	0.257667	0.974	0.986	0.00660616	SubF2		Tnfrsf12a	1e-197	0.635855	0.637	0.456	2.76e-193	PSF		Cdc25b	1.21e-161
Hspb6	1.32e-32	1.08844	0.257	0.134	3.62e-28	LinP		Lgals3	0	1.56033	0.98	0.797	0	FLS		Ugp2	9.52e-82	0.264663	0.848	0.715	2.62e-77	SubP		Carhsp1	3.11e-44	0.427034	0.605	0.537	8.55e-40	SubF1		Lum	3.07e-07	0.286656	0.974	0.905	0.00843904	SubF2		mt-Co3	1.84e-197	0.324383	0.88	0.88	5.06e-193	PSF		Reep5	2.54e-160
Cdkn1a	1.33e-32	0.40016	0.744	0.577	3.66e-28	LinP		Rap1a	0	1.01376	0.957	0.784	0	FLS		Oaf	3.62e-81	0.737933	0.779	0.704	9.96e-77	SubP		Afdn	7.96e-44	0.574497	0.421	0.335	2.19e-39	SubF1		Ttyh2	3.26e-07	1.04081	0.328	0.194	0.00896425	SubF2		Rian	1.79e-194	0.752266	0.536	0.356	4.92e-190	PSF		Oaz1	9.73e-160
Thap2	1.42e-32	0.689397	0.488	0.319	3.92e-28	LinP		Rnh1	0	0.911168	0.967	0.795	0	FLS		Lpar1	4e-81	0.592424	0.844	0.785	1.1e-76	SubP		Bicc1	1.15e-43	0.258701	0.861	0.787	3.16e-39	SubF1		Tent5a	3.42e-07	0.639654	0.851	0.738	0.00941116	SubF2		Nfatc4	2.08e-194	0.61823	0.462	0.27	5.72e-190	PSF		Nsd2	3.47e-159
Etfa	1.72e-32	0.47116	0.835	0.708	4.74e-28	LinP		Nptn	0	0.878592	0.966	0.802	0	FLS		Rpl36	8.76e-81	0.351133	0.996	0.995	2.41e-76	SubP		Spsb1	1.53e-43	0.536831	0.477	0.398	4.2e-39	SubF1		Hopx	3.82e-07	1.26998	0.318	0.187	0.0105148	SubF2		Calr	5.47e-194	0.338372	0.984	0.959	1.5e-189	PSF		Hnrnpa2b1	3.15e-158
Mat2a	2.12e-32	0.475692	0.854	0.756	5.82e-28	LinP		Msn	0	0.821324	0.977	0.816	0	FLS		Sdk1	1.35e-80	1.56757	0.334	0.177	3.71e-76	SubP		Kif5b	2.74e-43	0.381225	0.794	0.781	7.54e-39	SubF1		Maged2	4.02e-07	0.553388	0.779	0.667	0.0110583	SubF2		Rasal2	5.84e-192	0.824185	0.346	0.187	1.61e-187	PSF		Rbl1	5.7e-157
Naglu	3.7e-32	0.57241	0.603	0.43	1.02e-27	LinP		Bag1	0	0.897701	0.972	0.815	0	FLS		Cavin3	1.92e-80	0.429346	0.971	0.959	5.29e-76	SubP		Pdlim4	3.2e-43	0.544373	0.652	0.602	8.8e-39	SubF1		Masp1	4.7e-07	0.806395	0.277	0.147	0.0129306	SubF2		Tagln	1.09e-191	1.45139	0.305	0.162	3e-187	PSF		Vim	2.09e-156
Pqlc1	4.32e-32	0.860219	0.438	0.282	1.19e-27	LinP		Ndufa1	0	0.741458	0.957	0.8	0	FLS		Smim14	1.06e-79	0.513687	0.898	0.875	2.9e-75	SubP		Slit3	4.22e-43	0.421578	0.39	0.291	1.16e-38	SubF1		Serpinb1a	5.13e-07	0.843763	0.441	0.289	0.0141056	SubF2		Fnbp1l	3.17e-190	1.0359	0.262	0.125	8.71e-186	PSF		Snrpg	7.3e-155
Dnaja1	5.08e-32	0.406867	0.947	0.888	1.4e-27	LinP		S100a16	0	1.22952	0.976	0.825	0	FLS		Tacc2	2.41e-79	1.2303	0.469	0.312	6.63e-75	SubP		Cavin2	6.64e-43	0.654032	0.27	0.183	1.83e-38	SubF1		Mecom	5.92e-07	0.605929	0.415	0.25	0.0162768	SubF2		Plod1	5.51e-189	0.423477	0.802	0.626	1.51e-184	PSF		Nudcd2	1.41e-154
Cd82	5.62e-32	0.817532	0.365	0.217	1.55e-27	LinP		Sdc2	0	1.95611	0.995	0.845	0	FLS		Tbx5	2.52e-79	1.63894	0.286	0.136	6.93e-75	SubP		Sigmar1	8.87e-43	0.514832	0.555	0.486	2.44e-38	SubF1		Cd248	6e-07	0.497727	0.774	0.629	0.0165115	SubF2		Cd276	3.51e-188	0.683546	0.501	0.321	9.66e-184	PSF		Pgp	3.74e-154
Rnaset2b	6.24e-32	0.719934	0.448	0.289	1.72e-27	LinP		Plec	0	0.972441	0.971	0.823	0	FLS		Rpl4	3.53e-78	0.346765	0.986	0.981	9.72e-74	SubP		Rab3d	1.09e-42	0.681471	0.34	0.253	2.99e-38	SubF1		Col6a1	6.2e-07	0.327986	0.995	0.986	0.0170533	SubF2		Mme	5.02e-188	0.986211	0.338	0.18	1.38e-183	PSF		Srsf3	1.42e-153
Epb41l1	8.04e-32	0.638815	0.477	0.309	2.21e-27	LinP		Reep3	0	0.687126	0.953	0.807	0	FLS		Gng12	5.55e-78	0.909873	0.68	0.595	1.53e-73	SubP		Vgll3	1.62e-42	0.610337	0.336	0.245	4.47e-38	SubF1		Cited2	6.6e-07	0.952624	0.554	0.406	0.0181603	SubF2		Lrrc59	1.7e-187	0.570579	0.711	0.549	4.67e-183	PSF		Gpx7	2.2e-151
Mt2	4.92e-31	0.312596	0.962	0.87	1.35e-26	LinP		Clic4	0	0.736619	0.971	0.828	0	FLS		Rpl26	8.07e-78	0.262906	0.997	0.997	2.22e-73	SubP		Ski	2.14e-42	0.282266	0.864	0.847	5.9e-38	SubF1		Dcp2	6.75e-07	0.848992	0.354	0.218	0.018582	SubF2		Maged1	3.42e-187	0.389173	0.904	0.794	9.41e-183	PSF		Hat1	3.97e-151
Dusp10	6.89e-31	0.892914	0.251	0.13	1.9e-26	LinP		Rheb	0	0.818392	0.969	0.826	0	FLS		Selenop	9.12e-78	0.380631	0.902	0.782	2.51e-73	SubP		Hdac7	3.82e-42	0.599944	0.333	0.244	1.05e-37	SubF1		Pkm	6.76e-07	0.306122	0.954	0.897	0.0185941	SubF2		Tgfb3	1.71e-186	0.48527	0.679	0.485	4.72e-182	PSF		Larp7	5.47e-151
Ctsa	9.34e-31	0.485256	0.819	0.716	2.57e-26	LinP		Txndc5	0	0.858973	0.982	0.842	0	FLS		Arl4a	1.44e-77	0.911667	0.701	0.614	3.96e-73	SubP		Olfm1	4.43e-42	0.522483	0.474	0.398	1.22e-37	SubF1		Rcn1	7.22e-07	0.440891	0.841	0.743	0.0198624	SubF2		Bnc2	1.01e-184	0.629137	0.463	0.281	2.79e-180	PSF		Atp5g2	1.24e-150
Id3	9.75e-31	0.372043	0.952	0.885	2.68e-26	LinP		Ndufs5	0	1.04353	0.967	0.832	0	FLS		Fam167a	3.69e-77	1.5657	0.307	0.156	1.02e-72	SubP		Ugdh	7.37e-42	0.424435	0.74	0.68	2.03e-37	SubF1		Ostc	7.25e-07	0.327015	0.944	0.912	0.0199588	SubF2		Ttyh3	1.13e-184	0.649111	0.465	0.283	3.12e-180	PSF		Vrk1	3.37e-150
Mettl9	1.23e-30	0.472245	0.794	0.647	3.37e-26	LinP		Prdx5	0	1.40096	0.978	0.846	0	FLS		Carhsp1	9.84e-77	0.854656	0.66	0.54	2.71e-72	SubP		Camk2n1	8.34e-42	0.514763	0.492	0.409	2.3e-37	SubF1		Trim56	7.75e-07	1.02316	0.338	0.203	0.0213289	SubF2		Ephb2	6.52e-184	0.72579	0.298	0.146	1.79e-179	PSF		Cycs	1.19e-149
Efemp2	1.67e-30	0.538973	0.872	0.757	4.6e-26	LinP		Ppp1r14b	0	0.897507	0.988	0.86	0	FLS		Sh3d19	1.12e-76	0.82488	0.69	0.602	3.09e-72	SubP		Rab11fip5	1.81e-41	0.64785	0.381	0.3	4.97e-37	SubF1		Xrn2	8.08e-07	0.637366	0.631	0.517	0.0222265	SubF2		Cercam	1.78e-183	0.574037	0.553	0.363	4.89e-179	PSF		G2e3	1.98e-149
Ctsl	2.19e-30	0.332977	0.984	0.977	6.01e-26	LinP		H2-K1	0	0.983164	0.974	0.852	0	FLS		Rps29	5.83e-76	0.394008	0.999	0.996	1.6e-71	SubP		Dapk1	3.66e-41	0.359262	0.444	0.339	1.01e-36	SubF1		Hmcn1	8.23e-07	0.622708	0.385	0.231	0.0226392	SubF2		Fam110b	7.21e-183	0.93788	0.301	0.154	1.98e-178	PSF		Lbr	2.83e-149
Syngr2	2.46e-30	0.574395	0.567	0.401	6.78e-26	LinP		Npdc1	0	0.8143	0.983	0.864	0	FLS		Rps11	1.38e-75	0.275897	0.998	0.998	3.8e-71	SubP		Pttg1ip	7.18e-41	0.293169	0.824	0.795	1.98e-36	SubF1		Cd44	8.87e-07	0.445709	0.846	0.721	0.0244087	SubF2		Erp29	1.14e-182	0.364268	0.901	0.786	3.14e-178	PSF		Rdm1	3.07e-149
mt-Nd5	2.9e-30	0.281951	0.977	0.94	7.99e-26	LinP		Hexa	0	0.848335	0.967	0.848	0	FLS		Plac9b	2.91e-74	1.56353	0.392	0.234	8.02e-70	SubP		Cbr3	1.78e-40	0.535843	0.429	0.343	4.9e-36	SubF1		P4ha3	8.91e-07	0.500326	0.626	0.45	0.0245223	SubF2		Sh3pxd2b	7.36e-182	0.51061	0.706	0.514	2.03e-177	PSF		Haus6	1.13e-148
Nfe2l2	3.49e-30	0.461231	0.783	0.644	9.61e-26	LinP		Uqcc2	0	0.988098	0.983	0.865	0	FLS		Flnb	4.15e-74	1.34565	0.423	0.276	1.14e-69	SubP		Wasf2	3.2e-40	0.288615	0.821	0.802	8.79e-36	SubF1		Mast4	9.14e-07	0.651691	0.462	0.3	0.0251455	SubF2		Cdkn1c	3.56e-181	0.627093	0.707	0.516	9.79e-177	PSF		Fkbp2	1.5e-147
Ttll7	3.5e-30	0.91629	0.264	0.141	9.62e-26	LinP		Uqcrq	0	0.789606	0.971	0.857	0	FLS		Sp100	6.77e-74	1.44757	0.251	0.112	1.86e-69	SubP		Flrt2	5.36e-40	0.483827	0.484	0.393	1.48e-35	SubF1		Enah	9.21e-07	0.692415	0.451	0.292	0.0253448	SubF2		Ociad2	4.14e-181	0.789033	0.44	0.272	1.14e-176	PSF		Nap1l1	3.66e-147
Ccnd2	4.23e-30	0.470752	0.822	0.692	1.16e-25	LinP		Smim14	0	0.868584	0.977	0.864	0	FLS		Inpp1	2.12e-73	1.29539	0.421	0.269	5.84e-69	SubP		Rtn4	2.12e-39	0.266289	0.888	0.876	5.84e-35	SubF1		Prelid1	9.45e-07	0.371239	0.908	0.789	0.0259906	SubF2		Anxa5	1.65e-180	0.288332	0.995	0.982	4.55e-176	PSF		Atpif1	4.92e-146
Dnajb4	6.43e-30	0.615988	0.684	0.535	1.77e-25	LinP		Uqcr11	0	0.697369	0.976	0.869	0	FLS		Dlgap4	2.93e-73	0.812248	0.682	0.59	8.06e-69	SubP		Bmp1	3.3e-39	0.316487	0.86	0.84	9.09e-35	SubF1		Plod3	9.63e-07	0.499049	0.667	0.524	0.0265078	SubF2		Piezo2	1.7e-180	1.07697	0.377	0.218	4.68e-176	PSF		Nde1	8.86e-146
Pla2g2e	6.89e-30	0.726619	0.251	0.129	1.9e-25	LinP		Arpc2	0	0.755163	0.981	0.878	0	FLS		Vasn	3.69e-73	0.772703	0.767	0.703	1.02e-68	SubP		Ezr	4.36e-39	0.641317	0.47	0.406	1.2e-34	SubF1		Fndc3a	9.74e-07	0.613706	0.636	0.506	0.0267901	SubF2		Shisa4	1.87e-180	0.780622	0.405	0.242	5.15e-176	PSF		Eif5a	1.09e-145
Map3k8	7.16e-30	0.767401	0.418	0.266	1.97e-25	LinP		Arhgdia	0	0.637425	0.982	0.879	0	FLS		Adamtsl1	3.91e-73	0.942532	0.478	0.297	1.07e-68	SubP		Cab39l	6.72e-39	0.624876	0.419	0.347	1.85e-34	SubF1		Rpl6	1.06e-06	0.253708	1	0.997	0.0292285	SubF2		Cnpy2	2.37e-180	0.317785	0.951	0.875	6.53e-176	PSF		Tspo	2.53e-145
Casp6	1.2e-29	0.882893	0.347	0.212	3.3e-25	LinP		Ywhae	0	0.662799	0.982	0.888	0	FLS		Uqcc2	3.99e-73	0.482515	0.928	0.875	1.1e-68	SubP		4930523C07Rik	8.83e-39	0.363662	0.617	0.54	2.43e-34	SubF1		Ube2l3	1.07e-06	0.363164	0.862	0.728	0.0293094	SubF2		Rgs2	1.29e-178	0.825571	0.398	0.235	3.55e-174	PSF		Hnrnpa1	3.16e-145
Pcsk5	1.21e-29	1.16699	0.452	0.307	3.33e-25	LinP		Tagln2	0	0.922911	0.986	0.901	0	FLS		Sulf1	4.22e-73	0.909509	0.688	0.596	1.16e-68	SubP		Reep3	9.23e-39	0.28857	0.846	0.82	2.54e-34	SubF1		Mtx2	1.07e-06	0.552728	0.595	0.437	0.029438	SubF2		Aebp1	1.83e-178	0.272517	0.982	0.948	5.05e-174	PSF		Fzr1	5.37e-145
Xdh	1.48e-29	0.459862	0.52	0.34	4.07e-25	LinP		Aldoa	0	0.779398	0.978	0.896	0	FLS		Spag9	4.7e-73	0.638388	0.82	0.795	1.29e-68	SubP		Plin3	1.29e-38	0.382934	0.646	0.591	3.55e-34	SubF1		Endod1	1.17e-06	1.06234	0.379	0.241	0.0322747	SubF2		Synpo	3.08e-178	0.605077	0.447	0.269	8.48e-174	PSF		Hpf1	1.49e-144
Serbp1	1.66e-29	0.289369	0.968	0.904	4.57e-25	LinP		Edf1	0	0.612741	0.982	0.904	0	FLS		Ifi207	5.53e-73	0.807007	0.494	0.3	1.52e-68	SubP		Ctdsp2	1.65e-38	0.268088	0.828	0.801	4.53e-34	SubF1		H19	1.18e-06	0.54277	0.4	0.248	0.0324906	SubF2		Atpif1	6.95e-177	0.313414	0.94	0.84	1.91e-172	PSF		Actg1	2.11e-144
Ube2e3	2.88e-29	0.498247	0.704	0.548	7.92e-25	LinP		Ndfip1	0	0.66519	0.982	0.905	0	FLS		Abca8b	2.3e-72	0.88485	0.355	0.182	6.33e-68	SubP		Tmem159	1.74e-38	0.52476	0.527	0.466	4.78e-34	SubF1		Col18a1	1.2e-06	0.704169	0.533	0.381	0.0329182	SubF2		Surf4	1.23e-176	0.372972	0.906	0.802	3.39e-172	PSF		Cdkn2c	5.79e-144
Klhl13	3.11e-29	0.552703	0.541	0.374	8.55e-25	LinP		Fkbp1a	0	0.717008	0.983	0.907	0	FLS		Rps10	4.07e-72	0.273392	0.998	0.996	1.12e-67	SubP		Pygl	2.84e-38	0.830793	0.324	0.251	7.8e-34	SubF1		Capza2	1.29e-06	0.390786	0.908	0.827	0.0354967	SubF2		Stox2	3.47e-176	0.743846	0.296	0.149	9.54e-172	PSF		Prim2	8.98e-144
Ccdc80	5.55e-29	0.313882	0.973	0.94	1.53e-24	LinP		Atp6v0c	0	0.670437	0.988	0.921	0	FLS		Rbms1	8.69e-72	0.558258	0.868	0.846	2.39e-67	SubP		Rev3l	3.67e-38	0.565901	0.505	0.435	1.01e-33	SubF1		Baz1a	1.38e-06	0.766681	0.349	0.211	0.0378742	SubF2		Prelid1	3.77e-176	0.401576	0.885	0.748	1.04e-171	PSF		Set	1.87e-142
mt-Nd2	6.39e-29	0.331229	0.995	0.993	1.76e-24	LinP		Cfl1	0	0.967722	0.994	0.928	0	FLS		Megf9	4.11e-71	1.77968	0.262	0.127	1.13e-66	SubP		Daam2	1.28e-37	0.631649	0.339	0.256	3.51e-33	SubF1		Trip12	1.38e-06	0.459502	0.749	0.61	0.0379894	SubF2		Cda	1.15e-175	0.946771	0.29	0.15	3.15e-171	PSF		Mif	2.67e-142
Fndc3a	1.04e-28	0.535838	0.662	0.501	2.86e-24	LinP		Prdx2	0	0.64285	0.984	0.923	0	FLS		Rpl35	4.23e-71	0.486678	0.992	0.989	1.16e-66	SubP		Lynx1	4.54e-37	0.610578	0.36	0.283	1.25e-32	SubF1		Tm4sf1	1.47e-06	0.528427	0.805	0.721	0.0405458	SubF2		Eif3k	2.89e-175	0.296643	0.954	0.887	7.96e-171	PSF		Glipr1	1.54e-141
Tomm7	1.34e-28	0.324797	0.945	0.88	3.68e-24	LinP		Gpx1	0	1.5562	0.991	0.93	0	FLS		Ptgs1	7.97e-71	1.65832	0.254	0.118	2.19e-66	SubP		Mcub	1.05e-36	0.403156	0.549	0.473	2.9e-32	SubF1		C2	1.54e-06	0.620939	0.272	0.144	0.0424695	SubF2		Tceal8	5.49e-175	0.397623	0.856	0.73	1.51e-170	PSF		Sh3bgrl3	5.08e-141
Ncald	2.28e-28	0.909135	0.371	0.236	6.28e-24	LinP		App	0	0.948499	0.991	0.934	0	FLS		Slc4a4	1.06e-70	1.92092	0.286	0.147	2.92e-66	SubP		Fgf7	1.82e-36	0.410374	0.352	0.26	5.02e-32	SubF1		Rpl22l1	1.55e-06	0.280022	0.995	0.966	0.0425432	SubF2		Chd3	5.84e-175	0.561076	0.638	0.46	1.61e-170	PSF		Il1rl1	1.53e-140
Zswim6	2.57e-28	0.830117	0.312	0.181	7.06e-24	LinP		Arpc1b	0	0.87099	0.991	0.935	0	FLS		Fau	1.31e-69	0.266322	0.999	0.999	3.6e-65	SubP		Apbb1	2.65e-36	0.771117	0.267	0.193	7.28e-32	SubF1		Fam49b	1.55e-06	0.745317	0.344	0.204	0.0425724	SubF2		Cdk4	1.57e-174	0.405947	0.823	0.664	4.32e-170	PSF		Cep89	4.44e-140
Top1	2.75e-28	0.389104	0.864	0.774	7.56e-24	LinP		S100a13	0	1.36309	0.994	0.941	0	FLS		Zeb2	2.13e-69	0.547872	0.802	0.649	5.86e-65	SubP		Cpne8	4.21e-36	0.437297	0.553	0.49	1.16e-31	SubF1		Barx2	1.66e-06	0.844021	0.251	0.132	0.0457326	SubF2		Gas5	4.93e-174	0.295778	0.985	0.959	1.36e-169	PSF		Cdca4	7.61e-139
Arhgap31	3.29e-28	0.625184	0.524	0.37	9.04e-24	LinP		Htra1	0	1.56329	0.983	0.933	0	FLS		Daglb	3.61e-69	1.84247	0.296	0.157	9.93e-65	SubP		Itga2b	4.69e-36	0.638853	0.338	0.262	1.29e-31	SubF1		Cd276	1.81e-06	0.676474	0.508	0.376	0.049745	SubF2		Zfp521	3.13e-173	0.572764	0.535	0.348	8.61e-169	PSF		Bcat1	7.88e-139
Ndufa1	3.59e-28	0.344051	0.91	0.814	9.87e-24	LinP		Atox1	0	0.951197	0.986	0.936	0	FLS		Scn7a	6.95e-69	1.01391	0.38	0.208	1.91e-64	SubP		Sptan1	8.41e-36	0.363872	0.693	0.659	2.31e-31	SubF1		Lox	1.82e-06	0.3602	0.851	0.701	0.0501494	SubF2		Hmox1	3.45e-173	0.824977	0.45	0.288	9.48e-169	PSF		Cenpt	1.43e-138
Gusb	3.61e-28	0.597147	0.613	0.458	9.93e-24	LinP		Reep5	0	0.66214	0.986	0.937	0	FLS		Abca1	4.21e-68	1.1168	0.528	0.39	1.16e-63	SubP		2002-03-01	1.01e-35	0.435003	0.58	0.531	2.78e-31	SubF1		Lama4	1.94e-06	0.434598	0.754	0.613	0.0534152	SubF2		Cmtm7	4.44e-173	0.474542	0.688	0.505	1.22e-168	PSF		Rpa3	2.21e-138
Ppp1cc	3.84e-28	0.475369	0.82	0.688	1.06e-23	LinP		Anxa1	0	1.12646	0.993	0.945	0	FLS		Hic1	1.03e-67	1.19616	0.31	0.16	2.82e-63	SubP		Map6	1.41e-35	0.843313	0.252	0.182	3.89e-31	SubF1		Dynlt1f	1.99e-06	0.700047	0.4	0.249	0.0547457	SubF2		Nbl1	4.1e-172	0.479298	0.977	0.935	1.13e-167	PSF		Haus1	5.15e-137
1110038B12Rik	5.66e-28	0.524228	0.714	0.561	1.56e-23	LinP		H2-D1	0	1.29469	0.998	0.955	0	FLS		Fcgrt	3.4e-67	0.483167	0.905	0.882	9.36e-63	SubP		Anxa6	1.58e-35	0.298474	0.753	0.716	4.35e-31	SubF1		Fam110b	2.02e-06	0.792125	0.333	0.199	0.0554972	SubF2		Elk3	4.64e-171	0.584555	0.535	0.358	1.28e-166	PSF		Bend6	2.53e-136
Hsp90aa1	7.76e-28	0.286401	0.956	0.897	2.14e-23	LinP		Cox6b1	0	0.548797	0.981	0.939	0	FLS		Sema3e	1.23e-66	0.989755	0.313	0.161	3.39e-62	SubP		Tmbim1	1.73e-35	0.357325	0.69	0.648	4.75e-31	SubF1		Mdfic	2.13e-06	0.621364	0.451	0.3	0.0587118	SubF2		Yif1a	8.37e-169	0.466173	0.782	0.626	2.3e-164	PSF		Calm1	3.71e-135
Mesd	9.52e-28	0.495442	0.7	0.554	2.62e-23	LinP		Serpinb6a	0	1.1984	0.997	0.956	0	FLS		Cotl1	3.73e-66	1.17226	0.413	0.26	1.03e-61	SubP		Pptc7	1.88e-35	0.730465	0.297	0.223	5.17e-31	SubF1		Nek6	2.27e-06	0.799043	0.318	0.186	0.0624273	SubF2		Sec11a	3.66e-168	0.329381	0.908	0.811	1.01e-163	PSF		Prdx1	9.66e-135
Gadd45b	1.33e-27	0.644659	0.749	0.631	3.67e-23	LinP		Npc2	0	0.740378	0.991	0.95	0	FLS		Igfbp4	4.31e-66	0.361308	0.973	0.933	1.19e-61	SubP		Olfml1	2.73e-35	0.493606	0.354	0.268	7.5e-31	SubF1		Dennd1b	2.3e-06	0.819024	0.328	0.196	0.0634002	SubF2		Timm10b	4.47e-167	0.39015	0.858	0.738	1.23e-162	PSF		Atp5b	3.4e-134
Khdrbs3	1.48e-27	0.689748	0.36	0.217	4.07e-23	LinP		B2m	0	0.965604	0.995	0.963	0	FLS		Lmo2	6.04e-66	0.996546	0.264	0.122	1.66e-61	SubP		Ppfibp1	3.34e-35	0.385369	0.649	0.603	9.18e-31	SubF1		Noct	2.35e-06	0.841598	0.251	0.132	0.0646587	SubF2		Rbm3	1.06e-166	0.262988	0.981	0.945	2.92e-162	PSF		Lrrc59	4.04e-134
Limch1	2e-27	0.511221	0.395	0.241	5.52e-23	LinP		Rhoa	0	0.914361	0.997	0.971	0	FLS		C1galt1	1.09e-65	1.14696	0.49	0.361	3e-61	SubP		Ggh	3.63e-35	0.312788	0.746	0.713	9.98e-31	SubF1		Gpsm2	2.35e-06	0.580158	0.595	0.425	0.0647046	SubF2		Mpzl1	4.92e-166	0.558941	0.445	0.268	1.35e-161	PSF		Alg8	4.17e-134
Nqo2	2.81e-27	0.624361	0.381	0.236	7.74e-23	LinP		Calm1	0	1.14159	0.996	0.97	0	FLS		Hspb8	2.5e-65	0.863151	0.652	0.53	6.87e-61	SubP		Hexb	1.08e-34	0.375715	0.692	0.66	2.98e-30	SubF1		Usp25	2.38e-06	0.732898	0.574	0.416	0.0653536	SubF2		1810058I24Rik	1.99e-165	0.327585	0.918	0.805	5.49e-161	PSF		Hnrnpa3	5.62e-134
Htra3	3.47e-27	0.389024	0.925	0.856	9.55e-23	LinP		Gng5	0	1.00115	0.994	0.971	0	FLS		Cd164	2.52e-65	0.530588	0.841	0.767	6.92e-61	SubP		Fmc1	1.17e-34	0.464053	0.522	0.467	3.21e-30	SubF1		Rbm3	2.42e-06	0.284779	0.99	0.956	0.0666697	SubF2		Fzd8	2.31e-165	0.605576	0.405	0.238	6.36e-161	PSF		Ldha	1.28e-133
Scarb2	5.77e-27	0.551918	0.623	0.468	1.59e-22	LinP		Emp3	0	1.34085	0.997	0.974	0	FLS		Pi15	2.69e-65	0.820439	0.392	0.22	7.39e-61	SubP		Adamtsl5	1.24e-34	0.506799	0.382	0.3	3.42e-30	SubF1		Loxl3	2.46e-06	0.431724	0.626	0.469	0.0675831	SubF2		Hdlbp	4.08e-165	0.305524	0.959	0.906	1.12e-160	PSF		Nxt1	1.51e-133
Swap70	7.8e-27	0.67815	0.482	0.334	2.15e-22	LinP		Lamp1	0	0.571084	0.997	0.974	0	FLS		Rab7b	1.35e-64	1.25741	0.41	0.268	3.73e-60	SubP		Ralbp1	1.27e-34	0.275114	0.793	0.761	3.49e-30	SubF1		Gcnt2	2.47e-06	1.10511	0.251	0.139	0.0678767	SubF2		Kdelr2	3.14e-163	0.333867	0.955	0.898	8.63e-159	PSF		Haus3	1.12e-132
Tmem106a	1.95e-26	0.671158	0.339	0.203	5.37e-22	LinP		Fn1	0	2.54082	1	0.982	0	FLS		Ltbp4	1.83e-64	0.55245	0.765	0.666	5.04e-60	SubP		Trim35	1.48e-34	0.414042	0.577	0.527	4.09e-30	SubF1		Socs1	2.61e-06	0.720593	0.533	0.382	0.0718415	SubF2		Rcn3	3.17e-163	0.336454	0.971	0.93	8.71e-159	PSF		Ssrp1	1.67e-131
Bmper	3.06e-26	0.433431	0.359	0.213	8.43e-22	LinP		Cox8a	0	0.564637	0.992	0.975	0	FLS		Rpl18a	4.67e-64	0.26469	0.998	0.998	1.28e-59	SubP		Arhgap21	2.38e-34	0.457164	0.499	0.434	6.54e-30	SubF1		Mmp19	2.75e-06	0.737823	0.472	0.342	0.0756959	SubF2		Gpx8	4.73e-163	0.321832	0.925	0.824	1.3e-158	PSF		Hmgn1	1.96e-131
Ccni	3.32e-26	0.390206	0.756	0.618	9.13e-22	LinP		Chchd2	0	0.727255	0.996	0.989	0	FLS		Edem2	6.51e-64	1.11541	0.453	0.313	1.79e-59	SubP		Ifi211	2.69e-34	0.377066	0.449	0.365	7.41e-30	SubF1		Bmp1	2.83e-06	0.327496	0.913	0.842	0.0777498	SubF2		Pdgfrb	3.52e-162	0.417605	0.782	0.599	9.69e-158	PSF		Lmna	4.77e-131
Tspan17	3.81e-26	0.580971	0.575	0.42	1.05e-21	LinP		Crip1	0	1.10739	1	0.994	0	FLS		Rtn3	2.13e-63	0.624713	0.768	0.718	5.87e-59	SubP		Mamdc2	1.1e-33	0.649103	0.273	0.199	3.02e-29	SubF1		Sec61g	3.02e-06	0.257025	1	0.971	0.0831555	SubF2		Cdc42ep5	7.35e-161	0.465258	0.665	0.491	2.02e-156	PSF		Spink2	5.58e-131
Npc2	3.82e-26	0.278824	0.981	0.953	1.05e-21	LinP		Nme2	0	0.522359	0.996	0.993	0	FLS		Ehd1	3.86e-63	0.848782	0.637	0.543	1.06e-58	SubP		Sbsn	1.7e-33	0.481604	0.4	0.325	4.67e-29	SubF1		Filip1l	3.13e-06	0.738875	0.579	0.431	0.086086	SubF2		Praf2	3.42e-160	0.497674	0.719	0.562	9.41e-156	PSF		Pih1d1	2.84e-130
Fbxo31	4.57e-26	0.572406	0.428	0.277	1.26e-21	LinP		S100a6	0	1.17294	1	0.999	0	FLS		St3gal1	4.61e-63	0.969332	0.546	0.416	1.27e-58	SubP		Adam15	3e-33	0.484624	0.486	0.427	8.24e-29	SubF1		Lrrc32	3.43e-06	0.803831	0.359	0.22	0.0944163	SubF2		Flnc	1.49e-159	0.564325	0.458	0.287	4.09e-155	PSF		Kcnn4	8.5e-130
Vps72	4.91e-26	0.64536	0.469	0.327	1.35e-21	LinP		Fth1	0	0.537158	1	1	0	FLS		Thra	1.79e-62	0.616758	0.768	0.725	4.94e-58	SubP		Mpdz	4.63e-33	0.453203	0.499	0.435	1.27e-28	SubF1		Dap	4.08e-06	0.266954	0.959	0.908	0.112295	SubF2		Mcrip1	1.72e-159	0.338731	0.911	0.806	4.74e-155	PSF		Txnl1	1.68e-129
Resf1	6.59e-26	0.651192	0.619	0.482	1.81e-21	LinP		Camk1	6.11e-308	0.885128	0.88	0.595	1.68e-303	FLS		Vegfd	3.54e-62	1.55948	0.342	0.204	9.75e-58	SubP		Sirpa	5.68e-33	0.43205	0.54	0.475	1.56e-28	SubF1		Tpm2	4.1e-06	0.421743	0.636	0.488	0.112871	SubF2		Atxn1	1.74e-159	0.581174	0.479	0.31	4.8e-155	PSF		Dazap1	2.91e-129
Plekhh2	7.66e-26	0.785271	0.318	0.191	2.11e-21	LinP		Arhgef5	1.13e-304	1.53294	0.337	0.102	3.1e-300	FLS		Nsg1	3.98e-62	0.90081	0.564	0.416	1.1e-57	SubP		Il1r1	5.86e-33	0.385223	0.512	0.428	1.61e-28	SubF1		Hif1a	4.21e-06	0.36879	0.841	0.765	0.115812	SubF2		Mvb12a	1.73e-158	0.455115	0.709	0.539	4.75e-154	PSF		Fam111a	4.26e-128
Dnajb1	7.81e-26	0.382427	0.722	0.578	2.15e-21	LinP		Bcl7a	6.69e-304	1.62311	0.263	0.066	1.84e-299	FLS		Lamb2	1.37e-61	0.519729	0.81	0.704	3.77e-57	SubP		Clstn1	7.45e-33	0.481796	0.618	0.58	2.05e-28	SubF1		Usp12	4.47e-06	0.749715	0.338	0.202	0.122982	SubF2		Ctsb	1.99e-158	0.300139	0.996	0.983	5.48e-154	PSF		Tnn	5.2e-128
Ddost	1.04e-25	0.343867	0.934	0.887	2.86e-21	LinP		Ggct	1.9e-302	1.42104	0.336	0.101	5.23e-298	FLS		Mturn	5.13e-61	1.26646	0.32	0.179	1.41e-56	SubP		Glis2	1.47e-32	0.509134	0.466	0.403	4.05e-28	SubF1		Ms4a4d	4.92e-06	1.04089	0.256	0.138	0.135378	SubF2		Serp1	1.06e-157	0.410705	0.843	0.724	2.92e-153	PSF		Stard8	5.3e-128
Zfand5	1.05e-25	0.373061	0.846	0.756	2.9e-21	LinP		Gng2	4.17e-302	1.31142	0.448	0.167	1.15e-297	FLS		Phldb1	6.74e-61	0.874544	0.581	0.467	1.85e-56	SubP		Vapb	2.55e-32	0.330784	0.664	0.624	7.02e-28	SubF1		P2ry10b	4.97e-06	0.622911	0.41	0.263	0.136753	SubF2		Cmpk1	4.11e-157	0.398534	0.797	0.638	1.13e-152	PSF		Pkig	1.05e-127
Baz1a	1.26e-25	0.813903	0.332	0.207	3.46e-21	LinP		Plekha2	8.2e-301	1.13529	0.459	0.167	2.26e-296	FLS		Mcc	9.42e-60	1.30057	0.357	0.22	2.59e-55	SubP		Rock2	3.1e-32	0.339006	0.761	0.748	8.54e-28	SubF1		Tfpi2	5.1e-06	0.643249	0.267	0.149	0.140285	SubF2		Ltbp2	2.52e-156	0.582995	0.333	0.187	6.94e-152	PSF		Topbp1	2.57e-127
Ninj1	1.51e-25	0.351481	0.611	0.441	4.15e-21	LinP		Serpinb8	1.16e-300	1.3349	0.363	0.115	3.18e-296	FLS		Gstt1	1.35e-59	0.953341	0.412	0.259	3.72e-55	SubP		Etfa	3.29e-32	0.303467	0.742	0.708	9.06e-28	SubF1		Psmd7	5.11e-06	0.410358	0.846	0.769	0.140551	SubF2		Atp6v0e	3.53e-156	0.290474	0.956	0.885	9.72e-152	PSF		Ssna1	6.08e-127
P2rx4	1.57e-25	0.511652	0.552	0.403	4.31e-21	LinP		Rabgap1l	2.66e-299	1.03221	0.816	0.514	7.32e-295	FLS		Glipr2	1.36e-59	0.869817	0.559	0.431	3.74e-55	SubP		Nck1	6.66e-32	0.418876	0.538	0.483	1.83e-27	SubF1		Got1	5.21e-06	0.637608	0.482	0.331	0.143483	SubF2		Fat4	4.76e-156	0.573501	0.376	0.217	1.31e-151	PSF		Med30	3.35e-126
Slc25a5	1.68e-25	0.392496	0.859	0.72	4.63e-21	LinP		Arl16	3.85e-298	1.27075	0.526	0.224	1.06e-293	FLS		Slc44a1	2.04e-59	0.640863	0.73	0.673	5.61e-55	SubP		Col3a1	2.12e-31	0.314913	1	0.994	5.84e-27	SubF1		Stk39	5.23e-06	0.676043	0.359	0.223	0.143881	SubF2		Sec61a1	1.19e-155	0.399337	0.835	0.706	3.28e-151	PSF		Nme1	5.38e-126
Fos	2.08e-25	0.288088	0.972	0.927	5.73e-21	LinP		Zdhhc8	4.49e-298	1.09851	0.682	0.35	1.23e-293	FLS		Ppl	2.77e-59	1.08279	0.324	0.176	7.63e-55	SubP		Epn2	2.25e-31	0.49379	0.429	0.359	6.19e-27	SubF1		Azi2	5.47e-06	0.646042	0.538	0.39	0.150564	SubF2		N4bp2	1.3e-155	0.581007	0.393	0.232	3.58e-151	PSF		Hras	2.68e-125
Rheb	2.26e-25	0.337085	0.914	0.84	6.21e-21	LinP		Eif1	1.27e-297	0.351812	0.999	0.999	3.49e-293	FLS		Fxyd1	5.03e-59	0.391706	0.929	0.879	1.39e-54	SubP		Phldb1	7.5e-31	0.442596	0.522	0.466	2.06e-26	SubF1		Lima1	5.8e-06	0.296442	0.933	0.826	0.159472	SubF2		Spats2l	5.45e-154	0.511411	0.432	0.261	1.5e-149	PSF		Pole3	3.22e-125
Arpc1a	2.87e-25	0.423567	0.785	0.666	7.89e-21	LinP		Acly	5.77e-297	0.969186	0.702	0.361	1.59e-292	FLS		Ftl1	1.47e-58	0.307241	1	0.999	4.05e-54	SubP		Pik3r1	1.42e-30	0.351191	0.613	0.551	3.91e-26	SubF1		Galnt16	6.48e-06	0.566338	0.4	0.254	0.178197	SubF2		Wwp2	6.83e-154	0.398687	0.382	0.233	1.88e-149	PSF		Elob	5.29e-125
Atpif1	3.35e-25	0.315838	0.94	0.868	9.2e-21	LinP		Mindy2	1.04e-295	0.944135	0.735	0.391	2.87e-291	FLS		Ephx1	3.03e-58	0.778177	0.584	0.455	8.33e-54	SubP		Cd109	1.67e-30	0.354026	0.657	0.611	4.59e-26	SubF1		Lrrc42	7.3e-06	0.604002	0.492	0.349	0.20092	SubF2		Galnt10	4.78e-152	0.710127	0.337	0.194	1.32e-147	PSF		Pola1	1.78e-124
Mdh1	3.35e-25	0.421941	0.779	0.638	9.21e-21	LinP		Itm2b	1.04e-294	0.448889	0.999	0.998	2.85e-290	FLS		Pmp22	5.13e-58	0.371948	0.942	0.912	1.41e-53	SubP		Clip1	2.2e-30	0.415908	0.555	0.509	6.04e-26	SubF1		Elmod2	7.49e-06	1.18983	0.251	0.144	0.206068	SubF2		Lrig3	7.22e-151	0.531238	0.488	0.315	1.99e-146	PSF		Ssr4	6.82e-124
Adamts1	4.48e-25	0.428292	0.636	0.486	1.23e-20	LinP		Tmem9b	3.78e-294	1.07801	0.755	0.416	1.04e-289	FLS		S100a11	7.68e-58	0.368057	0.986	0.987	2.11e-53	SubP		Paxx	2.31e-30	0.432129	0.479	0.416	6.37e-26	SubF1		Dbnl	7.66e-06	0.559477	0.574	0.443	0.210649	SubF2		Ppp3ca	8.05e-151	0.391575	0.864	0.744	2.22e-146	PSF		Txn1	1.86e-122
Rel	4.92e-25	0.722329	0.325	0.196	1.35e-20	LinP		Cisd1	1.24e-293	0.894531	0.797	0.455	3.41e-289	FLS		Filip1l	1.55e-57	0.756271	0.561	0.424	4.25e-53	SubP		Pdlim1	2.64e-30	0.427162	0.521	0.458	7.27e-26	SubF1		Crabp2	7.73e-06	0.554916	0.405	0.268	0.212618	SubF2		Msrb3	9.23e-151	0.506092	0.527	0.356	2.54e-146	PSF		Lin54	2.02e-122
Acsl4	5.11e-25	0.723077	0.4	0.264	1.41e-20	LinP		Stk32c	2.37e-293	1.51643	0.325	0.099	6.53e-289	FLS		Sash1	3.02e-57	0.423131	0.828	0.741	8.3e-53	SubP		Cfh	2.75e-30	0.669833	0.479	0.416	7.58e-26	SubF1		Esd	7.93e-06	0.340433	0.882	0.818	0.218331	SubF2		Zfp354c	1.2e-150	0.54655	0.391	0.23	3.29e-146	PSF		Slc43a3	3.38e-122
Cdon	5.14e-25	0.396151	0.814	0.675	1.41e-20	LinP		Fcgrt	3.49e-293	0.611857	0.978	0.872	9.59e-289	FLS		C4b	5.83e-57	0.424195	0.693	0.519	1.6e-52	SubP		Sfxn3	3.78e-30	0.400517	0.542	0.489	1.04e-25	SubF1		Ptx3	8.26e-06	0.645955	0.349	0.22	0.22727	SubF2		Meg3	6.1e-150	0.688124	0.712	0.598	1.68e-145	PSF		Nup43	7.79e-122
Sdf2l1	5.5e-25	0.642141	0.461	0.321	1.51e-20	LinP		Bscl2	1.94e-292	0.966915	0.733	0.386	5.33e-288	FLS		Sh3bp5	1.45e-56	1.31782	0.282	0.153	4e-52	SubP		Plac9b	4.11e-30	0.729234	0.304	0.234	1.13e-25	SubF1		S100a4	8.37e-06	0.428532	0.897	0.857	0.23024	SubF2		Wwtr1	7.75e-150	0.363845	0.825	0.675	2.13e-145	PSF		Slc16a3	9.13e-122
Pdia3	5.82e-25	0.256637	0.973	0.949	1.6e-20	LinP		Pbxip1	8.66e-292	0.87355	0.87	0.577	2.38e-287	FLS		Nqo2	2.96e-56	1.34522	0.361	0.234	8.16e-52	SubP		Vsir	1.26e-29	0.45842	0.418	0.347	3.48e-25	SubF1		H2afy	8.56e-06	0.441636	0.749	0.613	0.235579	SubF2		Azin2	4.51e-149	0.735127	0.322	0.183	1.24e-144	PSF		Zfp367	1.08e-121
Gpx1	6.35e-25	0.279134	0.975	0.935	1.75e-20	LinP		Emp2	4.33e-291	0.85266	0.893	0.62	1.19e-286	FLS		Syne2	4.49e-56	1.13237	0.421	0.284	1.24e-51	SubP		Dock11	1.07e-28	0.537677	0.394	0.331	2.94e-24	SubF1		Psmb3	9.68e-06	0.33442	0.908	0.813	0.266281	SubF2		Snai1	1.15e-148	0.791208	0.391	0.245	3.15e-144	PSF		Mthfd2	2.32e-121
Hnrnpll	6.97e-25	0.638269	0.459	0.323	1.92e-20	LinP		Igfbp5	4.05e-290	0.805432	0.943	0.717	1.11e-285	FLS		Prdx6	4.69e-56	0.685102	0.77	0.752	1.29e-51	SubP		Rbpj	1.37e-28	0.333849	0.736	0.71	3.76e-24	SubF1		Rps27l	9.93e-06	0.304314	0.979	0.937	0.273222	SubF2		Akr1a1	1.73e-148	0.281699	0.962	0.902	4.77e-144	PSF		Hmgn5	4.39e-121
Osr2	7.54e-25	0.313443	0.652	0.466	2.08e-20	LinP		Tusc3	5.33e-290	0.982153	0.842	0.545	1.47e-285	FLS		Psmb8	5.71e-56	0.864953	0.477	0.332	1.57e-51	SubP		Myadm	1.6e-28	0.394565	0.772	0.758	4.39e-24	SubF1		Rnf139	1.03e-05	0.712355	0.354	0.221	0.283753	SubF2		Qsox1	3.99e-148	0.487631	0.692	0.533	1.1e-143	PSF		Terf1	9.88e-121
Bnip3	7.91e-25	0.586049	0.542	0.391	2.18e-20	LinP		Actg1	2.73e-289	0.611906	0.999	0.996	7.5e-285	FLS		Pdpn	1.34e-55	0.5502	0.775	0.717	3.68e-51	SubP		Stx4a	1.7e-28	0.314336	0.619	0.576	4.67e-24	SubF1		Marcksl1	1.06e-05	0.67502	0.379	0.248	0.292005	SubF2		Dtd1	5.43e-147	0.631461	0.463	0.3	1.49e-142	PSF		Dnmt1	2.28e-120
Tpp1	8.13e-25	0.517548	0.606	0.462	2.24e-20	LinP		Aldh2	4.21e-289	0.647377	0.964	0.785	1.16e-284	FLS		Plce1	1.56e-55	1.05138	0.472	0.345	4.3e-51	SubP		Plp2	6.12e-28	0.334235	0.751	0.715	1.68e-23	SubF1		Bcat1	1.18e-05	0.987676	0.267	0.159	0.324895	SubF2		Impdh1	9.86e-147	0.682412	0.419	0.269	2.71e-142	PSF		Tmem97	1.39e-119
Mpv17l2	8.76e-25	0.586832	0.519	0.373	2.41e-20	LinP		Vti1b	6.1e-289	0.905852	0.837	0.54	1.68e-284	FLS		Col6a6	1.89e-55	0.717175	0.316	0.166	5.19e-51	SubP		H2-T23	7.09e-28	0.383992	0.463	0.394	1.95e-23	SubF1		Nedd8	1.2e-05	0.253684	0.979	0.915	0.33106	SubF2		Ext1	1.63e-145	0.444399	0.613	0.44	4.48e-141	PSF		Rpl41	3.51e-119
Tra2b	1.05e-24	0.435177	0.833	0.726	2.89e-20	LinP		Dpysl2	4.99e-288	0.797192	0.928	0.726	1.37e-283	FLS		Tmsb10	3.67e-55	0.462298	0.983	0.958	1.01e-50	SubP		Trim47	7.48e-28	0.371907	0.559	0.504	2.06e-23	SubF1		Mvp	1.44e-05	0.523007	0.579	0.441	0.395528	SubF2		Chpf	2.22e-145	0.452642	0.675	0.515	6.11e-141	PSF		Uchl5	3.88e-119
Wdfy1	1.36e-24	0.652737	0.372	0.236	3.75e-20	LinP		Pomgnt1	1.13e-287	1.16098	0.516	0.213	3.11e-283	FLS		Rps28	9.47e-55	0.340008	0.996	0.995	2.61e-50	SubP		Plekho2	7.86e-28	0.445832	0.373	0.305	2.16e-23	SubF1		Tmbim6	1.49e-05	0.37742	0.903	0.842	0.410528	SubF2		Pkm	5.84e-145	0.263371	0.95	0.874	1.61e-140	PSF		Dynll1	9.62e-119
Aplp2	2.06e-24	0.378362	0.887	0.8	5.67e-20	LinP		Lrrfip1	5.52e-286	0.879788	0.784	0.447	1.52e-281	FLS		Rpl5	3.83e-54	0.38981	0.975	0.974	1.05e-49	SubP		Tprgl	9.67e-28	0.259641	0.769	0.745	2.66e-23	SubF1		Cxcl2	1.66e-05	0.817385	0.267	0.158	0.455455	SubF2		Hacd1	1.28e-144	0.494171	0.613	0.447	3.51e-140	PSF		Dap	1.13e-118
Plpp2	2.73e-24	0.816911	0.303	0.183	7.52e-20	LinP		Acot11	7.5e-286	1.72896	0.27	0.073	2.06e-281	FLS		Rbpj	4.66e-54	0.574836	0.773	0.71	1.28e-49	SubP		Rab7b	1.2e-27	0.518422	0.335	0.267	3.31e-23	SubF1		Sgpp1	1.67e-05	0.686293	0.467	0.331	0.458461	SubF2		Abracl	1.39e-144	0.346437	0.801	0.634	3.83e-140	PSF		Steap1	1.5e-118
Il17d	2.74e-24	0.704996	0.409	0.275	7.53e-20	LinP		Ednra	9.9e-285	1.14797	0.449	0.17	2.73e-280	FLS		Peli2	6.57e-54	1.14824	0.317	0.184	1.81e-49	SubP		Klf7	3.83e-27	0.32966	0.652	0.606	1.05e-22	SubF1		Grina	1.67e-05	0.39914	0.744	0.611	0.459707	SubF2		Mafb	2.56e-144	0.589114	0.787	0.644	7.05e-140	PSF		Hnrnpk	7.38e-118
Ints6	2.93e-24	0.623718	0.461	0.319	8.07e-20	LinP		Slpi	1.87e-284	2.74092	0.277	0.079	5.16e-280	FLS		Gpc3	8.44e-54	0.75215	0.317	0.172	2.32e-49	SubP		Tns2	5.03e-27	0.436292	0.441	0.373	1.38e-22	SubF1		Eny2	1.75e-05	0.288407	0.862	0.778	0.481286	SubF2		Nudcd2	2.15e-143	0.45533	0.66	0.491	5.9e-139	PSF		Tmem138	9.04e-118
Dnajb9	3.26e-24	0.430417	0.738	0.613	8.98e-20	LinP		Ntn1	2.69e-284	0.807254	0.84	0.515	7.4e-280	FLS		Tapbp	9.82e-54	0.585453	0.77	0.726	2.7e-49	SubP		Pdlim2	2.39e-26	0.340028	0.66	0.616	6.57e-22	SubF1		Rian	1.77e-05	0.59146	0.564	0.411	0.48709	SubF2		Rpl13a	3.38e-142	0.298239	0.989	0.977	9.29e-138	PSF		Nudt5	1.23e-117
Bsg	5.63e-24	0.258997	0.995	0.977	1.55e-19	LinP		Pwwp2b	3.05e-284	1.46486	0.294	0.084	8.4e-280	FLS		Cltb	1.17e-53	0.640239	0.721	0.683	3.22e-49	SubP		Nadk	3.01e-26	0.412362	0.48	0.43	8.28e-22	SubF1		Rtraf	1.83e-05	0.28147	0.938	0.876	0.503998	SubF2		Serpine1	4.41e-142	0.612535	0.455	0.304	1.21e-137	PSF		Camk2n2	1.85e-117
Vcl	6.53e-24	0.472346	0.686	0.541	1.8e-19	LinP		Cpq	3.72e-284	0.861215	0.923	0.735	1.02e-279	FLS		Itga9	1.27e-53	1.39031	0.27	0.148	3.48e-49	SubP		Cnih1	3.04e-26	0.265699	0.747	0.727	8.35e-22	SubF1		Vwa5a	1.92e-05	0.570629	0.631	0.502	0.529395	SubF2		Anp32a	4.92e-142	0.454881	0.74	0.596	1.35e-137	PSF		Sec11c	2.08e-117
Fubp1	6.57e-24	0.452743	0.67	0.525	1.81e-19	LinP		H2afj	7.78e-284	0.762965	0.906	0.682	2.14e-279	FLS		Steap3	1.61e-53	0.467917	0.843	0.77	4.43e-49	SubP		Dpysl2	3.4e-26	0.257704	0.777	0.745	9.36e-22	SubF1		Hhipl1	2.03e-05	0.792978	0.297	0.182	0.557637	SubF2		Mast4	5.05e-142	0.609332	0.406	0.254	1.39e-137	PSF		Eif1ad	2.66e-117
Dapk1	8.23e-24	0.43238	0.506	0.347	2.27e-19	LinP		Qk	8.4e-284	0.769686	0.929	0.739	2.31e-279	FLS		Cavin2	1.86e-53	1.11367	0.323	0.187	5.11e-49	SubP		Acap2	4.18e-26	0.310842	0.55	0.496	1.15e-21	SubF1		Elf1	2.04e-05	0.584385	0.636	0.523	0.56194	SubF2		Gng2	6.22e-142	0.794109	0.286	0.159	1.71e-137	PSF		Ddx39b	3.75e-117
Ddx21	8.38e-24	0.537823	0.556	0.411	2.3e-19	LinP		Ltbp3	2.79e-282	0.727484	0.957	0.812	7.68e-278	FLS		Prkca	4.42e-53	0.92198	0.526	0.428	1.22e-48	SubP		Ezh1	6.71e-26	0.561617	0.297	0.235	1.85e-21	SubF1		Pgap2	2.17e-05	0.575544	0.477	0.341	0.596261	SubF2		Hspe1	1.35e-141	0.29878	0.929	0.841	3.71e-137	PSF		Mrpl18	5.71e-117
Bhlhe40	9.24e-24	0.251656	0.826	0.713	2.54e-19	LinP		Stard10	1.36e-281	1.62731	0.307	0.092	3.74e-277	FLS		Spop	1.13e-52	0.643308	0.733	0.703	3.11e-48	SubP		Xdh	6.85e-26	0.33032	0.413	0.337	1.88e-21	SubF1		Tspan11	2.24e-05	0.377975	0.395	0.243	0.617578	SubF2		Plat	1.55e-140	0.388287	0.58	0.395	4.28e-136	PSF		Hjurp	1.24e-116
Btd	1.12e-23	0.605345	0.417	0.28	3.08e-19	LinP		Adamts7	3.98e-281	1.59343	0.269	0.073	1.1e-276	FLS		Bag1	1.25e-52	0.464673	0.857	0.831	3.45e-48	SubP		Gm2a	8.44e-26	0.332245	0.605	0.553	2.32e-21	SubF1		Igf2bp2	2.26e-05	0.880586	0.256	0.148	0.62315	SubF2		Vcl	1.85e-140	0.429195	0.666	0.493	5.09e-136	PSF		S100a11	2.52e-116
Tmem140	1.13e-23	0.576867	0.456	0.308	3.11e-19	LinP		Ftl1	4.04e-281	0.495065	0.999	0.999	1.11e-276	FLS		Mindy2	2.19e-52	0.878598	0.542	0.423	6.04e-48	SubP		Csnk1e	1.17e-25	0.447242	0.47	0.422	3.21e-21	SubF1		Snrpd2	2.36e-05	0.299275	0.944	0.861	0.650286	SubF2		Armh4	3.22e-140	0.433031	0.447	0.275	8.85e-136	PSF		Brip1os	3.43e-116
Pgrmc1	1.25e-23	0.502322	0.805	0.689	3.44e-19	LinP		Chst11	4.12e-281	1.14007	0.452	0.173	1.13e-276	FLS		Ccnd3	2.32e-52	0.943892	0.524	0.423	6.38e-48	SubP		Has2	2.77e-25	0.401387	0.267	0.199	7.62e-21	SubF1		Dse	2.42e-05	0.641151	0.656	0.565	0.664966	SubF2		Rilpl2	3.86e-140	0.60822	0.435	0.282	1.06e-135	PSF		Cdk6	3.67e-116
Pitx1	1.35e-23	0.538453	0.55	0.407	3.72e-19	LinP		Spsb4	4.47e-281	1.59603	0.294	0.086	1.23e-276	FLS		Tmod2	4.04e-52	0.798033	0.453	0.303	1.11e-47	SubP		Lgals9	2.83e-25	0.393982	0.476	0.416	7.79e-21	SubF1		1110038B12Rik	2.64e-05	0.440145	0.692	0.566	0.725435	SubF2		Tmem14c	1.17e-138	0.327473	0.858	0.722	3.22e-134	PSF		Uqcrq	6.4e-116
Atp6v1h	1.42e-23	0.566455	0.511	0.366	3.91e-19	LinP		Slc25a5	5.55e-281	0.698711	0.933	0.699	1.53e-276	FLS		Eif3f	4.38e-52	0.402034	0.931	0.928	1.21e-47	SubP		Ccni	1.16e-24	0.298056	0.651	0.619	3.19e-20	SubF1		Snx12	2.64e-05	0.547984	0.487	0.337	0.72686	SubF2		Nt5e	6.05e-138	0.456638	0.421	0.263	1.66e-133	PSF		Ppp1ca	1.65e-115
Pbdc1	1.58e-23	0.494488	0.636	0.487	4.36e-19	LinP		Clic1	5.72e-281	0.591504	0.978	0.903	1.57e-276	FLS		Atp2b1	4.5e-52	0.622814	0.761	0.695	1.24e-47	SubP		Gm32219	1.25e-24	0.821493	0.254	0.198	3.43e-20	SubF1		Ccn4	2.68e-05	0.380009	0.482	0.327	0.737106	SubF2		Tspan9	7.16e-138	0.627022	0.334	0.193	1.97e-133	PSF		Atp5f1	2.49e-115
Bmp2k	1.8e-23	0.564548	0.426	0.286	4.96e-19	LinP		Tmbim6	1.88e-280	0.610774	0.966	0.827	5.16e-276	FLS		Ndrg1	6.49e-52	0.723079	0.606	0.493	1.79e-47	SubP		Lgalsl	1.26e-24	0.457036	0.565	0.528	3.48e-20	SubF1		Thbs3	2.77e-05	0.270735	0.908	0.797	0.762637	SubF2		Hs2st1	8.75e-138	0.518037	0.498	0.336	2.41e-133	PSF		Pradc1	1.26e-114
Plbd2	2.26e-23	0.463021	0.683	0.561	6.23e-19	LinP		Atp6v1f	6.69e-280	0.620194	0.96	0.822	1.84e-275	FLS		Pla2g4a	1.02e-51	1.25812	0.333	0.208	2.81e-47	SubP		Ogn	1.9e-24	0.253931	0.835	0.778	5.22e-20	SubF1		Ncoa7	2.83e-05	0.744373	0.456	0.322	0.779811	SubF2		Eif3i	5.77e-137	0.293201	0.909	0.812	1.59e-132	PSF		Mzt1	2.11e-114
Nav1	2.77e-23	0.378064	0.768	0.624	7.63e-19	LinP		Glmp	9.96e-280	0.893383	0.876	0.603	2.74e-275	FLS		Errfi1	1.17e-51	0.442839	0.738	0.603	3.22e-47	SubP		Tpd52l2	2.62e-24	0.274446	0.691	0.665	7.2e-20	SubF1		Atp5g1	2.87e-05	0.296209	0.969	0.898	0.788534	SubF2		Snhg6	1.51e-136	0.62185	0.457	0.308	4.17e-132	PSF		Cav1	2.42e-114
Stat3	3.57e-23	0.336227	0.837	0.722	9.82e-19	LinP		Hr	1.54e-279	1.09862	0.429	0.155	4.24e-275	FLS		Pacsin2	1.4e-51	0.920895	0.517	0.412	3.85e-47	SubP		Kctd9	2.84e-24	0.602029	0.279	0.22	7.82e-20	SubF1		Eif3i	2.89e-05	0.30593	0.908	0.842	0.794763	SubF2		Pgls	5.92e-136	0.314321	0.876	0.747	1.63e-131	PSF		Arpp19	3.51e-114
Rnaset2a	5.17e-23	0.548882	0.453	0.313	1.42e-18	LinP		Igf2bp2	1.71e-279	1.34828	0.363	0.121	4.72e-275	FLS		Rps26	2.44e-51	0.273377	0.994	0.993	6.71e-47	SubP		Mical1	4.46e-24	0.504456	0.371	0.315	1.23e-19	SubF1		Tpbg	2.94e-05	0.516654	0.344	0.218	0.809751	SubF2		Ppp2r3a	8.22e-136	0.537035	0.461	0.304	2.26e-131	PSF		Mdh2	4.62e-114
Ankrd28	5.67e-23	0.593563	0.473	0.336	1.56e-18	LinP		Atp6v0b	6.63e-279	0.639443	0.96	0.841	1.83e-274	FLS		Rpl17	5.35e-51	0.251058	0.996	0.994	1.47e-46	SubP		Sec14l1	4.97e-24	0.390022	0.484	0.437	1.37e-19	SubF1		Stoml1	2.96e-05	0.797383	0.297	0.183	0.81336	SubF2		Cttn	1.62e-135	0.397953	0.727	0.572	4.45e-131	PSF		Calm3	2.33e-113
Tmem30a	6.92e-23	0.334559	0.826	0.699	1.9e-18	LinP		Olfml2a	2.51e-278	0.921368	0.348	0.11	6.92e-274	FLS		Gm9780	1e-50	1.60074	0.271	0.152	2.75e-46	SubP		Fbxw17	5.58e-24	0.593137	0.286	0.227	1.54e-19	SubF1		Capza1	3.27e-05	0.440534	0.626	0.522	0.899343	SubF2		Bbip1	1.67e-135	0.481941	0.508	0.342	4.61e-131	PSF		Snrnp25	2.61e-113
Csad	7.82e-23	0.552095	0.506	0.361	2.15e-18	LinP		Spcs2	1.62e-277	0.615913	0.953	0.808	4.46e-273	FLS		Rpl37	1.55e-50	0.264939	0.996	0.998	4.28e-46	SubP		Pde8a	7.13e-24	0.306984	0.506	0.441	1.96e-19	SubF1		Pkdcc	3.28e-05	0.599672	0.405	0.279	0.901448	SubF2		Ap2s1	2.39e-135	0.374271	0.81	0.659	6.59e-131	PSF		Gnb2	1.22e-112
Sfpq	1.08e-22	0.396678	0.825	0.73	2.97e-18	LinP		Mrpl20	7.61e-277	0.667666	0.94	0.755	2.09e-272	FLS		Tcf7l1	3.36e-50	1.14655	0.379	0.254	9.25e-46	SubP		Arl4a	1.02e-23	0.305884	0.656	0.614	2.81e-19	SubF1		Loxl2	3.41e-05	0.464868	0.805	0.714	0.938629	SubF2		Id1	5.97e-135	0.680448	0.409	0.269	1.64e-130	PSF		Psmd14	1.52e-112
Man2a2	1.08e-22	0.743271	0.305	0.187	2.98e-18	LinP		Psmb5	1.13e-276	0.680265	0.943	0.756	3.1e-272	FLS		Rpl23a	3.53e-50	0.380146	0.951	0.957	9.72e-46	SubP		Inpp1	1.57e-23	0.540529	0.327	0.27	4.32e-19	SubF1		Ap1s1	3.46e-05	0.392964	0.631	0.495	0.951898	SubF2		Rexo2	1.49e-134	0.319556	0.911	0.803	4.1e-130	PSF		Miip	7.97e-112
Pcbp2	1.27e-22	0.343211	0.955	0.929	3.5e-18	LinP		Cib1	1.15e-276	0.907743	0.796	0.471	3.16e-272	FLS		Rps21	1.07e-49	0.274188	0.994	0.997	2.96e-45	SubP		Ttc7	2.46e-23	0.538598	0.343	0.288	6.76e-19	SubF1		Man2a1	3.51e-05	0.465185	0.733	0.639	0.966332	SubF2		Ppfibp1	1.54e-134	0.379237	0.718	0.56	4.22e-130	PSF		Snx3	8.97e-112
Acyp2	1.39e-22	0.658955	0.327	0.204	3.83e-18	LinP		Tppp3	3.21e-276	1.20365	0.855	0.616	8.83e-272	FLS		Lrrc17	2.68e-49	0.627879	0.604	0.46	7.37e-45	SubP		Twsg1	2.52e-23	0.266229	0.716	0.693	6.94e-19	SubF1		Psma3	3.53e-05	0.2677	0.928	0.883	0.971881	SubF2		Slc39a13	1.04e-133	0.467568	0.667	0.517	2.87e-129	PSF		Mnd1	3.73e-111
Pgap2	1.64e-22	0.544504	0.476	0.337	4.52e-18	LinP		Arpc4	5.92e-276	0.818603	0.893	0.619	1.63e-271	FLS		Pgd	3.76e-49	0.948467	0.523	0.429	1.04e-44	SubP		Ormdl2	2.6e-23	0.50902	0.316	0.256	7.14e-19	SubF1		Ltbp1	3.88e-05	0.501119	0.764	0.612	1	SubF2		Rps27l	1.25e-133	0.260763	0.973	0.922	3.44e-129	PSF		Nedd8	6.4e-111
Sh3pxd2b	1.72e-22	0.523287	0.693	0.569	4.74e-18	LinP		Actr3	8.17e-276	0.624437	0.955	0.782	2.25e-271	FLS		Rps15	6.28e-49	0.445579	0.964	0.972	1.73e-44	SubP		Nsg1	3.5e-23	0.474995	0.475	0.416	9.63e-19	SubF1		Naaa	3.96e-05	0.499784	0.533	0.389	1	SubF2		Cemip2	1.53e-133	0.574432	0.388	0.244	4.22e-129	PSF		Snrpd2	3.43e-110
Arhgef12	2.47e-22	0.397453	0.813	0.722	6.8e-18	LinP		Prrg2	1.07e-275	1.39685	0.342	0.111	2.95e-271	FLS		Fbln5	7.66e-49	0.579311	0.737	0.667	2.11e-44	SubP		Reck	3.8e-23	0.438659	0.358	0.29	1.04e-18	SubF1		Osr1	4.08e-05	0.464336	0.446	0.303	1	SubF2		Ctnnb1	2.92e-133	0.302448	0.906	0.81	8.04e-129	PSF		Tcp1	1.39e-109
Cog7	3.07e-22	0.702097	0.308	0.191	8.45e-18	LinP		Txndc17	2.63e-275	0.563283	0.969	0.877	7.24e-271	FLS		Lrp1	9.84e-49	0.316571	0.985	0.98	2.71e-44	SubP		Taok3	4.02e-23	0.434446	0.423	0.368	1.11e-18	SubF1		Ankrd17	4.19e-05	0.439383	0.692	0.562	1	SubF2		Atp5g1	4.53e-132	0.286391	0.949	0.876	1.25e-127	PSF		Gemin6	3.25e-109
Medag	3.16e-22	0.328901	0.887	0.768	8.7e-18	LinP		1500009L16Rik	5.05e-275	1.31004	0.36	0.121	1.39e-270	FLS		Rap1a	1.85e-48	0.441874	0.835	0.802	5.1e-44	SubP		Maf1	4.72e-23	0.394193	0.506	0.463	1.3e-18	SubF1		Usf1	4.27e-05	0.644787	0.318	0.202	1	SubF2		Tmem150a	5.08e-132	0.560573	0.401	0.253	1.4e-127	PSF		Anxa2	3.65e-109
Renbp	3.56e-22	0.658593	0.263	0.152	9.8e-18	LinP		Pfn1	1.16e-273	0.606043	0.987	0.966	3.19e-269	FLS		Pcdh18	1.9e-48	1.00943	0.399	0.268	5.22e-44	SubP		Acaa2	5.61e-23	0.311442	0.537	0.493	1.54e-18	SubF1		Cope	4.31e-05	0.272239	0.903	0.828	1	SubF2		Lrrc32	7.4e-132	0.739733	0.311	0.181	2.04e-127	PSF		Snrpc	6.57e-109
Gpsm2	3.59e-22	0.583425	0.553	0.421	9.87e-18	LinP		Ptbp3	1.36e-273	0.826367	0.855	0.563	3.73e-269	FLS		Pabpc1	2.43e-48	0.397839	0.936	0.912	6.7e-44	SubP		Ddhd1	5.82e-23	0.683736	0.267	0.21	1.6e-18	SubF1		Nipa2	4.46e-05	0.475697	0.503	0.363	1	SubF2		Col14a1	9.61e-132	0.252854	0.899	0.716	2.64e-127	PSF		Idh2	9.98e-109
Impdh2	4.46e-22	0.420249	0.738	0.592	1.23e-17	LinP		Nudt9	5.72e-273	0.918095	0.749	0.411	1.57e-268	FLS		Cndp2	3.26e-48	1.34878	0.314	0.199	8.98e-44	SubP		Epb41l2	1.02e-22	0.253006	0.685	0.662	2.8e-18	SubF1		Atxn1	4.46e-05	0.485603	0.503	0.362	1	SubF2		Igsf3	1.69e-131	0.547692	0.347	0.203	4.65e-127	PSF		Rps27l	1.64e-108
S100a16	4.58e-22	0.293508	0.929	0.838	1.26e-17	LinP		Ap1s1	2.22e-272	0.911299	0.792	0.459	6.1e-268	FLS		Ncoa7	6.39e-48	0.993595	0.434	0.316	1.76e-43	SubP		Cenpb	1.25e-22	0.344357	0.662	0.661	3.44e-18	SubF1		Gapdh	4.47e-05	0.33758	0.979	0.96	1	SubF2		Ptpn2	2.64e-131	0.549068	0.41	0.262	7.27e-127	PSF		Plp2	1.69e-108
Sirt1	6.79e-22	0.534519	0.385	0.252	1.87e-17	LinP		Scp2	5.44e-271	0.642058	0.945	0.746	1.5e-266	FLS		Mpdz	8.93e-48	0.873503	0.534	0.438	2.46e-43	SubP		Wwp1	1.43e-22	0.406706	0.455	0.406	3.93e-18	SubF1		Maged1	4.78e-05	0.338099	0.903	0.828	1	SubF2		2410006H16Rik	7.95e-131	0.359812	0.857	0.748	2.19e-126	PSF		Ywhae	2.04e-108
Prss23	1.44e-21	0.412274	0.785	0.649	3.96e-17	LinP		Galnt1	1.3e-270	0.82793	0.855	0.568	3.59e-266	FLS		Lasp1	9.95e-48	0.748844	0.614	0.537	2.74e-43	SubP		Csgalnact2	1.58e-22	0.360341	0.554	0.52	4.34e-18	SubF1		Sptlc2	4.86e-05	0.590884	0.451	0.323	1	SubF2		Gpx7	5.65e-130	0.38038	0.822	0.688	1.55e-125	PSF		Stom	6.64e-108
Sntb2	1.99e-21	0.313505	0.834	0.726	5.46e-17	LinP		Plp2	1.72e-270	0.886156	0.918	0.695	4.73e-266	FLS		Sestd1	1.17e-47	1.10138	0.401	0.288	3.23e-43	SubP		Wipf1	1.78e-22	0.315503	0.592	0.551	4.89e-18	SubF1		Lamc1	4.88e-05	0.442949	0.81	0.691	1	SubF2		Rgs19	1.05e-129	0.741142	0.322	0.193	2.9e-125	PSF		Nans	9.23e-108
Sdk1	2.61e-21	0.609753	0.298	0.181	7.17e-17	LinP		Mpv17l2	4.37e-270	1.06854	0.66	0.342	1.2e-265	FLS		Il4ra	2.61e-47	1.30637	0.379	0.259	7.18e-43	SubP		Rap2a	2.56e-22	0.432684	0.403	0.351	7.05e-18	SubF1		Rai14	4.91e-05	0.4928	0.426	0.295	1	SubF2		Egr3	1.2e-129	0.734709	0.271	0.151	3.3e-125	PSF		Snrpb	5.13e-107
Sertad1	2.95e-21	0.509904	0.621	0.497	8.11e-17	LinP		Spink2	6.84e-269	1.75915	0.343	0.119	1.88e-264	FLS		Snx33	2.84e-47	1.24857	0.341	0.225	7.81e-43	SubP		Ak3	5.16e-22	0.330001	0.532	0.493	1.42e-17	SubF1		Rac3	5.23e-05	0.550066	0.359	0.234	1	SubF2		Kdelr1	3.19e-129	0.260068	0.954	0.889	8.78e-125	PSF		Cox5b	2.32e-106
Il17ra	3.29e-21	0.755565	0.266	0.159	9.06e-17	LinP		Lifr	3.51e-268	1.02975	0.459	0.179	9.65e-264	FLS		Plxna1	5.64e-47	1.36811	0.339	0.226	1.55e-42	SubP		Lnx1	7.18e-22	0.528656	0.318	0.259	1.98e-17	SubF1		Fhl2	5.46e-05	0.808559	0.379	0.262	1	SubF2		Lbh	5.35e-129	0.787956	0.36	0.228	1.47e-124	PSF		Itgb3bp	6.32e-106
Map2k5	3.76e-21	0.746029	0.329	0.214	1.03e-16	LinP		Elk4	1.85e-267	0.989132	0.708	0.397	5.08e-263	FLS		Adam15	1.08e-46	0.864874	0.522	0.43	2.97e-42	SubP		Arhgap5	7.72e-22	0.348771	0.628	0.611	2.12e-17	SubF1		Rcc2	5.73e-05	0.538338	0.405	0.274	1	SubF2		Slc12a2	7.71e-129	0.613606	0.349	0.212	2.12e-124	PSF		Cep192	7.4e-106
Sema5a	3.92e-21	0.338731	0.262	0.149	1.08e-16	LinP		Ldha	3.79e-267	0.666361	0.979	0.887	1.04e-262	FLS		Ifngr1	1.64e-46	0.498263	0.711	0.629	4.5e-42	SubP		Pid1	1.19e-21	0.378244	0.311	0.25	3.26e-17	SubF1		Prr7	5.78e-05	0.659921	0.267	0.159	1	SubF2		Dbnl	1.33e-128	0.493976	0.551	0.395	3.66e-124	PSF		Hsp90aa1	9.95e-106
Dag1	4.31e-21	0.356264	0.813	0.722	1.19e-16	LinP		Ptpmt1	1.13e-266	0.888486	0.768	0.442	3.1e-262	FLS		Npepl1	3.01e-46	0.948325	0.481	0.378	8.28e-42	SubP		Iah1	1.21e-21	0.337072	0.527	0.49	3.34e-17	SubF1		Il17ra	6.13e-05	0.61283	0.272	0.163	1	SubF2		Tnfrsf23	1.64e-127	0.757129	0.316	0.189	4.51e-123	PSF		Eloc	2.54e-105
Cd164	4.66e-21	0.300835	0.868	0.767	1.28e-16	LinP		Cacna2d1	1.14e-266	0.90473	0.811	0.499	3.14e-262	FLS		Smurf1	4.33e-46	1.3628	0.319	0.206	1.19e-41	SubP		Cited2	1.27e-21	0.39172	0.461	0.399	3.49e-17	SubF1		Kdelr2	6.28e-05	0.259096	0.944	0.915	1	SubF2		Pdlim4	5.2e-127	0.478203	0.707	0.565	1.43e-122	PSF		Cacybp	3.28e-105
Man2b1	5.21e-21	0.50301	0.57	0.438	1.43e-16	LinP		Nkiras2	3.7e-266	1.13871	0.471	0.188	1.02e-261	FLS		Ckb	8.81e-46	0.383064	0.785	0.684	2.42e-41	SubP		Snx2	1.79e-21	0.341892	0.618	0.592	4.93e-17	SubF1		Psma2	6.56e-05	0.276553	0.877	0.828	1	SubF2		Arhgef25	5.98e-127	0.356613	0.648	0.464	1.64e-122	PSF		Tmem14c	4.52e-105
H2-T23	5.22e-21	0.454306	0.543	0.398	1.44e-16	LinP		Eif1b	7.75e-266	0.764595	0.901	0.684	2.13e-261	FLS		Gpc6	1.41e-45	1.09482	0.354	0.23	3.89e-41	SubP		Il11ra1	2.65e-21	0.285294	0.885	0.894	7.28e-17	SubF1		Dcakd	6.68e-05	0.564693	0.431	0.308	1	SubF2		Nek6	6.52e-127	0.706011	0.271	0.15	1.79e-122	PSF		Tfdp1	1.23e-104
Stx6	5.65e-21	0.571211	0.376	0.251	1.55e-16	LinP		Vwa8	2.62e-265	1.3877	0.398	0.147	7.21e-261	FLS		Rab3il1	2.01e-45	0.829481	0.481	0.364	5.53e-41	SubP		Sdf2l1	4.92e-21	0.525234	0.368	0.319	1.35e-16	SubF1		Mif	6.91e-05	0.527194	0.8	0.754	1	SubF2		Sfr1	7.11e-127	0.251687	0.963	0.924	1.96e-122	PSF		Ubl4a	1.53e-103
Sytl2	6.32e-21	0.6584	0.277	0.166	1.74e-16	LinP		Abca5	2.42e-264	1.19318	0.416	0.156	6.65e-260	FLS		Golim4	2.79e-45	0.600065	0.747	0.718	7.67e-41	SubP		Camk1d	5.65e-21	0.498194	0.386	0.336	1.56e-16	SubF1		Glis3	7.23e-05	0.830642	0.256	0.153	1	SubF2		Nrbf2	1.01e-126	0.550287	0.517	0.365	2.78e-122	PSF		Nsmce1	1.67e-103
Rnf150	7.44e-21	0.641095	0.321	0.202	2.05e-16	LinP		Ctsd	4.9e-264	0.54024	0.988	0.927	1.35e-259	FLS		Tnks1bp1	5.35e-45	0.92003	0.49	0.397	1.47e-40	SubP		Sh3kbp1	5.74e-21	0.325808	0.558	0.519	1.58e-16	SubF1		Washc5	7.4e-05	0.645515	0.349	0.23	1	SubF2		Pdap1	4.43e-126	0.356591	0.827	0.705	1.22e-121	PSF		Nudc	1.92e-103
Eif1b	1.24e-20	0.362495	0.818	0.704	3.4e-16	LinP		Dynll1	1.53e-263	0.430695	0.993	0.975	4.21e-259	FLS		Cyld	5.62e-45	1.2172	0.371	0.261	1.55e-40	SubP		Dmpk	5.81e-21	0.52003	0.298	0.242	1.6e-16	SubF1		Cpt1a	8.26e-05	0.618489	0.421	0.294	1	SubF2		Timm13	2.56e-125	0.292354	0.901	0.797	7.05e-121	PSF		Eno1	2.03e-103
Cdk4	1.35e-20	0.524378	0.801	0.71	3.72e-16	LinP		Tst	2.84e-263	1.20846	0.295	0.087	7.83e-259	FLS		Cox7a2l	6.18e-45	0.436697	0.852	0.847	1.7e-40	SubP		Lama4	6.27e-21	0.262831	0.641	0.61	1.72e-16	SubF1		Il6	8.34e-05	0.333409	0.282	0.173	1	SubF2		Mmp19	5.56e-125	0.595892	0.443	0.297	1.53e-120	PSF		Cox6b2	3.42e-103
Prkacb	1.84e-20	0.523749	0.604	0.475	5.08e-16	LinP		Ndufb7	5.18e-262	0.595832	0.945	0.769	1.42e-257	FLS		Tmem159	7.36e-45	0.89707	0.546	0.469	2.02e-40	SubP		Lasp1	6.81e-21	0.316318	0.569	0.537	1.87e-16	SubF1		Myo1b	8.36e-05	0.494225	0.436	0.296	1	SubF2		Lactb	6.82e-125	0.717928	0.274	0.154	1.88e-120	PSF		Fosl1	3.86e-103
Iscu	1.98e-20	0.366768	0.782	0.644	5.45e-16	LinP		Ehbp1l1	1.08e-261	0.968272	0.621	0.303	2.98e-257	FLS		Ybx3	8.2e-45	0.374036	0.892	0.895	2.26e-40	SubP		Smpdl3a	1.34e-20	0.314701	0.609	0.581	3.69e-16	SubF1		Flnc	8.85e-05	0.560426	0.477	0.339	1	SubF2		Siva1	2.41e-124	0.304594	0.717	0.548	6.63e-120	PSF		Lcorl	3.96e-103
Txnrd1	2.35e-20	0.65595	0.567	0.445	6.47e-16	LinP		Homer1	4.04e-261	1.15334	0.457	0.184	1.11e-256	FLS		Ntn4	2.06e-44	0.914951	0.46	0.335	5.66e-40	SubP		Gpc4	1.51e-20	0.481092	0.374	0.321	4.16e-16	SubF1		Col8a1	9.02e-05	0.418822	0.564	0.428	1	SubF2		Mex3b	3.19e-124	0.743299	0.29	0.168	8.78e-120	PSF		Nme2	7.75e-103
Ddit4	3e-20	0.753861	0.351	0.232	8.25e-16	LinP		Ubl5	3.45e-259	0.527729	0.971	0.883	9.48e-255	FLS		Apbb1ip	3.9e-44	0.934449	0.421	0.3	1.07e-39	SubP		Pxn	2.03e-20	0.457834	0.27	0.213	5.59e-16	SubF1		Pdgfc	9.07e-05	0.652931	0.364	0.244	1	SubF2		Gask1b	3.25e-124	0.58809	0.356	0.222	8.93e-120	PSF		P4ha3	1.22e-102
Bin1	3.22e-20	0.458899	0.633	0.498	8.86e-16	LinP		Prkab1	5.8e-259	1.15739	0.434	0.168	1.6e-254	FLS		Vit	3.93e-44	0.744531	0.401	0.255	1.08e-39	SubP		Sav1	5.01e-20	0.364882	0.535	0.503	1.38e-15	SubF1		Erp29	9.1e-05	0.3013	0.918	0.821	1	SubF2		Nhp2	3.75e-123	0.430083	0.639	0.484	1.03e-118	PSF		Ruvbl2	2.92e-102
Lgmn	3.73e-20	0.431094	0.772	0.634	1.03e-15	LinP		Tmem106a	1.06e-258	1.04379	0.455	0.177	2.92e-254	FLS		Prrx1	5.51e-44	0.315287	0.943	0.921	1.52e-39	SubP		Car5b	5.84e-20	0.573748	0.26	0.208	1.61e-15	SubF1		Specc1	9.24e-05	0.636998	0.313	0.199	1	SubF2		Eif3e	8.27e-123	0.298912	0.919	0.835	2.28e-118	PSF		Acp1	3.46e-102
Prdx5	5.12e-20	0.260658	0.941	0.857	1.41e-15	LinP		Wdr83os	4.89e-257	0.691673	0.915	0.688	1.35e-252	FLS		Selenbp1	5.95e-44	1.09116	0.325	0.206	1.64e-39	SubP		Npepps	7.3e-20	0.308885	0.584	0.552	2.01e-15	SubF1		Fkbp10	9.65e-05	0.268532	0.831	0.767	1	SubF2		Atp5md	1.74e-122	0.388246	0.767	0.664	4.78e-118	PSF		Ssr2	3.68e-102
Ppp1r10	7.15e-20	0.468259	0.591	0.465	1.97e-15	LinP		Ldlrad4	7.48e-257	1.00075	0.636	0.324	2.06e-252	FLS		Acadsb	6e-44	0.843657	0.542	0.458	1.65e-39	SubP		Selenbp1	1.02e-19	0.46057	0.261	0.205	2.8e-15	SubF1		Sh3glb1	9.9e-05	0.262018	0.954	0.894	1	SubF2		Dram1	1.94e-122	0.589596	0.441	0.292	5.35e-118	PSF		Serbp1	4.47e-102
Ccl19	7.43e-20	0.428671	0.306	0.188	2.04e-15	LinP		Mrpl17	5.19e-256	0.753967	0.903	0.646	1.43e-251	FLS		Stim1	6.41e-44	1.0007	0.403	0.292	1.76e-39	SubP		Cbx5	1.22e-19	0.308086	0.571	0.538	3.36e-15	SubF1		Acsl4	0.00010292	0.745475	0.39	0.268	1	SubF2		Plscr3	2.88e-122	0.39703	0.632	0.463	7.91e-118	PSF		Cklf	6.88e-102
Fundc2	7.6e-20	0.314753	0.881	0.79	2.09e-15	LinP		Tbcb	6.87e-254	0.672017	0.916	0.677	1.89e-249	FLS		Cfb	8.03e-44	0.275705	0.704	0.531	2.21e-39	SubP		Ankrd46	5.06e-19	0.439619	0.334	0.286	1.39e-14	SubF1		Aprt	0.000108848	0.254666	0.892	0.795	1	SubF2		Rbfox2	5.05e-122	0.401018	0.679	0.528	1.39e-117	PSF		Lsm8	2.89e-101
Dctn2	8.06e-20	0.337921	0.87	0.783	2.22e-15	LinP		Ptms	1.08e-253	0.426639	0.994	0.968	2.98e-249	FLS		Nckap1	1.43e-43	0.664882	0.651	0.602	3.94e-39	SubP		Dtnbp1	1.17e-18	0.256398	0.642	0.607	3.23e-14	SubF1		Pdk3	0.000109174	0.701074	0.287	0.181	1	SubF2		Vgll4	6.1e-122	0.490953	0.517	0.362	1.68e-117	PSF		Pxylp1	9.35e-101
Cbr1	9.26e-20	0.496101	0.52	0.39	2.55e-15	LinP		Cav2	5.31e-253	1.08268	0.519	0.228	1.46e-248	FLS		Magi3	1.83e-43	1.21817	0.281	0.168	5.03e-39	SubP		Trim8	1.23e-18	0.4051	0.412	0.367	3.38e-14	SubF1		Mydgf	0.000111306	0.291881	0.872	0.77	1	SubF2		Rab34	2.16e-121	0.333525	0.791	0.641	5.95e-117	PSF		Pold2	1.14e-100
Tnfrsf1a	9.37e-20	0.390099	0.888	0.822	2.58e-15	LinP		Vamp8	3.53e-252	0.659403	0.923	0.698	9.72e-248	FLS		Ntn1	2.02e-43	0.507046	0.669	0.544	5.57e-39	SubP		Sestd1	1.29e-18	0.461334	0.337	0.288	3.54e-14	SubF1		Fbxo17	0.000111796	0.476384	0.364	0.236	1	SubF2		Tmem47	2.28e-121	0.466239	0.397	0.245	6.28e-117	PSF		Mis12	2.16e-100
Itgb5	9.42e-20	0.291351	0.891	0.813	2.59e-15	LinP		Gapdh	1.04e-251	0.59916	0.989	0.956	2.86e-247	FLS		Acly	4.79e-43	0.835079	0.492	0.393	1.32e-38	SubP		Nol7	1.44e-18	0.257702	0.679	0.664	3.97e-14	SubF1		Atp5mpl	0.000113284	0.256538	0.882	0.81	1	SubF2		Plaur	3.78e-121	0.472385	0.343	0.208	1.04e-116	PSF		Psma3	3.85e-100
Smyd2	9.54e-20	0.510174	0.511	0.383	2.63e-15	LinP		Nr2c2ap	1.27e-251	1.08791	0.509	0.22	3.5e-247	FLS		Ece1	6.61e-43	0.68207	0.605	0.515	1.82e-38	SubP		Slc31a2	1.97e-18	0.506677	0.274	0.223	5.42e-14	SubF1		Apool	0.00011667	0.741641	0.267	0.166	1	SubF2		Snhg1	3.48e-120	0.359976	0.768	0.631	9.56e-116	PSF		Bub3	2.04e-99
Pde8a	1.04e-19	0.371598	0.596	0.444	2.85e-15	LinP		Atp6ap1	2.7e-251	0.701813	0.901	0.667	7.43e-247	FLS		Fhl1	7.8e-43	0.309675	0.795	0.699	2.15e-38	SubP		Ecm2	2.45e-18	0.29427	0.661	0.632	6.73e-14	SubF1		Meg3	0.00011686	0.549876	0.718	0.632	1	SubF2		Eml1	3.89e-120	0.488403	0.52	0.369	1.07e-115	PSF		Gm1673	1.43e-98
Apex1	1.2e-19	0.617471	0.42	0.296	3.32e-15	LinP		Actn4	7.18e-251	0.687076	0.907	0.665	1.98e-246	FLS		Anpep	1.06e-42	0.509913	0.68	0.578	2.93e-38	SubP		Rbpms	5.06e-18	0.386635	0.275	0.22	1.39e-13	SubF1		Sumo1	0.000121471	0.303006	0.836	0.766	1	SubF2		Mmp3	8.07e-120	1.18086	0.415	0.289	2.22e-115	PSF		Cse1l	2.59e-98
Cotl1	1.24e-19	0.464853	0.399	0.264	3.4e-15	LinP		Gss	8.17e-251	1.29148	0.358	0.127	2.25e-246	FLS		Acvrl1	2.42e-42	0.8365	0.466	0.358	6.65e-38	SubP		Fam32a	5.48e-18	0.297331	0.57	0.539	1.51e-13	SubF1		Acaa1a	0.000123947	0.383312	0.677	0.584	1	SubF2		Armcx3	1.93e-119	0.380338	0.677	0.527	5.31e-115	PSF		Uck2	4.57e-98
Smc4	1.57e-19	0.282391	0.487	0.348	4.32e-15	LinP		Cep250	1.14e-250	1.14554	0.4	0.15	3.14e-246	FLS		Pdgfra	2.74e-42	0.405172	0.854	0.803	7.55e-38	SubP		Nox4	5.79e-18	0.373391	0.394	0.337	1.59e-13	SubF1		Zup1	0.000124205	0.764991	0.287	0.18	1	SubF2		Lamtor1	7.86e-119	0.34684	0.801	0.648	2.16e-114	PSF		Sacs	4.6e-98
Chmp4b	1.7e-19	0.295982	0.85	0.749	4.69e-15	LinP		Cd14	1.26e-250	1.30573	0.285	0.086	3.47e-246	FLS		Plat	2.8e-42	0.883012	0.55	0.446	7.69e-38	SubP		Gpsm2	5.9e-18	0.334753	0.465	0.42	1.62e-13	SubF1		Tmem126a	0.000128677	0.448322	0.641	0.517	1	SubF2		Mlec	2.03e-118	0.34499	0.82	0.697	5.59e-114	PSF		Anapc11	6.02e-98
Tapbp	1.73e-19	0.281067	0.838	0.724	4.77e-15	LinP		Ptrh1	5.87e-249	1.57021	0.29	0.091	1.61e-244	FLS		Asap2	3.33e-42	1.06817	0.379	0.27	9.16e-38	SubP		Sqor	5.98e-18	0.404814	0.319	0.267	1.65e-13	SubF1		Fmr1	0.000130292	0.462377	0.559	0.432	1	SubF2		Rnf150	5.17e-118	0.684591	0.29	0.169	1.42e-113	PSF		Commd1	7.64e-98
Elf1	1.9e-19	0.411909	0.645	0.519	5.22e-15	LinP		Cdkn1a	4.47e-248	0.351526	0.9	0.543	1.23e-243	FLS		Rras	6.81e-42	0.50714	0.749	0.72	1.87e-37	SubP		Klhl13	8.06e-18	0.347044	0.421	0.373	2.22e-13	SubF1		Ssr2	0.000131367	0.286303	0.882	0.854	1	SubF2		Pkd1	5.76e-118	0.473349	0.72	0.59	1.59e-113	PSF		Sumo2	1.15e-97
Rasa3	2.08e-19	0.599417	0.362	0.244	5.74e-15	LinP		Ssbp4	5.58e-245	0.822343	0.817	0.535	1.54e-240	FLS		Kank2	7.44e-42	0.772593	0.554	0.475	2.05e-37	SubP		Penk	8.36e-18	0.483027	0.282	0.224	2.3e-13	SubF1		Plgrkt	0.000131869	0.526459	0.641	0.532	1	SubF2		Sub1	7.86e-118	0.304215	0.857	0.743	2.16e-113	PSF		Actr3	5.58e-97
Ahcyl2	2.24e-19	0.644768	0.405	0.28	6.17e-15	LinP		Tmem65	1.03e-244	0.779307	0.842	0.569	2.83e-240	FLS		Rhoq	5.51e-41	0.612126	0.703	0.66	1.51e-36	SubP		Gnptg	9.98e-18	0.394012	0.418	0.376	2.75e-13	SubF1		AI506816	0.000135294	0.555696	0.636	0.512	1	SubF2		Rftn2	8.56e-117	0.493328	0.449	0.302	2.36e-112	PSF		Phf5a	5.9e-97
Uba52	2.39e-19	0.560808	0.792	0.665	6.58e-15	LinP		Fam129b	1.72e-244	1.01214	0.535	0.242	4.73e-240	FLS		Irf1	7e-41	0.826682	0.5	0.384	1.93e-36	SubP		Ccdc6	1.03e-17	0.401772	0.426	0.387	2.83e-13	SubF1		Nlgn2	0.000145942	0.712537	0.333	0.231	1	SubF2		Cox5a	9.69e-117	0.260283	0.9	0.786	2.67e-112	PSF		Ilf2	1.42e-96
Elmo1	2.47e-19	0.461517	0.397	0.265	6.8e-15	LinP		Cav1	2.5e-244	0.988597	0.875	0.661	6.88e-240	FLS		Clip4	7.26e-41	0.831656	0.475	0.363	2e-36	SubP		Mab21l2	1.36e-17	0.43871	0.364	0.317	3.73e-13	SubF1		Cmtm7	0.000150078	0.394959	0.692	0.561	1	SubF2		Hes6	1.14e-116	0.694127	0.359	0.233	3.14e-112	PSF		Adam12	2.99e-96
Rbpms	2.51e-19	0.539543	0.343	0.223	6.9e-15	LinP		Vamp3	2.61e-244	0.86997	0.735	0.417	7.18e-240	FLS		Stx4a	7.98e-41	0.62984	0.635	0.579	2.2e-36	SubP		Ptpra	1.57e-17	0.275811	0.649	0.639	4.31e-13	SubF1		Ebf2	0.00015067	0.398805	0.467	0.325	1	SubF2		Luzp1	1.28e-116	0.414944	0.667	0.522	3.53e-112	PSF		Pbdc1	4.22e-96
Srsf7	2.52e-19	0.296334	0.824	0.729	6.94e-15	LinP		Bnip3	3.65e-244	0.856566	0.687	0.36	1e-239	FLS		Naca	8.14e-41	0.259077	0.987	0.989	2.24e-36	SubP		Add1	1.7e-17	0.277215	0.597	0.574	4.68e-13	SubF1		Zfas1	0.0001546	0.47577	0.579	0.475	1	SubF2		F2r	2.17e-116	0.346199	0.304	0.175	5.97e-112	PSF		Uevld	4.9e-96
Nop10	2.56e-19	0.280183	0.881	0.766	7.05e-15	LinP		Ssu72	4.05e-244	0.77072	0.865	0.583	1.12e-239	FLS		Sqor	8.55e-41	1.00162	0.376	0.268	2.35e-36	SubP		Mn1	3.03e-17	0.353897	0.409	0.353	8.34e-13	SubF1		Galk1	0.000156851	0.533999	0.544	0.426	1	SubF2		2009-09-01	3.16e-116	0.450257	0.511	0.357	8.7e-112	PSF		Slc7a5	5.13e-96
Smim10l1	2.63e-19	0.337824	0.774	0.653	7.24e-15	LinP		Arhgef10l	1.03e-243	1.06085	0.461	0.19	2.83e-239	FLS		Add1	1.43e-40	0.675643	0.62	0.574	3.93e-36	SubP		Calhm5	3.49e-17	0.315829	0.289	0.233	9.59e-13	SubF1		Rex1bd	0.000157111	0.321825	0.892	0.824	1	SubF2		Inf2	2.35e-115	0.467166	0.432	0.288	6.47e-111	PSF		Cnih4	6.16e-96
Nol3	2.71e-19	0.571916	0.458	0.33	7.46e-15	LinP		Hist1h2bc	3.02e-242	0.684119	0.867	0.574	8.32e-238	FLS		Cyfip1	1.94e-40	0.669063	0.615	0.565	5.34e-36	SubP		Golim4	3.74e-17	0.284415	0.724	0.719	1.03e-12	SubF1		Etv6	0.000157328	0.586084	0.267	0.163	1	SubF2		Ppp1ca	3.2e-115	0.25495	0.937	0.848	8.81e-111	PSF		Sf3b5	8.21e-96
Arhgap20	3.86e-19	0.43108	0.385	0.258	1.06e-14	LinP		Orai1	4.85e-242	1.05978	0.46	0.19	1.33e-237	FLS		Capns1	4.57e-40	0.336708	0.917	0.907	1.26e-35	SubP		Tacc2	4.31e-17	0.419078	0.362	0.314	1.19e-12	SubF1		Sphk1	0.000166779	0.40375	0.369	0.243	1	SubF2		Tax1bp3	7.52e-115	0.362005	0.753	0.613	2.07e-110	PSF		Msn	9.01e-96
Pdia5	4.24e-19	0.657591	0.444	0.323	1.17e-14	LinP		Mgll	2.34e-241	1.19325	0.502	0.225	6.45e-237	FLS		Psme1	4.74e-40	0.628168	0.662	0.615	1.3e-35	SubP		Flot2	4.83e-17	0.36645	0.473	0.442	1.33e-12	SubF1		Prrx2	0.000167875	0.305917	0.769	0.642	1	SubF2		Xpnpep1	1.06e-114	0.494418	0.529	0.381	2.92e-110	PSF		Tm4sf1	1.37e-95
Cgnl1	4.49e-19	0.485796	0.499	0.365	1.24e-14	LinP		Nacc2	4.44e-241	1.02041	0.506	0.22	1.22e-236	FLS		Utrn	5.94e-40	0.807125	0.591	0.532	1.63e-35	SubP		Ap2a2	6.63e-17	0.304514	0.594	0.58	1.82e-12	SubF1		Rbm8a	0.000168738	0.307404	0.795	0.666	1	SubF2		Tmem64	1.14e-114	0.611329	0.279	0.16	3.14e-110	PSF		Hspa14	1.59e-95
Sf3b1	4.7e-19	0.272707	0.899	0.828	1.29e-14	LinP		Tmx3	9.23e-241	0.784638	0.777	0.457	2.54e-236	FLS		Ang	6.88e-40	1.10969	0.353	0.244	1.89e-35	SubP		Kif1b	7.45e-17	0.272426	0.654	0.633	2.05e-12	SubF1		Lap3	0.000174452	0.456005	0.544	0.43	1	SubF2		Ephb3	1.46e-114	0.596773	0.254	0.139	4.03e-110	PSF		Tipin	1.61e-95
Wdr83os	4.91e-19	0.323092	0.817	0.71	1.35e-14	LinP		Lmo1	3.64e-240	0.949782	0.686	0.368	1e-235	FLS		Nmt2	7.31e-40	1.10342	0.382	0.28	2.01e-35	SubP		C1galt1	8.76e-17	0.391882	0.406	0.363	2.41e-12	SubF1		Micos10	0.000187582	0.308269	0.81	0.793	1	SubF2		Commd3	2.25e-114	0.330666	0.784	0.626	6.19e-110	PSF		Timm50	2.57e-95
Slbp	5.1e-19	0.541527	0.507	0.382	1.4e-14	LinP		Ahcyl2	6.87e-240	1.04919	0.538	0.252	1.89e-235	FLS		Ddx5	7.8e-40	0.339342	0.974	0.979	2.15e-35	SubP		Zfyve9	1.29e-16	0.439644	0.33	0.284	3.56e-12	SubF1		Cdk6	0.000193455	0.439811	0.333	0.218	1	SubF2		Mrpl54	1.41e-113	0.338571	0.793	0.654	3.89e-109	PSF		Rnf126	2.62e-95
Lgals3	5.54e-19	0.294409	0.913	0.814	1.52e-14	LinP		Slc20a1	1.38e-239	0.969472	0.555	0.259	3.8e-235	FLS		Adamtsl3	9.33e-40	1.23067	0.311	0.203	2.57e-35	SubP		Sbds	1.57e-16	0.250097	0.592	0.563	4.31e-12	SubF1		Cda	0.000195836	0.689547	0.297	0.193	1	SubF2		Smim3	1.45e-113	0.382003	0.505	0.343	3.99e-109	PSF		Mrpl57	3.96e-95
Ifi207	7.04e-19	0.412037	0.449	0.305	1.94e-14	LinP		Tspan3	1.98e-239	0.542301	0.972	0.851	5.44e-235	FLS		Myl12b	1.14e-39	0.474757	0.796	0.788	3.14e-35	SubP		Fam126a	1.95e-16	0.566972	0.298	0.255	5.36e-12	SubF1		Il18	0.000197368	0.739583	0.262	0.164	1	SubF2		Phldb2	1.92e-113	0.323272	0.344	0.204	5.29e-109	PSF		Mrpl20	6.28e-95
Laptm4b	7.14e-19	0.638466	0.406	0.29	1.97e-14	LinP		Bin1	7.62e-237	0.799653	0.777	0.468	2.1e-232	FLS		Atf5	2.16e-39	0.594491	0.652	0.584	5.93e-35	SubP		Baiap2	2.13e-16	0.263693	0.595	0.564	5.86e-12	SubF1		Bzw1	0.000204824	0.274123	0.867	0.799	1	SubF2		Fam3c	2.41e-113	0.431932	0.636	0.486	6.62e-109	PSF		Swi5	9e-95
Casp12	7.26e-19	0.53256	0.443	0.315	2e-14	LinP		Psen2	8.3e-237	0.914945	0.563	0.262	2.28e-232	FLS		Galnt1	2.67e-39	0.587429	0.661	0.596	7.36e-35	SubP		Mindy2	3.16e-16	0.346702	0.471	0.423	8.7e-12	SubF1		Gadd45gip1	0.000205027	0.444078	0.538	0.424	1	SubF2		Nfatc2	4.36e-113	0.362233	0.313	0.187	1.2e-108	PSF		Rhno1	1.04e-94
Tle1	7.95e-19	0.806637	0.353	0.248	2.19e-14	LinP		Mdh1	1.97e-236	0.74597	0.872	0.614	5.43e-232	FLS		Phlda1	2.94e-39	0.471556	0.694	0.595	8.08e-35	SubP		Psd3	4.43e-16	0.379272	0.422	0.385	1.22e-11	SubF1		Mrps11	0.000211237	0.507772	0.477	0.342	1	SubF2		Tns3	4.96e-113	0.477465	0.377	0.242	1.36e-108	PSF		Nasp	2e-94
Acads	9.01e-19	0.641858	0.412	0.295	2.48e-14	LinP		Chmp5	2.34e-236	0.736126	0.879	0.61	6.43e-232	FLS		Aida	4.04e-39	0.657346	0.611	0.557	1.11e-34	SubP		Snx33	5.38e-16	0.453376	0.273	0.225	1.48e-11	SubF1		Atp10a	0.000214812	0.540592	0.277	0.171	1	SubF2		Pgk1	1e-112	0.431145	0.722	0.577	2.76e-108	PSF		Cox8a	2.09e-94
Taf1d	9.13e-19	0.390223	0.596	0.465	2.51e-14	LinP		Ak1	6.26e-236	0.77938	0.784	0.463	1.72e-231	FLS		Ifi211	6.53e-39	0.786985	0.478	0.37	1.8e-34	SubP		Il17d	5.51e-16	0.464142	0.32	0.274	1.52e-11	SubF1		Stk38l	0.000215627	0.618074	0.344	0.234	1	SubF2		Serinc5	1.56e-112	0.484634	0.376	0.238	4.3e-108	PSF		Rdh11	9.55e-94
Pcf11	1.02e-18	0.476323	0.467	0.339	2.81e-14	LinP		Tmem50a	5.15e-235	0.539785	0.967	0.872	1.42e-230	FLS		Slc31a2	7.5e-39	1.14389	0.328	0.224	2.06e-34	SubP		Nop53	7.79e-16	0.284779	0.593	0.578	2.14e-11	SubF1		Pomp	0.000231789	0.298131	0.918	0.852	1	SubF2		Rab13	3.74e-112	0.469975	0.524	0.374	1.03e-107	PSF		Rbmx2	1.73e-93
Chd4	1.04e-18	0.342677	0.829	0.727	2.86e-14	LinP		Steap2	1.21e-234	1.49956	0.444	0.198	3.33e-230	FLS		Klf13	2.86e-38	0.546237	0.69	0.638	7.87e-34	SubP		Angpt1	7.93e-16	0.391153	0.307	0.254	2.18e-11	SubF1		Efemp2	0.00023577	0.608336	0.81	0.761	1	SubF2		Ubxn4	5.14e-112	0.329353	0.818	0.693	1.41e-107	PSF		Hnrnpf	1.89e-93
Txndc15	1.06e-18	0.379475	0.724	0.599	2.92e-14	LinP		Zfand6	2.71e-234	0.78049	0.854	0.593	7.45e-230	FLS		Rhoj	4.29e-38	0.409039	0.807	0.771	1.18e-33	SubP		Asap2	1.1e-15	0.423097	0.317	0.27	3.04e-11	SubF1		Morc3	0.000242571	0.612585	0.374	0.267	1	SubF2		Mrpl34	6.3e-112	0.381008	0.68	0.524	1.73e-107	PSF		Higd1a	6.63e-93
Asns	1.3e-18	0.630527	0.309	0.201	3.58e-14	LinP		Adgre5	3.94e-234	0.945073	0.549	0.258	1.08e-229	FLS		Gpx4	4.57e-38	0.26386	0.955	0.957	1.26e-33	SubP		Gstt1	1.51e-15	0.254993	0.316	0.26	4.17e-11	SubF1		Erap1	0.000246125	0.681863	0.292	0.189	1	SubF2		Nsa2	6.8e-112	0.311131	0.906	0.824	1.87e-107	PSF		Psmb2	8.24e-93
Cd320	1.66e-18	0.712309	0.355	0.246	4.56e-14	LinP		2700049A03Rik	9.94e-234	1.46146	0.267	0.082	2.74e-229	FLS		Daam1	6.43e-38	1.00372	0.399	0.303	1.77e-33	SubP		Rit1	1.76e-15	0.317754	0.484	0.452	4.83e-11	SubF1		Plat	0.000253772	0.388222	0.569	0.451	1	SubF2		Fads3	1.11e-111	0.531446	0.43	0.292	3.06e-107	PSF		Scoc	1.92e-92
Arhgef10l	1.7e-18	0.661324	0.325	0.216	4.67e-14	LinP		Hsd17b12	1.53e-233	0.87206	0.674	0.357	4.2e-229	FLS		Rps25	8.37e-38	0.278454	0.977	0.979	2.3e-33	SubP		Sulf1	2.22e-15	0.311525	0.616	0.598	6.12e-11	SubF1		Fam126a	0.000260391	0.469977	0.379	0.26	1	SubF2		Svbp	4.01e-111	0.325471	0.815	0.689	1.1e-106	PSF		Srsf7	2.06e-92
Atp5g2	2.78e-18	0.310293	0.975	0.946	7.66e-14	LinP		Tcn2	2.48e-233	0.753978	0.788	0.464	6.83e-229	FLS		Eif4b	8.54e-38	0.532481	0.726	0.692	2.35e-33	SubP		Dnpep	2.46e-15	0.288993	0.497	0.46	6.78e-11	SubF1		Irf2	0.000267047	0.737619	0.492	0.415	1	SubF2		Arl1	5.52e-111	0.277455	0.93	0.862	1.52e-106	PSF		Hspb6	4.54e-92
Mif	3.11e-18	0.390951	0.861	0.75	8.54e-14	LinP		Vapa	4.05e-233	0.617453	0.948	0.774	1.11e-228	FLS		Ptpra	1.4e-37	0.597036	0.673	0.638	3.84e-33	SubP		Pgd	4.89e-15	0.33645	0.461	0.43	1.35e-10	SubF1		Psma7	0.000269242	0.26602	0.928	0.859	1	SubF2		Myof	5.77e-111	0.340455	0.763	0.625	1.59e-106	PSF		Psmb3	5.72e-92
Slc16a2	3.71e-18	0.355004	0.707	0.556	1.02e-13	LinP		Arpc3	8.1e-233	0.54317	0.969	0.877	2.23e-228	FLS		Etfa	1.75e-37	0.532797	0.739	0.711	4.82e-33	SubP		Tgfbr2	5.34e-15	0.340478	0.758	0.777	1.47e-10	SubF1		Cpsf2	0.000270519	0.600662	0.426	0.315	1	SubF2		Pkd2	2.94e-110	0.407566	0.773	0.662	8.09e-106	PSF		U2af1	1.4e-91
C1qtnf12	4.06e-18	0.463542	0.478	0.352	1.12e-13	LinP		Hint1	1.54e-232	0.40442	0.982	0.966	4.23e-228	FLS		Kctd9	1.87e-37	1.17119	0.324	0.222	5.15e-33	SubP		Insyn1	6.51e-15	0.578373	0.284	0.244	1.79e-10	SubF1		Adgra2	0.000283072	0.606929	0.313	0.204	1	SubF2		Igdcc4	7.75e-110	0.590931	0.262	0.149	2.13e-105	PSF		Dcps	1.92e-91
Got1	6.11e-18	0.425477	0.462	0.327	1.68e-13	LinP		Rdh14	4.55e-232	0.963718	0.579	0.279	1.25e-227	FLS		Tubb6	2.09e-37	0.551133	0.636	0.558	5.75e-33	SubP		Lrrc32	8.19e-15	0.385221	0.264	0.214	2.25e-10	SubF1		Acsl5	0.000286793	0.543639	0.39	0.276	1	SubF2		Ebpl	1.09e-109	0.406908	0.619	0.466	2.99e-105	PSF		Endod1	3.64e-91
Ttc3	1.06e-17	0.325888	0.768	0.651	2.91e-13	LinP		Eif1ax	1.86e-231	0.626789	0.924	0.72	5.12e-227	FLS		Efhd2	6.19e-37	1.03793	0.399	0.31	1.7e-32	SubP		Jdp2	8.8e-15	0.292643	0.462	0.426	2.42e-10	SubF1		Plaat3	0.000299547	0.494484	0.482	0.362	1	SubF2		Rbp4	3.27e-109	0.511998	0.333	0.207	9e-105	PSF		Pdap1	3.77e-91
Agpat3	1.52e-17	0.412335	0.546	0.408	4.19e-13	LinP		Chmp4b	5.34e-231	0.690443	0.933	0.73	1.47e-226	FLS		Ralbp1	6.9e-37	0.478363	0.765	0.765	1.9e-32	SubP		Osbpl1a	1.62e-14	0.351922	0.405	0.369	4.45e-10	SubF1		Amer1	0.000305985	0.609998	0.262	0.163	1	SubF2		Ctnnbip1	4.59e-109	0.379396	0.583	0.426	1.26e-104	PSF		Orc6	4.56e-91
Fundc1	1.74e-17	0.516976	0.445	0.325	4.78e-13	LinP		Aurkaip1	6.55e-231	0.669089	0.893	0.648	1.8e-226	FLS		Bin1	7.12e-37	0.621365	0.582	0.498	1.96e-32	SubP		Cat	1.69e-14	0.384894	0.461	0.434	4.66e-10	SubF1		Rpe	0.000308611	0.599381	0.338	0.225	1	SubF2		Gmds	6.82e-109	0.493341	0.467	0.325	1.88e-104	PSF		Ap2s1	5.59e-91
Nox4	1.91e-17	0.509375	0.463	0.34	5.25e-13	LinP		Fbxo25	3.12e-230	1.05465	0.401	0.155	8.58e-226	FLS		Klhl13	1.9e-36	0.780537	0.472	0.374	5.22e-32	SubP		Ube2l6	1.78e-14	0.405781	0.253	0.208	4.88e-10	SubF1		Nrep	0.00030995	0.704409	0.595	0.475	1	SubF2		4931406P16Rik	7.56e-109	0.507405	0.417	0.281	2.08e-104	PSF		Sec61g	9.37e-91
Rhoj	2.03e-17	0.266272	0.867	0.77	5.6e-13	LinP		Tmem126a	4.01e-230	0.790931	0.787	0.484	1.1e-225	FLS		Sp140	2.01e-36	1.19728	0.265	0.163	5.53e-32	SubP		Spr	1.95e-14	0.329154	0.471	0.442	5.36e-10	SubF1		Aspn	0.000312534	0.297419	0.944	0.813	1	SubF2		1110065P20Rik	1.59e-108	0.381088	0.669	0.512	4.36e-104	PSF		Ucp2	1.39e-90
Fam124a	2.18e-17	0.492358	0.418	0.296	5.99e-13	LinP		Slc41a2	6.62e-230	1.02208	0.495	0.22	1.82e-225	FLS		Rab30	2.53e-36	1.17238	0.274	0.171	6.97e-32	SubP		Sun1	2.88e-14	0.403831	0.387	0.352	7.92e-10	SubF1		Kars	0.000316337	0.805544	0.415	0.329	1	SubF2		Idh2	1.81e-108	0.366777	0.628	0.473	4.97e-104	PSF		Vars	2.34e-90
Map1lc3a	2.21e-17	0.257947	0.936	0.879	6.08e-13	LinP		Emc7	2.76e-229	0.623279	0.928	0.726	7.58e-225	FLS		Rab8b	3.41e-36	1.1056	0.383	0.289	9.39e-32	SubP		Abhd14b	6.84e-14	0.461481	0.29	0.249	1.88e-09	SubF1		Nxn	0.000323271	0.575871	0.282	0.179	1	SubF2		Laptm4b	5.19e-108	0.53784	0.385	0.254	1.43e-103	PSF		E2f1	3.68e-90
Spg21	2.25e-17	0.40329	0.626	0.5	6.18e-13	LinP		Atp6v1g1	4.73e-229	0.547126	0.965	0.885	1.3e-224	FLS		Gan	3.58e-36	1.4845	0.276	0.18	9.85e-32	SubP		Agtrap	9.02e-14	0.351953	0.397	0.361	2.48e-09	SubF1		Timm10b	0.000325365	0.250474	0.841	0.775	1	SubF2		Zfas1	5.27e-108	0.439989	0.575	0.431	1.45e-103	PSF		Dynlt1f	6.12e-90
Jarid2	2.25e-17	0.587782	0.339	0.231	6.19e-13	LinP		Bmp2k	8.19e-229	0.975248	0.55	0.258	2.25e-224	FLS		Mat2a	4.88e-36	0.492759	0.785	0.758	1.34e-31	SubP		Palmd	9.29e-14	0.469131	0.257	0.21	2.56e-09	SubF1		P4hb	0.000355674	0.275239	0.979	0.933	1	SubF2		Srp19	5.28e-108	0.317255	0.818	0.695	1.45e-103	PSF		Maz	6.17e-90
Hspe1	2.26e-17	0.253743	0.94	0.866	6.22e-13	LinP		1700025G04Rik	1.08e-228	0.770774	0.751	0.44	2.98e-224	FLS		Has1	5.25e-36	0.84299	0.641	0.53	1.44e-31	SubP		Cc2d2a	9.45e-14	0.418524	0.334	0.293	2.6e-09	SubF1		Hacd4	0.000372912	0.371134	0.477	0.353	1	SubF2		Nuak1	5.91e-108	0.56844	0.335	0.21	1.63e-103	PSF		Tmem167	9.42e-90
Anxa4	2.31e-17	0.320438	0.754	0.631	6.37e-13	LinP		Cyb5r3	1.6e-228	0.544915	0.966	0.824	4.39e-224	FLS		Fzd4	5.95e-36	0.837844	0.313	0.199	1.64e-31	SubP		Ncoa7	1.18e-13	0.384659	0.357	0.317	3.26e-09	SubF1		Stard3	0.000378554	0.79095	0.267	0.174	1	SubF2		Bach1	7.2e-108	0.496688	0.5	0.357	1.98e-103	PSF		Tnfrsf12a	9.47e-90
Egfr	2.35e-17	0.270935	0.818	0.715	6.46e-13	LinP		Tle4	2.23e-228	1.331	0.317	0.109	6.14e-224	FLS		Nptn	6.52e-36	0.394388	0.834	0.819	1.79e-31	SubP		Amotl1	1.27e-13	0.268774	0.643	0.631	3.49e-09	SubF1		Tgfbr2	0.000386935	0.373611	0.882	0.774	1	SubF2		Gnl3	1.36e-107	0.428608	0.636	0.501	3.75e-103	PSF		Ppa1	1.6e-89
Hnrnpa0	2.43e-17	0.308663	0.833	0.766	6.69e-13	LinP		Ywhag	2.96e-227	0.707146	0.864	0.591	8.15e-223	FLS		Agfg1	6.55e-36	0.868073	0.478	0.406	1.8e-31	SubP		Rnf130	1.56e-13	0.256649	0.567	0.544	4.3e-09	SubF1		Ppp1r12a	0.000401164	0.472032	0.646	0.54	1	SubF2		P3h3	1.52e-107	0.325202	0.785	0.655	4.18e-103	PSF		Lmf2	1.99e-89
Rpn2	3.01e-17	0.278725	0.937	0.871	8.29e-13	LinP		Tuba1c	3.32e-227	0.731014	0.653	0.335	9.14e-223	FLS		Calml4	1.15e-35	1.0874	0.337	0.236	3.17e-31	SubP		Cmtm6	1.6e-13	0.410176	0.325	0.284	4.39e-09	SubF1		Srpx2	0.000428998	0.338634	0.723	0.628	1	SubF2		Cdc16	4.22e-107	0.399781	0.583	0.432	1.16e-102	PSF		Gtf2a2	2.87e-89
Pcbd2	3.23e-17	0.398826	0.631	0.494	8.89e-13	LinP		Ost4	1.28e-226	0.484839	0.983	0.927	3.53e-222	FLS		Plin3	2.42e-35	0.618668	0.635	0.597	6.66e-31	SubP		Ei24	1.77e-13	0.321285	0.446	0.415	4.87e-09	SubF1		Barx1	0.000452218	0.316461	0.441	0.312	1	SubF2		Tmem208	5.12e-107	0.371448	0.739	0.602	1.41e-102	PSF		Ndufb8	3.62e-89
Dpp7	3.67e-17	0.46082	0.445	0.318	1.01e-12	LinP		Eif5a	2.59e-226	0.437234	0.988	0.938	7.14e-222	FLS		Cxxc5	3.1e-35	0.727659	0.578	0.52	8.54e-31	SubP		Mapk14	2.3e-13	0.433893	0.304	0.265	6.33e-09	SubF1		Sub1	0.000453139	0.279291	0.836	0.778	1	SubF2		Plpp5	1.38e-106	0.424197	0.59	0.443	3.81e-102	PSF		Rac1	6.66e-89
Nampt	3.76e-17	0.565422	0.43	0.315	1.03e-12	LinP		Spsb2	1.32e-225	0.85871	0.636	0.328	3.64e-221	FLS		Sptan1	3.57e-35	0.565072	0.688	0.662	9.81e-31	SubP		Sgsm2	2.72e-13	0.406306	0.261	0.217	7.49e-09	SubF1		Nit2	0.000457401	0.509859	0.364	0.254	1	SubF2		Pxylp1	1.88e-106	0.672986	0.257	0.149	5.18e-102	PSF		Ap1s1	1.11e-88
Fdxr	4.14e-17	0.729564	0.263	0.168	1.14e-12	LinP		Prmt2	2.05e-225	0.967923	0.453	0.187	5.64e-221	FLS		Zmiz1	4.5e-35	0.578986	0.613	0.566	1.24e-30	SubP		Cpne2	2.92e-13	0.377424	0.384	0.349	8.03e-09	SubF1		Ipo4	0.000462874	0.606445	0.379	0.279	1	SubF2		Ptpn14	2.19e-106	0.492957	0.382	0.249	6.02e-102	PSF		Timm13	1.33e-88
Vgll4	4.68e-17	0.436488	0.53	0.406	1.29e-12	LinP		Timm8b	2.18e-224	0.704653	0.853	0.587	6e-220	FLS		Ywhab	8.35e-35	0.346928	0.871	0.863	2.3e-30	SubP		Atl3	2.94e-13	0.265307	0.582	0.565	8.09e-09	SubF1		Cald1	0.000463625	0.270369	0.862	0.798	1	SubF2		Oaz2	3.28e-106	0.400306	0.619	0.471	9.02e-102	PSF		Eif6	1.38e-88
Cdk5rap2	4.98e-17	0.62771	0.358	0.25	1.37e-12	LinP		Dync1i2	3.73e-224	0.710978	0.885	0.657	1.03e-219	FLS		Ptp4a2	8.77e-35	0.403502	0.853	0.865	2.41e-30	SubP		Marveld1	3.17e-13	0.291863	0.539	0.521	8.73e-09	SubF1		Dram1	0.000468993	0.451836	0.462	0.338	1	SubF2		Mtch1	5.73e-106	0.267191	0.946	0.9	1.58e-101	PSF		Fxyd5	1.96e-88
Eml4	5.42e-17	0.637938	0.284	0.185	1.49e-12	LinP		Mfsd4a	5.93e-224	1.29309	0.327	0.116	1.63e-219	FLS		Jag1	1e-34	1.15529	0.331	0.231	2.75e-30	SubP		Arhgap10	3.2e-13	0.302718	0.458	0.427	8.79e-09	SubF1		Tnfaip8	0.000471923	0.508592	0.374	0.26	1	SubF2		Rell1	8.61e-106	0.556917	0.468	0.34	2.37e-101	PSF		Rpp30	2.86e-88
Psme1	6.22e-17	0.298725	0.736	0.613	1.71e-12	LinP		Uhrf1bp1l	7.34e-224	0.989542	0.575	0.291	2.02e-219	FLS		Psmb10	1.53e-34	0.796945	0.429	0.332	4.22e-30	SubP		Slk	3.93e-13	0.348709	0.546	0.534	1.08e-08	SubF1		P2rx4	0.000476488	0.530665	0.518	0.408	1	SubF2		Ufm1	1.05e-105	0.342692	0.761	0.619	2.9e-101	PSF		Hprt	5.69e-88
Tnks	9.05e-17	0.544532	0.429	0.315	2.49e-12	LinP		Abracl	8.1e-224	0.727515	0.9	0.659	2.23e-219	FLS		Mettl7a1	1.58e-34	0.941843	0.406	0.306	4.34e-30	SubP		Flii	4.39e-13	0.332705	0.46	0.436	1.21e-08	SubF1		Rabggtb	0.00049079	0.418621	0.508	0.387	1	SubF2		Wdr45b	1.82e-105	0.420465	0.555	0.409	5.01e-101	PSF		Raly	1.75e-87
Rsrc2	9.44e-17	0.343344	0.772	0.658	2.6e-12	LinP		Fam129a	1.06e-223	0.887701	0.869	0.635	2.9e-219	FLS		Aldh1a1	2.11e-34	0.934303	0.296	0.189	5.8e-30	SubP		Hoxa10	4.87e-13	0.319119	0.482	0.449	1.34e-08	SubF1		Ociad2	0.000511591	0.435464	0.436	0.323	1	SubF2		Cope	1.68e-104	0.295882	0.898	0.797	4.64e-100	PSF		Ndufb7	1.93e-87
Ncl	9.51e-17	0.279044	0.936	0.883	2.62e-12	LinP		Dda1	1.07e-222	0.799316	0.744	0.431	2.93e-218	FLS		Ehd2	2.85e-34	0.481475	0.717	0.693	7.85e-30	SubP		Camkk2	5.65e-13	0.333827	0.426	0.393	1.55e-08	SubF1		Ank3	0.000525059	0.443453	0.256	0.158	1	SubF2		B4galt2	1.82e-104	0.54415	0.353	0.228	5.01e-100	PSF		Csrp1	4.58e-87
Stard3nl	1.06e-16	0.381328	0.605	0.467	2.92e-12	LinP		Psme2	1.63e-222	0.703899	0.884	0.622	4.48e-218	FLS		Comt	3.42e-34	0.452237	0.758	0.741	9.41e-30	SubP		Eef2k	5.9e-13	0.45299	0.304	0.266	1.62e-08	SubF1		Zdhhc18	0.000526105	0.679648	0.277	0.183	1	SubF2		Rab5if	2.03e-104	0.312423	0.806	0.662	5.58e-100	PSF		Thyn1	5.74e-87
Trabd2b	1.09e-16	0.638136	0.418	0.304	3e-12	LinP		Sdcbp	1.67e-222	0.578867	0.937	0.782	4.6e-218	FLS		Zfp638	6.97e-34	0.819404	0.536	0.478	1.92e-29	SubP		Snapc5	6.47e-13	0.25498	0.573	0.56	1.78e-08	SubF1		Dtnbp1	0.000528168	0.309985	0.718	0.611	1	SubF2		B3gnt9	2.46e-104	0.410077	0.593	0.444	6.77e-100	PSF		Fxn	1.11e-86
Slc25a39	1.19e-16	0.490933	0.642	0.532	3.28e-12	LinP		Gabarapl2	4.08e-222	0.63915	0.935	0.751	1.12e-217	FLS		Tbc1d12	7.76e-34	0.982304	0.396	0.308	2.13e-29	SubP		Filip1l	7.05e-13	0.26109	0.469	0.426	1.94e-08	SubF1		Stxbp1	0.000538463	0.765517	0.303	0.21	1	SubF2		Gng11	1.11e-103	0.305962	0.888	0.786	3.04e-99	PSF		Eri1	3.97e-86
Pim1	1.24e-16	0.403557	0.459	0.344	3.42e-12	LinP		Spire1	8.59e-222	1.18103	0.387	0.153	2.36e-217	FLS		Nin	8.5e-34	1.02855	0.386	0.296	2.34e-29	SubP		Pink1	9.69e-13	0.274304	0.512	0.485	2.67e-08	SubF1		Azin2	0.000565867	0.706975	0.323	0.225	1	SubF2		Igf2r	1.39e-103	0.332827	0.729	0.583	3.83e-99	PSF		Cox6b1	4.47e-86
Ggh	1.27e-16	0.319246	0.822	0.713	3.5e-12	LinP		Kras	2.86e-221	0.769308	0.813	0.528	7.88e-217	FLS		Hdac4	1.33e-33	1.09053	0.364	0.276	3.66e-29	SubP		Arap1	1.02e-12	0.355649	0.318	0.278	2.8e-08	SubF1		Apbb1ip	0.00056803	0.376539	0.421	0.306	1	SubF2		Fmnl2	1.45e-103	0.400443	0.385	0.246	4e-99	PSF		H3f3a	8.46e-86
Acly	1.64e-16	0.40546	0.526	0.394	4.51e-12	LinP		Carhsp1	1.53e-220	0.694562	0.822	0.512	4.22e-216	FLS		Ctdsp2	1.62e-33	0.403693	0.814	0.804	4.45e-29	SubP		Nmt2	1.15e-12	0.391864	0.318	0.281	3.17e-08	SubF1		Gm1673	0.000579781	0.426593	0.415	0.293	1	SubF2		Sh3kbp1	2.36e-103	0.372768	0.632	0.476	6.48e-99	PSF		Ostc	8.83e-86
Cox7a2l	1.68e-16	0.266048	0.891	0.846	4.62e-12	LinP		Pde5a	2.93e-219	0.823861	0.368	0.137	8.06e-215	FLS		Arpc1a	1.72e-33	0.534081	0.702	0.668	4.72e-29	SubP		Twf2	1.24e-12	0.439051	0.32	0.284	3.41e-08	SubF1		Asap3	0.000614744	0.507266	0.287	0.186	1	SubF2		Arhgap31	2.58e-103	0.501546	0.469	0.334	7.09e-99	PSF		Actn4	9.38e-86
Mgat4b	1.8e-16	0.432275	0.508	0.385	4.95e-12	LinP		Plpbp	3.92e-219	0.915357	0.592	0.295	1.08e-214	FLS		Mknk2	2.49e-33	0.851015	0.438	0.348	6.86e-29	SubP		Zfp638	1.41e-12	0.288551	0.498	0.479	3.89e-08	SubF1		Sigmar1	0.000624436	0.518388	0.605	0.495	1	SubF2		Loxl3	3.08e-103	0.364505	0.571	0.424	8.49e-99	PSF		P4hb	1.5e-84
Slc38a2	2.81e-16	0.282428	0.847	0.778	7.72e-12	LinP		Btbd9	2.19e-218	1.05487	0.438	0.186	6.04e-214	FLS		Lnpep	3.14e-33	0.654419	0.628	0.593	8.65e-29	SubP		Abhd5	1.76e-12	0.351489	0.416	0.391	4.84e-08	SubF1		Sdc3	0.000632847	0.28741	0.436	0.308	1	SubF2		Mmp23	3.18e-103	0.324199	0.717	0.581	8.76e-99	PSF		Cox7c	1.98e-84
Uxs1	3.01e-16	0.454519	0.455	0.334	8.28e-12	LinP		Flna	5.22e-218	0.664137	0.919	0.716	1.44e-213	FLS		Rap2a	8.16e-33	0.828273	0.439	0.353	2.25e-28	SubP		Tnfaip1	2.14e-12	0.310717	0.495	0.476	5.89e-08	SubF1		Guca1a	0.000639047	0.482456	0.287	0.188	1	SubF2		Pdlim7	3.48e-103	0.377817	0.636	0.485	9.57e-99	PSF		Mtpn	4.2e-84
Huwe1	3.46e-16	0.34122	0.707	0.59	9.53e-12	LinP		Akirin1	1.34e-217	0.836018	0.642	0.336	3.69e-213	FLS		Rnd3	1.77e-32	0.638612	0.558	0.472	4.86e-28	SubP		Tmem107	3.33e-12	0.338607	0.369	0.334	9.15e-08	SubF1		Ecscr	0.000649655	0.78684	0.277	0.184	1	SubF2		Agpat4	5.21e-103	0.310904	0.744	0.595	1.43e-98	PSF		Rbmx	7.63e-84
Ube2i	3.78e-16	0.294612	0.856	0.761	1.04e-11	LinP		Kif13b	3.06e-217	0.870902	0.611	0.312	8.43e-213	FLS		Rgl1	1.9e-32	0.673774	0.485	0.386	5.24e-28	SubP		Capn1	4.44e-12	0.358416	0.335	0.298	1.22e-07	SubF1		Tasor2	0.000657638	0.604173	0.323	0.227	1	SubF2		Dgkh	1.98e-102	0.595464	0.293	0.18	5.44e-98	PSF		Cct7	7.87e-84
Sqstm1	3.98e-16	0.318782	0.877	0.798	1.1e-11	LinP		Rnd2	3.48e-217	1.31996	0.303	0.104	9.56e-213	FLS		Afap1	2.47e-32	0.80581	0.48	0.405	6.8e-28	SubP		Zbtb7a	5.27e-12	0.267886	0.54	0.519	1.45e-07	SubF1		Gm26917	0.000671124	0.494881	0.554	0.436	1	SubF2		Yif1b	2.18e-102	0.374677	0.746	0.62	6e-98	PSF		Eif2s1	1.87e-83
Kdm6b	5.31e-16	0.49289	0.626	0.509	1.46e-11	LinP		Uck2	3.93e-217	1.15161	0.442	0.195	1.08e-212	FLS		Cep170	3.19e-32	0.775795	0.513	0.454	8.79e-28	SubP		Pitpnb	8.97e-12	0.257613	0.504	0.486	2.47e-07	SubF1		Isg20l2	0.000671371	0.417949	0.277	0.177	1	SubF2		Vamp5	3.04e-102	0.700715	0.346	0.226	8.37e-98	PSF		Crip1	2.84e-83
Smarca5	6.61e-16	0.330313	0.78	0.675	1.82e-11	LinP		Sae1	6.5e-217	0.775771	0.734	0.417	1.79e-212	FLS		Psd3	8.61e-32	0.818617	0.463	0.386	2.37e-27	SubP		Ube2g2	9.31e-12	0.288326	0.441	0.413	2.56e-07	SubF1		Psmg4	0.0006851	0.388427	0.518	0.394	1	SubF2		Tcea3	3.52e-102	0.359729	0.541	0.383	9.68e-98	PSF		Srp9	3.01e-83
Gpr153	6.67e-16	0.470789	0.523	0.403	1.83e-11	LinP		Rhoc	6.71e-217	0.54218	0.977	0.9	1.85e-212	FLS		Cdkn1a	8.94e-32	0.669732	0.648	0.579	2.46e-27	SubP		Fam102a	1.12e-11	0.470285	0.269	0.23	3.08e-07	SubF1		Taok3	0.000685401	0.451121	0.482	0.375	1	SubF2		Ccn5	1.49e-101	0.614063	0.511	0.385	4.09e-97	PSF		Ak2	3.21e-83
Fbxo32	6.97e-16	0.73025	0.278	0.182	1.92e-11	LinP		Glud1	6.88e-217	0.639745	0.964	0.832	1.89e-212	FLS		Rhoc	1.43e-31	0.32447	0.913	0.908	3.92e-27	SubP		Jup	1.44e-11	0.327112	0.288	0.246	3.95e-07	SubF1		Lyrm2	0.000712717	0.561498	0.497	0.391	1	SubF2		H2afy2	7.18e-101	0.489207	0.286	0.168	1.97e-96	PSF		Hspa4l	4.82e-83
Klhl24	7.54e-16	0.39741	0.595	0.475	2.07e-11	LinP		Rexo2	7.18e-217	0.513977	0.963	0.821	1.97e-212	FLS		Mmp23	1.67e-31	0.486525	0.693	0.619	4.6e-27	SubP		Phlda3	1.7e-11	0.250224	0.641	0.625	4.67e-07	SubF1		Gsto1	0.000717357	0.452193	0.385	0.278	1	SubF2		Nt5c	9.15e-101	0.348984	0.68	0.53	2.52e-96	PSF		Pola2	5.29e-83
Os9	7.99e-16	0.361891	0.764	0.665	2.2e-11	LinP		Ncs1	7.65e-217	1.13759	0.376	0.147	2.1e-212	FLS		Pts	1.92e-31	1.07453	0.35	0.265	5.28e-27	SubP		Smarcd2	2.01e-11	0.286991	0.414	0.381	5.52e-07	SubF1		Ndufb6	0.000755868	0.255061	0.795	0.685	1	SubF2		Mras	1.03e-100	0.445956	0.39	0.26	2.83e-96	PSF		Cep85	5.38e-83
Ccdc34	1.04e-15	0.299562	0.616	0.49	2.85e-11	LinP		Plekhb2	7.82e-217	1.2476	0.332	0.122	2.15e-212	FLS		Plscr4	2.15e-31	0.914954	0.335	0.238	5.92e-27	SubP		Tpcn1	2.41e-11	0.401571	0.29	0.254	6.63e-07	SubF1		Atp5md	0.000776777	0.332501	0.754	0.695	1	SubF2		Slc7a2	2.34e-100	0.296169	0.464	0.316	6.44e-96	PSF		Uqcrb	7.51e-83
Smarcb1	1.09e-15	0.37299	0.642	0.52	3e-11	LinP		Bnip2	1.09e-216	0.67688	0.865	0.596	3e-212	FLS		Flnc	3.53e-31	0.91604	0.421	0.335	9.71e-27	SubP		Ino80c	2.68e-11	0.386085	0.279	0.243	7.39e-07	SubF1		Tnks1bp1	0.000781424	0.444357	0.508	0.401	1	SubF2		Ak1	2.89e-100	0.411247	0.604	0.452	7.94e-96	PSF		Vbp1	7.62e-83
Blmh	1.1e-15	0.44607	0.603	0.494	3.03e-11	LinP		Ran	5.48e-216	0.491864	0.962	0.807	1.51e-211	FLS		AA467197	4.62e-31	0.744242	0.268	0.168	1.27e-26	SubP		Stat5b	2.71e-11	0.42006	0.285	0.248	7.46e-07	SubF1		Nln	0.000785114	0.437256	0.328	0.222	1	SubF2		Tmem263	4.39e-100	0.323549	0.741	0.602	1.21e-95	PSF		Mrpl33	1.52e-82
Cpeb4	1.12e-15	0.46325	0.455	0.344	3.08e-11	LinP		Gcnt2	8.73e-216	1.1959	0.323	0.116	2.4e-211	FLS		Arhgef10	5.34e-31	1.04215	0.359	0.273	1.47e-26	SubP		Rab23	2.77e-11	0.377636	0.311	0.273	7.61e-07	SubF1		Cdk4	0.000796905	0.269104	0.805	0.713	1	SubF2		Hnrnpa0	5.29e-100	0.319761	0.838	0.737	1.46e-95	PSF		Hp1bp3	2.12e-82
Vps13c	1.2e-15	0.434645	0.442	0.325	3.29e-11	LinP		Slc48a1	1.98e-215	0.765471	0.783	0.484	5.46e-211	FLS		Cblb	8.61e-31	0.933897	0.357	0.263	2.37e-26	SubP		Manbal	2.99e-11	0.266679	0.515	0.495	8.24e-07	SubF1		Fkbp1a	0.000804173	0.255186	0.964	0.915	1	SubF2		Dennd4a	1.2e-99	0.460141	0.363	0.235	3.3e-95	PSF		Nhp2	3.77e-82
Cbx4	1.26e-15	0.541242	0.309	0.208	3.47e-11	LinP		Ktn1	5.58e-215	0.859377	0.743	0.452	1.54e-210	FLS		Arl6ip1	1.27e-30	0.368914	0.701	0.674	3.49e-26	SubP		Gm15417	3.77e-11	0.428384	0.31	0.278	1.04e-06	SubF1		Tcim	0.0008205	0.504147	0.277	0.187	1	SubF2		Nxn	1.21e-99	0.588668	0.254	0.147	3.34e-95	PSF		Pa2g4	3.91e-82
Cebpz	1.54e-15	0.399182	0.59	0.481	4.23e-11	LinP		Pacsin2	2.22e-214	0.806896	0.696	0.382	6.12e-210	FLS		Dlg4	1.88e-30	0.938932	0.381	0.295	5.17e-26	SubP		Calml4	4.38e-11	0.421483	0.271	0.237	1.2e-06	SubF1		Dnajc25	0.000832988	0.301214	0.759	0.63	1	SubF2		Grcc10	2.79e-99	0.259817	0.925	0.839	7.68e-95	PSF		Psmd7	6.09e-82
Pbxip1	1.77e-15	0.334445	0.718	0.606	4.86e-11	LinP		Bcap31	2.75e-214	0.590167	0.944	0.78	7.57e-210	FLS		Rp9	2.04e-30	0.499178	0.684	0.666	5.62e-26	SubP		Mpp1	4.5e-11	0.338893	0.385	0.355	1.24e-06	SubF1		2009-09-01	0.000863049	0.542563	0.487	0.404	1	SubF2		Med13l	3.32e-99	0.33732	0.665	0.53	9.15e-95	PSF		Lyar	7.53e-82
Arid4b	2.12e-15	0.353767	0.682	0.572	5.82e-11	LinP		Mlf2	3.86e-214	0.724788	0.908	0.668	1.06e-209	FLS		Chp1	2.17e-30	0.58629	0.615	0.579	5.97e-26	SubP		Nectin3	4.65e-11	0.385384	0.401	0.379	1.28e-06	SubF1		Eng	0.000900626	0.564683	0.451	0.345	1	SubF2		Pvr	4.2e-99	0.570191	0.306	0.192	1.16e-94	PSF		Pomt1	7.69e-82
Bri3bp	2.27e-15	0.517219	0.315	0.212	6.24e-11	LinP		Pgd	1.14e-213	0.767504	0.71	0.399	3.15e-209	FLS		Rab6b	6.24e-30	1.11633	0.263	0.171	1.72e-25	SubP		Rarg	4.96e-11	0.27689	0.513	0.494	1.36e-06	SubF1		Kdm1a	0.000928363	0.310398	0.59	0.482	1	SubF2		Hivep2	4.24e-99	0.407187	0.696	0.566	1.17e-94	PSF		Nubp1	8.81e-82
Scpep1	2.62e-15	0.311125	0.815	0.727	7.2e-11	LinP		Bax	4.59e-213	0.675887	0.913	0.688	1.26e-208	FLS		Tmem43	7.44e-30	0.592396	0.629	0.594	2.05e-25	SubP		Adam19	6.56e-11	0.251555	0.362	0.323	1.81e-06	SubF1		Rbms2	0.00095233	0.312811	0.585	0.471	1	SubF2		Cdc42ep3	5.51e-99	0.399507	0.48	0.329	1.52e-94	PSF		Arpc2	1.23e-81
Ssbp4	2.86e-15	0.380474	0.663	0.563	7.87e-11	LinP		Msi2	1.67e-212	0.826552	0.669	0.372	4.6e-208	FLS		Kif1b	1.52e-29	0.581656	0.653	0.635	4.19e-25	SubP		Tmem63a	8.26e-11	0.324655	0.379	0.347	2.27e-06	SubF1		2610002M06Rik	0.000987777	0.55694	0.297	0.204	1	SubF2		Rnf19b	1.82e-98	0.376321	0.503	0.364	5.01e-94	PSF		Erh	1.34e-81
mt-Atp8	2.97e-15	0.751846	0.822	0.752	8.18e-11	LinP		Chmp2a	1.09e-211	0.524507	0.943	0.816	3.01e-207	FLS		Arhgap6	1.59e-29	0.895283	0.331	0.236	4.39e-25	SubP		Akr1b8	9.27e-11	0.277682	0.373	0.338	2.55e-06	SubF1		Lhfpl2	0.0010002	0.429045	0.477	0.365	1	SubF2		Ufc1	2.01e-98	0.263758	0.895	0.795	5.53e-94	PSF		Cbx3	1.45e-81
Tmbim6	3.05e-15	0.25714	0.916	0.84	8.4e-11	LinP		Tmem160	1.31e-211	0.61487	0.918	0.708	3.62e-207	FLS		Agap1	3.22e-29	0.862899	0.416	0.332	8.86e-25	SubP		Dpp7	1.26e-10	0.350201	0.347	0.318	3.46e-06	SubF1		Smg7	0.00101566	0.643035	0.313	0.218	1	SubF2		Ptov1	2.13e-98	0.268163	0.885	0.783	5.86e-94	PSF		Stub1	1.74e-81
Ly96	3.92e-15	0.579183	0.3	0.204	1.08e-10	LinP		Ubxn8	2.94e-211	1.20822	0.323	0.116	8.08e-207	FLS		Maf	4.01e-29	0.633555	0.566	0.476	1.1e-24	SubP		Apbb2	1.29e-10	0.292559	0.353	0.314	3.55e-06	SubF1		Gask1b	0.00105347	0.482845	0.364	0.263	1	SubF2		Tanc2	2.94e-98	0.571632	0.265	0.157	8.09e-94	PSF		Cmpk1	1.86e-81
Rcan1	3.97e-15	0.6277	0.656	0.548	1.09e-10	LinP		Rerg	6.38e-211	1.00676	0.35	0.132	1.76e-206	FLS		Fam126a	4.02e-29	1.10478	0.34	0.256	1.11e-24	SubP		Kras	1.32e-10	0.319348	0.562	0.559	3.64e-06	SubF1		Htatip2	0.00107089	0.399206	0.513	0.391	1	SubF2		Riok3	1.87e-97	0.375856	0.652	0.516	5.14e-93	PSF		Psmd13	2.01e-81
Dtnbp1	4.76e-15	0.263162	0.736	0.607	1.31e-10	LinP		Trappc2	1.04e-210	1.07254	0.368	0.143	2.86e-206	FLS		Vegfa	7.53e-29	0.939634	0.364	0.27	2.07e-24	SubP		Mindy1	1.43e-10	0.315716	0.361	0.332	3.92e-06	SubF1		Gamt	0.00108904	0.301644	0.533	0.411	1	SubF2		Rest	9.8e-97	0.432457	0.542	0.405	2.7e-92	PSF		Psmb6	2.11e-81
Aig1	4.83e-15	0.263701	0.741	0.619	1.33e-10	LinP		Cfl2	1.4e-210	0.687609	0.842	0.564	3.86e-206	FLS		B3galnt1	9.39e-29	1.23622	0.262	0.178	2.58e-24	SubP		Mpst	1.84e-10	0.335896	0.362	0.331	5.06e-06	SubF1		Parp8	0.00111372	0.523981	0.431	0.332	1	SubF2		Ttc28	1e-96	0.302777	0.725	0.592	2.76e-92	PSF		Gnai2	3.04e-81
Ctsf	4.93e-15	0.367212	0.664	0.554	1.36e-10	LinP		Agpat2	1.79e-210	0.908171	0.52	0.242	4.92e-206	FLS		Cited2	1.22e-28	0.733464	0.489	0.402	3.35e-24	SubP		Ppm1m	1.9e-10	0.424819	0.301	0.27	5.23e-06	SubF1		Atp2b4	0.00116009	0.308738	0.59	0.476	1	SubF2		Uhrf2	1.65e-96	0.543399	0.529	0.394	4.53e-92	PSF		Ubald2	3.44e-81
Taf15	6.21e-15	0.425817	0.459	0.346	1.71e-10	LinP		Tubg1	3.02e-209	1.05031	0.363	0.139	8.31e-205	FLS		Nox4	1.44e-28	0.655463	0.441	0.338	3.96e-24	SubP		Hsd17b11	2e-10	0.308217	0.36	0.329	5.5e-06	SubF1		Vasp	0.00118146	0.399691	0.518	0.427	1	SubF2		Sesn3	5.59e-96	0.431469	0.503	0.364	1.54e-91	PSF		Uqcr10	4.37e-81
Bscl2	6.31e-15	0.429767	0.536	0.421	1.74e-10	LinP		Dst	4.38e-209	0.704229	0.932	0.761	1.21e-204	FLS		Lysmd2	1.5e-28	0.467994	0.578	0.489	4.13e-24	SubP		Phactr2	2.49e-10	0.328598	0.429	0.405	6.85e-06	SubF1		Atad1	0.00118346	0.451594	0.436	0.332	1	SubF2		Myo1e	7.7e-96	0.470635	0.493	0.356	2.12e-91	PSF		Psmc4	5.19e-81
Ndufa12	6.41e-15	0.320689	0.77	0.655	1.76e-10	LinP		Mcoln1	3.43e-208	1.18958	0.327	0.12	9.42e-204	FLS		Rbms3	2.13e-28	0.660739	0.585	0.546	5.87e-24	SubP		Pqlc3	2.87e-10	0.271234	0.407	0.375	7.91e-06	SubF1		Plau	0.00120436	0.294815	0.272	0.178	1	SubF2		Myo1d	2.62e-95	0.352352	0.516	0.371	7.2e-91	PSF		Mycbp	6.5e-81
Hnrnpa1	7.21e-15	0.286592	0.843	0.747	1.98e-10	LinP		Mapre1	6.5e-208	0.57787	0.924	0.716	1.79e-203	FLS		Kif13b	3.04e-28	0.830753	0.419	0.341	8.36e-24	SubP		Stat6	3.94e-10	0.332895	0.383	0.357	1.08e-05	SubF1		Zyx	0.00124996	0.393961	0.646	0.538	1	SubF2		Tsc22d2	2.8e-95	0.306998	0.58	0.434	7.7e-91	PSF		Vdac2	1.51e-80
Asf1a	9.13e-15	0.519255	0.334	0.233	2.51e-10	LinP		Cyb561d2	7.62e-208	0.887872	0.547	0.265	2.1e-203	FLS		Phactr2	3.65e-28	0.737221	0.473	0.404	1e-23	SubP		Slu7	4.54e-10	0.315082	0.377	0.35	1.25e-05	SubF1		Dcxr	0.00127918	0.461756	0.277	0.182	1	SubF2		Scpep1	2.75e-94	0.284663	0.816	0.692	7.57e-90	PSF		Ube2m	1.69e-80
1110008P14Rik	9.15e-15	0.383569	0.664	0.556	2.52e-10	LinP		Vps29	1.01e-207	0.667522	0.888	0.651	2.78e-203	FLS		Rhbdf1	3.86e-28	0.807125	0.424	0.351	1.06e-23	SubP		Zc2hc1a	5.17e-10	0.338138	0.311	0.278	1.42e-05	SubF1		Cdc42ep5	0.00132511	0.355253	0.636	0.544	1	SubF2		Ptges	3.64e-94	0.377167	0.288	0.172	1e-89	PSF		Eef1e1	1.76e-80
Rbbp6	1.01e-14	0.365797	0.655	0.551	2.78e-10	LinP		Ebf1	1.74e-207	0.563365	0.982	0.846	4.78e-203	FLS		Cpne8	4.31e-28	0.603594	0.559	0.495	1.19e-23	SubP		Cybc1	6.51e-10	0.380765	0.329	0.302	1.79e-05	SubF1		Tnfrsf23	0.00132919	0.592365	0.328	0.228	1	SubF2		Morc4	4.2e-94	0.533957	0.361	0.241	1.16e-89	PSF		Mcm4	1.84e-80
Zfp503	1.02e-14	0.335252	0.57	0.451	2.8e-10	LinP		Fez2	1.9e-207	0.795334	0.607	0.305	5.21e-203	FLS		Tspo	4.75e-28	0.251268	0.884	0.88	1.31e-23	SubP		Flot1	6.84e-10	0.253353	0.572	0.569	1.88e-05	SubF1		Aebp2	0.00134656	0.279616	0.497	0.368	1	SubF2		Ube2m	4.27e-94	0.3062	0.755	0.614	1.18e-89	PSF		Tpm1	4.57e-80
Tanc1	1.03e-14	0.62294	0.319	0.224	2.83e-10	LinP		Inppl1	2.53e-207	0.971431	0.521	0.252	6.95e-203	FLS		Arhgap42	5.59e-28	0.931593	0.407	0.336	1.54e-23	SubP		Lmo1	9.53e-10	0.263194	0.429	0.4	2.62e-05	SubF1		Sdhaf4	0.00135916	0.334588	0.59	0.461	1	SubF2		Emc10	5.66e-94	0.279006	0.853	0.746	1.56e-89	PSF		Timm23	9.1e-80
Ifrd1	1.03e-14	0.530469	0.806	0.734	2.83e-10	LinP		Tmem43	2.73e-207	0.73907	0.84	0.565	7.52e-203	FLS		Dlc1	5.69e-28	0.556816	0.639	0.608	1.57e-23	SubP		Kctd17	1.23e-09	0.304487	0.453	0.442	3.38e-05	SubF1		Mgst3	0.00136636	0.258751	0.682	0.59	1	SubF2		Hnrnpa1	8.3e-94	0.275309	0.833	0.714	2.28e-89	PSF		Ergic2	1.39e-79
Rbbp4	1.07e-14	0.319402	0.729	0.608	2.94e-10	LinP		Vim	3.58e-207	0.434564	1	0.999	9.86e-203	FLS		Kif5b	5.92e-28	0.416459	0.776	0.783	1.63e-23	SubP		Fyco1	1.37e-09	0.388234	0.282	0.251	3.77e-05	SubF1		Ndufa3	0.00140879	0.252945	0.785	0.71	1	SubF2		Fndc4	2.66e-93	0.41157	0.378	0.247	7.31e-89	PSF		Ube2n	2.05e-79
Eng	1.15e-14	0.414579	0.465	0.341	3.16e-10	LinP		Arf2	3.73e-207	0.861288	0.592	0.301	1.03e-202	FLS		Lrch3	9.41e-28	0.866746	0.387	0.309	2.59e-23	SubP		Naaladl2	1.47e-09	0.396203	0.265	0.231	4.06e-05	SubF1		Scfd1	0.00143038	0.325119	0.585	0.469	1	SubF2		Frrs1	4.19e-93	0.601068	0.278	0.172	1.15e-88	PSF		Pin1	3.32e-79
2005-03-01	1.18e-14	0.344649	0.666	0.548	3.26e-10	LinP		Rap1b	6.05e-207	0.568245	0.953	0.829	1.66e-202	FLS		Hook3	9.83e-28	0.432373	0.741	0.754	2.7e-23	SubP		Rhbdf1	1.49e-09	0.27143	0.381	0.351	4.11e-05	SubF1		Xrn1	0.00147187	0.344778	0.508	0.394	1	SubF2		Plod3	1.22e-92	0.368532	0.62	0.483	3.37e-88	PSF		Prelid3b	4.07e-79
Peli1	1.32e-14	0.427829	0.441	0.326	3.63e-10	LinP		Cox6a1	2.87e-206	0.570638	0.95	0.79	7.89e-202	FLS		Stxbp6	1.27e-27	0.658287	0.498	0.422	3.5e-23	SubP		2010-09-01	1.56e-09	0.409176	0.273	0.242	4.28e-05	SubF1		Mrpl21	0.0015219	0.315509	0.605	0.479	1	SubF2		Eif5b	1.95e-92	0.326989	0.782	0.655	5.36e-88	PSF		Cthrc1	4.57e-79
Ppt1	1.45e-14	0.363625	0.612	0.49	3.98e-10	LinP		Cox5a	3.62e-206	0.557238	0.951	0.805	9.95e-202	FLS		Atrnl1	1.43e-27	1.04286	0.335	0.255	3.93e-23	SubP		Csk	1.76e-09	0.330244	0.386	0.363	4.84e-05	SubF1		Cercam	0.00153986	0.3358	0.533	0.421	1	SubF2		Mapk6	4.69e-92	0.405478	0.456	0.32	1.29e-87	PSF		Mad1l1	5.23e-79
Siah2	1.57e-14	0.576822	0.329	0.232	4.31e-10	LinP		Ccdc112	7.11e-206	1.19213	0.316	0.115	1.96e-201	FLS		Lima1	1.49e-27	0.376415	0.835	0.826	4.1e-23	SubP		Retreg2	1.91e-09	0.267297	0.444	0.421	5.25e-05	SubF1		Eef1akmt1	0.00158452	0.42765	0.467	0.381	1	SubF2		Dcun1d5	6.87e-92	0.297916	0.75	0.608	1.89e-87	PSF		Hsp90b1	5.32e-79
Cct5	1.65e-14	0.251307	0.817	0.692	4.53e-10	LinP		Zbtb7c	2.2e-205	0.963552	0.413	0.171	6.06e-201	FLS		Abl1	1.99e-27	0.883404	0.416	0.341	5.47e-23	SubP		Atrnl1	2.22e-09	0.385457	0.285	0.255	6.1e-05	SubF1		Ufm1	0.00159841	0.309097	0.764	0.663	1	SubF2		Rcan1	1.32e-91	0.564904	0.635	0.515	3.62e-87	PSF		Psma2	8.56e-79
Dhx9	1.73e-14	0.389977	0.547	0.438	4.77e-10	LinP		Rnf25	3.89e-205	1.11989	0.337	0.126	1.07e-200	FLS		AW551984	3.41e-27	0.959987	0.33	0.238	9.39e-23	SubP		R3hdm2	2.24e-09	0.256401	0.51	0.5	6.16e-05	SubF1		Aldh18a1	0.00161387	0.361515	0.451	0.333	1	SubF2		Adgrl1	2.45e-91	0.472421	0.392	0.269	6.75e-87	PSF		H3f3b	9.5e-79
Galk2	1.86e-14	0.557387	0.353	0.254	5.11e-10	LinP		Slc4a7	7.73e-205	0.943422	0.442	0.193	2.13e-200	FLS		Bicd2	3.48e-27	0.640947	0.488	0.415	9.58e-23	SubP		Evc	2.51e-09	0.349906	0.283	0.252	6.91e-05	SubF1		Etfb	0.00164	0.314783	0.749	0.681	1	SubF2		Srm	3.07e-91	0.451315	0.642	0.522	8.45e-87	PSF		Cep295	1e-78
Sqor	2.53e-14	0.406247	0.38	0.27	6.97e-10	LinP		Stx4a	2.67e-204	0.676204	0.831	0.55	7.34e-200	FLS		Anxa7	7.8e-27	0.473825	0.662	0.637	2.15e-22	SubP		Avpi1	2.61e-09	0.312268	0.417	0.395	7.17e-05	SubF1		Rrs1	0.00171936	0.471791	0.313	0.219	1	SubF2		Arl2	5.09e-91	0.497413	0.393	0.271	1.4e-86	PSF		Arl4c	1.02e-78
Ubr1	3.16e-14	0.405715	0.38	0.271	8.69e-10	LinP		Glul	3.02e-204	1.00595	0.791	0.508	8.32e-200	FLS		Nadk	8.3e-27	0.704104	0.488	0.434	2.28e-22	SubP		Papss1	2.65e-09	0.273675	0.482	0.467	7.28e-05	SubF1		Serpine1	0.001773	0.495088	0.446	0.35	1	SubF2		Dnajc25	8.15e-91	0.306373	0.721	0.59	2.24e-86	PSF		Psmb5	1.18e-78
D10Wsu102e	3.71e-14	0.858418	0.292	0.198	1.02e-09	LinP		Acsl4	8.11e-204	0.893348	0.508	0.238	2.23e-199	FLS		Nr3c1	1.06e-26	0.400374	0.765	0.754	2.92e-22	SubP		Arhgap6	3.08e-09	0.322902	0.273	0.236	8.46e-05	SubF1		Rab21	0.0018149	0.366037	0.713	0.641	1	SubF2		Ikbip	9.41e-91	0.256428	0.826	0.709	2.59e-86	PSF		Mlf2	1.21e-78
Elovl6	4.22e-14	0.644292	0.256	0.169	1.16e-09	LinP		As3mt	1.63e-203	1.11792	0.367	0.146	4.5e-199	FLS		Pkn2	1.15e-26	0.52818	0.628	0.611	3.17e-22	SubP		Gltp	4.68e-09	0.294657	0.407	0.385	0.000128802	SubF1		Ncstn	0.00184023	0.368075	0.569	0.448	1	SubF2		Borcs8	1.24e-90	0.39621	0.455	0.319	3.41e-86	PSF		4930503L19Rik	1.33e-78
Fbl	5e-14	0.364226	0.571	0.458	1.38e-09	LinP		C1qtnf12	1.64e-203	0.831504	0.618	0.324	4.52e-199	FLS		Pdlim1	1.46e-26	0.53235	0.539	0.462	4.03e-22	SubP		Smurf2	5.1e-09	0.293491	0.417	0.397	0.000140362	SubF1		Ptges2	0.00190427	0.477421	0.297	0.205	1	SubF2		Zeb1	3.78e-90	0.321406	0.709	0.582	1.04e-85	PSF		Usp14	3.83e-78
Cyp4v3	5.35e-14	0.41938	0.27	0.175	1.47e-09	LinP		Lamtor2	1.84e-203	0.527119	0.956	0.822	5.07e-199	FLS		Csnk1e	2.1e-26	0.699382	0.478	0.425	5.77e-22	SubP		Uba52	7.15e-09	0.372159	0.666	0.671	0.000196607	SubF1		Sdhaf2	0.00192442	0.572403	0.41	0.313	1	SubF2		Nudt4	4.39e-90	0.330616	0.789	0.673	1.21e-85	PSF		Snrpa	8.23e-78
Plod2	5.54e-14	0.376709	0.817	0.721	1.53e-09	LinP		Brk1	1.98e-203	0.506088	0.951	0.841	5.46e-199	FLS		Ntrk2	5.8e-26	0.268132	0.348	0.23	1.6e-21	SubP		Tnks1bp1	1.02e-08	0.267072	0.42	0.399	0.00028032	SubF1		Carm1	0.00196507	0.350764	0.436	0.323	1	SubF2		Ubfd1	4.83e-90	0.411012	0.446	0.315	1.33e-85	PSF		Manf	9.68e-78
Rbm25	5.61e-14	0.272418	0.786	0.687	1.54e-09	LinP		Dctn2	2.94e-203	0.577312	0.942	0.766	8.08e-199	FLS		Slc16a1	5.9e-26	0.88121	0.34	0.257	1.62e-21	SubP		Gpx3	1.38e-08	0.328336	0.861	0.877	0.000380323	SubF1		Rab29	0.0020748	0.4617	0.297	0.202	1	SubF2		Tomm20	6.71e-90	0.260058	0.87	0.763	1.85e-85	PSF		Prmt1	9.93e-78
Spire1	5.62e-14	0.619634	0.264	0.176	1.55e-09	LinP		Tmed10	8.16e-203	0.388039	0.991	0.951	2.24e-198	FLS		Glt8d2	1.37e-25	0.898766	0.263	0.177	3.76e-21	SubP		Exoc3	2.65e-08	0.263991	0.454	0.441	0.000730386	SubF1		Aifm1	0.00209119	0.500293	0.297	0.209	1	SubF2		Bfar	8.73e-90	0.379756	0.511	0.374	2.4e-85	PSF		Bak1	1.62e-77
Atf6	7.8e-14	0.546517	0.39	0.29	2.15e-09	LinP		Rgmb	8.89e-203	0.87442	0.614	0.323	2.45e-198	FLS		Antxr1	1.45e-25	0.286706	0.895	0.855	3.99e-21	SubP		Gm2000	2.66e-08	0.27804	0.507	0.497	0.000733181	SubF1		Lxn	0.00211814	0.465766	0.421	0.322	1	SubF2		Fam98a	9.82e-90	0.495049	0.345	0.23	2.7e-85	PSF		Arf1	2.48e-77
Nolc1	8.56e-14	0.419087	0.464	0.353	2.36e-09	LinP		Slc23a2	1.37e-202	0.956963	0.391	0.158	3.77e-198	FLS		2002-03-01	3.71e-25	0.562825	0.569	0.536	1.02e-20	SubP		Zbtb4	3.35e-08	0.258283	0.414	0.393	0.000920617	SubF1		Zcchc9	0.00215467	0.396574	0.446	0.345	1	SubF2		Soat1	1.1e-89	0.428572	0.381	0.258	3.03e-85	PSF		Nelfe	2.67e-77
Tmem29	8.73e-14	0.455708	0.396	0.292	2.4e-09	LinP		Crlf2	1.22e-201	0.880092	0.586	0.304	3.35e-197	FLS		Basp1	4.39e-25	0.866147	0.267	0.178	1.21e-20	SubP		P2ry10b	3.55e-08	0.403294	0.29	0.26	0.000976534	SubF1		Xist	0.00220045	0.310636	0.477	0.367	1	SubF2		Tiam2	1.25e-89	0.541552	0.288	0.182	3.44e-85	PSF		Txndc12	2.73e-77
Sptssa	1.15e-13	0.27063	0.8	0.707	3.18e-09	LinP		Psmd6	2.74e-201	0.694892	0.817	0.527	7.54e-197	FLS		Sdcbp	4.82e-25	0.356867	0.803	0.799	1.33e-20	SubP		Abhd11	3.92e-08	0.35288	0.311	0.289	0.00107786	SubF1		Wdr43	0.0022236	0.378245	0.405	0.308	1	SubF2		Snx7	1.44e-89	0.405573	0.548	0.413	3.95e-85	PSF		Med9	4.53e-77
Crlf2	1.18e-13	0.416091	0.442	0.331	3.23e-09	LinP		Myl6	4.26e-201	0.319232	0.997	0.995	1.17e-196	FLS		Tmod3	5.11e-25	0.526371	0.607	0.582	1.41e-20	SubP		Cdc40	4.18e-08	0.275398	0.393	0.373	0.00115038	SubF1		Ddit4	0.00240342	0.274497	0.328	0.236	1	SubF2		Sdk2	1.56e-89	0.565219	0.271	0.17	4.3e-85	PSF		Myl6	4.87e-77
Hnrnpm	1.24e-13	0.272471	0.765	0.668	3.41e-09	LinP		Acp5	1.13e-200	0.634631	0.65	0.368	3.11e-196	FLS		Eps15	5.14e-25	0.815565	0.412	0.342	1.41e-20	SubP		Emc9	4.3e-08	0.36729	0.278	0.252	0.00118201	SubF1		Ilrun	0.00245707	0.459229	0.462	0.37	1	SubF2		Aoc3	2.01e-89	0.286564	0.296	0.178	5.54e-85	PSF		AA467197	1.15e-76
Rnd3	1.38e-13	0.344452	0.583	0.473	3.8e-09	LinP		Commd4	1.3e-200	0.786321	0.686	0.383	3.57e-196	FLS		Acaa2	6.64e-25	0.653653	0.54	0.496	1.83e-20	SubP		Plekhf1	4.55e-08	0.371132	0.395	0.376	0.00125162	SubF1		Igf2r	0.00247836	0.269545	0.723	0.628	1	SubF2		Nus1	2.28e-89	0.391604	0.504	0.371	6.27e-85	PSF		Ap2m1	1.24e-76
Pmpcb	1.43e-13	0.428964	0.454	0.344	3.93e-09	LinP		Acot7	8.06e-200	1.28294	0.37	0.154	2.22e-195	FLS		Abi1	8.95e-25	0.671213	0.522	0.486	2.46e-20	SubP		Mob2	5.24e-08	0.283694	0.368	0.345	0.00144086	SubF1		Cndp2	0.00251	0.656844	0.292	0.205	1	SubF2		Fzd2	4.02e-89	0.268424	0.53	0.376	1.11e-84	PSF		Mrpl42	1.41e-76
Pnrc2	1.47e-13	0.31716	0.591	0.468	4.05e-09	LinP		Nipsnap3b	2.5e-199	0.892586	0.534	0.26	6.88e-195	FLS		Eif4g3	9.54e-25	0.62593	0.516	0.468	2.63e-20	SubP		Calhm2	5.49e-08	0.302216	0.304	0.277	0.00150957	SubF1		P3h1	0.00252865	0.36778	0.621	0.515	1	SubF2		Dnm3os	5.11e-89	0.351032	0.384	0.259	1.41e-84	PSF		Odf2l	1.42e-76
Wsb1	1.48e-13	0.325002	0.672	0.577	4.08e-09	LinP		Arpc5l	4.59e-199	0.675355	0.822	0.536	1.26e-194	FLS		Wsb1	1.09e-24	0.706243	0.607	0.579	3e-20	SubP		Hebp1	5.95e-08	0.265272	0.417	0.398	0.00163651	SubF1		Phlda3	0.00263012	0.261336	0.713	0.626	1	SubF2		Mnat1	5.25e-89	0.396117	0.458	0.326	1.44e-84	PSF		Tpm3	1.74e-76
Npm3	1.6e-13	0.388791	0.487	0.374	4.4e-09	LinP		Znrf2	1.79e-198	0.968795	0.357	0.138	4.93e-194	FLS		Kmt2c	1.12e-24	0.659936	0.525	0.475	3.09e-20	SubP		Slain2	6.37e-08	0.283989	0.439	0.426	0.0017523	SubF1		Phc2	0.00271686	0.459682	0.487	0.397	1	SubF2		Akt1s1	7.95e-89	0.370632	0.586	0.446	2.19e-84	PSF		Anxa8	1.87e-76
Nxf1	1.68e-13	0.679236	0.417	0.32	4.63e-09	LinP		Psmd13	1.83e-198	0.683323	0.823	0.539	5.03e-194	FLS		Arap1	1.44e-24	0.805982	0.359	0.279	3.97e-20	SubP		Ncoa3	6.39e-08	0.272421	0.397	0.372	0.00175911	SubF1		Sdk1	0.00275158	0.559804	0.272	0.185	1	SubF2		Srp72	9.46e-89	0.300641	0.731	0.596	2.6e-84	PSF		Xpo1	1.97e-76
Mphosph8	1.7e-13	0.433233	0.462	0.356	4.67e-09	LinP		B3gat3	2.09e-198	0.779686	0.676	0.371	5.76e-194	FLS		Afdn	1.48e-24	0.722728	0.416	0.343	4.08e-20	SubP		Tbc1d12	9.05e-08	0.306776	0.334	0.31	0.00249112	SubF1		Dcaf12	0.002787	0.392748	0.467	0.364	1	SubF2		Dab2	1.13e-88	0.434993	0.78	0.677	3.1e-84	PSF		Ostf1	2.17e-76
Gba	1.74e-13	0.445514	0.399	0.296	4.79e-09	LinP		Lrrfip2	7.85e-198	0.766639	0.737	0.445	2.16e-193	FLS		Umps	1.83e-24	1.31522	0.251	0.177	5.04e-20	SubP		Creld1	1.42e-07	0.343559	0.288	0.261	0.00389563	SubF1		Cyb561d2	0.00282745	0.493645	0.39	0.296	1	SubF2		Ddb1	2.22e-88	0.288116	0.826	0.718	6.1e-84	PSF		Srsf2	2.65e-76
Zfand6	1.79e-13	0.329674	0.723	0.619	4.94e-09	LinP		Sgcd	2.93e-197	0.971545	0.451	0.203	8.07e-193	FLS		Dock11	2.39e-24	0.786917	0.406	0.335	6.58e-20	SubP		Rab5b	1.59e-07	0.26903	0.408	0.391	0.00437422	SubF1		Arsb	0.00283343	0.406865	0.436	0.339	1	SubF2		Tmem147	3.19e-88	0.296076	0.772	0.631	8.77e-84	PSF		Bola3	2.83e-76
Ncstn	1.84e-13	0.361486	0.557	0.445	5.06e-09	LinP		Polb	5.46e-197	0.799006	0.68	0.384	1.5e-192	FLS		Taok3	3.12e-24	0.748298	0.437	0.372	8.59e-20	SubP		Hdgfl3	2.05e-07	0.252693	0.428	0.408	0.00564556	SubF1		Akr1e1	0.00294152	0.59649	0.267	0.185	1	SubF2		Gjc1	3.4e-88	0.473185	0.294	0.184	9.35e-84	PSF		Psma4	2.99e-76
Tspan4	2.45e-13	0.366643	0.741	0.642	6.73e-09	LinP		Acot13	6.79e-197	0.831112	0.6	0.312	1.87e-192	FLS		Iah1	3.28e-24	0.637548	0.53	0.493	9.02e-20	SubP		Exoc6b	2.05e-07	0.33652	0.318	0.297	0.00564839	SubF1		Dync1h1	0.00296344	0.285736	0.81	0.702	1	SubF2		Socs2	3.45e-88	0.323139	0.507	0.368	9.48e-84	PSF		Tmem107	6.66e-76
Ppp1r12a	2.48e-13	0.340747	0.637	0.537	6.84e-09	LinP		Dad1	8.57e-197	0.399581	0.988	0.931	2.36e-192	FLS		Rala	7.13e-24	0.461271	0.673	0.65	1.96e-19	SubP		Npepl1	2.23e-07	0.270496	0.398	0.382	0.00612535	SubF1		Cox16	0.00297259	0.326316	0.667	0.592	1	SubF2		Dusp18	5.35e-88	0.542771	0.311	0.203	1.47e-83	PSF		Nup85	9.86e-76
Ndufv2	2.54e-13	0.290386	0.785	0.676	6.98e-09	LinP		Tmbim4	1.14e-196	0.673016	0.871	0.617	3.14e-192	FLS		Cd200	9.65e-24	0.52828	0.251	0.165	2.65e-19	SubP		Cep170	2.29e-07	0.277438	0.463	0.457	0.00630473	SubF1		Sh3pxd2b	0.00298598	0.280966	0.672	0.573	1	SubF2		Pabpc4	6.56e-88	0.417568	0.479	0.346	1.8e-83	PSF		Rbbp8	1.45e-75
Sh3bgrl	2.78e-13	0.273134	0.81	0.725	7.64e-09	LinP		Adprh	2.13e-196	0.665511	0.811	0.522	5.87e-192	FLS		Sema3b	4.06e-23	0.500948	0.413	0.323	1.12e-18	SubP		Tmem131	2.47e-07	0.273295	0.377	0.36	0.0067983	SubF1		Nqo2	0.00300631	0.520289	0.328	0.241	1	SubF2		Arfgap1	8.05e-88	0.382271	0.463	0.33	2.22e-83	PSF		Ddit4	3.16e-75
Gtf2ird1	2.81e-13	0.625931	0.275	0.189	7.73e-09	LinP		Optn	2.95e-196	1.08379	0.33	0.124	8.12e-192	FLS		Cpd	7.56e-23	0.491012	0.604	0.552	2.08e-18	SubP		Acsl5	2.57e-07	0.300928	0.297	0.274	0.00708485	SubF1		Erp44	0.00305638	0.288979	0.769	0.673	1	SubF2		Dmac1	8.59e-88	0.36466	0.56	0.42	2.36e-83	PSF		Cenpc1	6.72e-75
Chic2	3.1e-13	0.282613	0.835	0.734	8.53e-09	LinP		Fam20b	3.31e-196	0.859836	0.536	0.26	9.11e-192	FLS		Elf1	1.11e-22	0.607097	0.556	0.522	3.04e-18	SubP		Acly	3.38e-07	0.276087	0.414	0.396	0.00930929	SubF1		Src	0.00322959	0.39665	0.277	0.187	1	SubF2		Uck2	1.06e-87	0.53935	0.296	0.189	2.91e-83	PSF		Pdia5	7.1e-75
Xylt1	3.25e-13	0.36578	0.417	0.312	8.95e-09	LinP		Mrpl57	7.48e-196	0.681749	0.834	0.57	2.06e-191	FLS		Tle5	1.28e-22	0.366597	0.738	0.772	3.53e-18	SubP		Eapp	3.49e-07	0.254623	0.495	0.489	0.00959102	SubF1		Fcf1	0.00324897	0.44404	0.456	0.358	1	SubF2		Ptgfr	2.62e-87	0.637667	0.256	0.156	7.2e-83	PSF		Nsmce4a	7.35e-75
Rnf217	3.63e-13	0.63399	0.327	0.237	1e-08	LinP		Stxbp6	1.13e-195	0.684115	0.697	0.393	3.12e-191	FLS		Rsrp1	1.55e-22	0.34153	0.819	0.831	4.27e-18	SubP		Hivep1	4.5e-07	0.290341	0.335	0.314	0.0123703	SubF1		Sesn3	0.00328541	0.393881	0.503	0.406	1	SubF2		Alkbh1	4.04e-87	0.46339	0.365	0.247	1.11e-82	PSF		Alg14	8.96e-75
Hyal2	3.67e-13	0.658612	0.255	0.173	1.01e-08	LinP		Dnase1l1	1.91e-195	1.04994	0.373	0.152	5.27e-191	FLS		Zeb1	1.72e-22	0.528103	0.632	0.621	4.74e-18	SubP		Gypc	4.72e-07	0.33598	0.26	0.235	0.0130013	SubF1		Sdhc	0.00333549	0.345534	0.615	0.524	1	SubF2		Szrd1	5.51e-87	0.345296	0.578	0.438	1.52e-82	PSF		Zcrb1	9.84e-75
Lman2	3.69e-13	0.286434	0.763	0.659	1.02e-08	LinP		Gnb1	7.35e-195	0.481265	0.967	0.848	2.02e-190	FLS		Fez2	1.74e-22	0.769419	0.398	0.335	4.79e-18	SubP		Usp2	5.21e-07	0.312245	0.26	0.232	0.0143372	SubF1		Stat3	0.00336132	0.280547	0.831	0.726	1	SubF2		Cfdp1	8.85e-87	0.283712	0.792	0.664	2.44e-82	PSF		Baz1a	1.61e-74
Mcl1	3.74e-13	0.285145	0.891	0.853	1.03e-08	LinP		Srp14	7.76e-195	0.506988	0.961	0.866	2.14e-190	FLS		Ei24	2.15e-22	0.656693	0.465	0.417	5.91e-18	SubP		Slc25a24	5.87e-07	0.334596	0.34	0.322	0.0161641	SubF1		Rnf19b	0.00340203	0.311745	0.508	0.407	1	SubF2		Strbp	9.12e-87	0.524386	0.253	0.154	2.51e-82	PSF		Med21	2.06e-74
Psmb10	3.92e-13	0.331398	0.45	0.333	1.08e-08	LinP		Cox5b	8.92e-195	0.473546	0.974	0.908	2.46e-190	FLS		Vapb	2.77e-22	0.449739	0.645	0.628	7.61e-18	SubP		Cop1	7.98e-07	0.271364	0.465	0.464	0.0219659	SubF1		Ckap4	0.00340947	0.265584	0.851	0.819	1	SubF2		Dera	9.54e-87	0.54403	0.304	0.196	2.62e-82	PSF		Atp5mpl	2.7e-74
Crtap	4.09e-13	0.351138	0.822	0.75	1.12e-08	LinP		Rab2a	2.16e-194	0.426264	0.978	0.922	5.94e-190	FLS		Ap2a2	2.78e-22	0.501178	0.602	0.58	7.65e-18	SubP		Stx2	8.43e-07	0.317089	0.331	0.311	0.0232003	SubF1		Adgrd1	0.00343782	0.569782	0.379	0.288	1	SubF2		Lyz2	3.8e-86	0.272928	0.476	0.351	1.05e-81	PSF		Nup93	4.91e-74
Hsd17b10	4.5e-13	0.291679	0.673	0.553	1.24e-08	LinP		Npc1	7.4e-194	0.861968	0.58	0.299	2.04e-189	FLS		Clasp1	4.13e-22	0.941607	0.362	0.301	1.14e-17	SubP		Stxbp3	8.65e-07	0.280948	0.372	0.355	0.0238082	SubF1		Prss23	0.00345726	0.419097	0.774	0.653	1	SubF2		Wipi1	6.95e-86	0.298153	0.688	0.553	1.91e-81	PSF		Glrx5	5.65e-74
Atg10	4.77e-13	0.482262	0.284	0.196	1.31e-08	LinP		Trnp1	1.37e-193	1.07126	0.32	0.119	3.78e-189	FLS		Lmbr1	4.29e-22	1.03488	0.258	0.184	1.18e-17	SubP		Mfap1a	9.28e-07	0.383566	0.258	0.236	0.025531	SubF1		Jpt1	0.00346331	0.264098	0.713	0.621	1	SubF2		Baiap2	7.08e-86	0.283939	0.667	0.523	1.95e-81	PSF		Ssb	1.86e-73
Pon2	5.18e-13	0.267692	0.569	0.447	1.42e-08	LinP		Gyg	2.54e-193	0.863259	0.556	0.279	6.99e-189	FLS		Ccdc85b	4.44e-22	0.474986	0.602	0.572	1.22e-17	SubP		H2-Ke6	9.55e-07	0.342654	0.297	0.274	0.0262875	SubF1		Atp8b1	0.00346454	0.551055	0.267	0.18	1	SubF2		Klhl5	1.8e-85	0.450217	0.339	0.225	4.96e-81	PSF		Cbx1	2.47e-73
Qk	5.21e-13	0.257059	0.847	0.757	1.43e-08	LinP		Psenen	3.28e-193	0.501996	0.957	0.834	9.03e-189	FLS		2900026A02Rik	6.58e-22	1.02552	0.256	0.182	1.81e-17	SubP		Hoxc9	1.09e-06	0.346141	0.328	0.308	0.0298812	SubF1		Vstm4	0.00355552	0.49305	0.297	0.211	1	SubF2		Slc25a5	4.42e-85	0.263278	0.819	0.683	1.22e-80	PSF		Myef2	2.8e-73
Trp53bp2	6.03e-13	0.540892	0.29	0.201	1.66e-08	LinP		Pef1	4.15e-193	0.828595	0.54	0.264	1.14e-188	FLS		Pard3b	8.65e-22	0.720802	0.371	0.297	2.38e-17	SubP		Hpcal1	1.13e-06	0.299579	0.281	0.257	0.031216	SubF1		Dcun1d5	0.00356297	0.315815	0.738	0.652	1	SubF2		Wdr6	9.99e-85	0.552476	0.25	0.152	2.75e-80	PSF		Tardbp	3.18e-73
Ndufaf2	6.18e-13	0.369185	0.466	0.356	1.7e-08	LinP		Psmc5	8.63e-193	0.664254	0.86	0.609	2.38e-188	FLS		Tnfaip2	9.38e-22	0.295478	0.611	0.52	2.58e-17	SubP		Iqsec1	1.16e-06	0.282702	0.392	0.378	0.0317916	SubF1		Ufsp2	0.00361731	0.297686	0.564	0.468	1	SubF2		Tmed1	1.42e-84	0.306474	0.716	0.578	3.92e-80	PSF		Rnf26	3.64e-73
Mafb	6.9e-13	0.502798	0.778	0.685	1.9e-08	LinP		Cops6	1.05e-192	0.663621	0.837	0.559	2.9e-188	FLS		Fus	1.17e-21	0.469774	0.773	0.781	3.23e-17	SubP		Clock	1.85e-06	0.260793	0.407	0.394	0.0510141	SubF1		Capn6	0.00368791	0.453716	0.374	0.274	1	SubF2		St6galnac4	2.66e-84	0.544928	0.347	0.236	7.31e-80	PSF		Stip1	4.06e-73
Coq10b	6.94e-13	0.27578	0.68	0.587	1.91e-08	LinP		Atp2c1	1.34e-192	0.792867	0.645	0.352	3.68e-188	FLS		Abca9	2.09e-21	0.724785	0.296	0.211	5.76e-17	SubP		Fbxo31	1.94e-06	0.292476	0.303	0.279	0.0532671	SubF1		Wdr89	0.00373538	0.732889	0.262	0.182	1	SubF2		Pdia5	8.48e-84	0.442211	0.41	0.29	2.33e-79	PSF		Psmc3	4.97e-73
Tob2	7.4e-13	0.286513	0.597	0.481	2.04e-08	LinP		Ccdc12	1.67e-192	0.624793	0.898	0.693	4.59e-188	FLS		Wasl	2.67e-21	0.41765	0.665	0.656	7.36e-17	SubP		Zadh2	2.1e-06	0.362582	0.267	0.246	0.0578773	SubF1		Slc25a1	0.00375264	0.357121	0.415	0.319	1	SubF2		Taf10	1.16e-83	0.284462	0.804	0.675	3.19e-79	PSF		Pdcd5	6.21e-73
Borcs8	8.28e-13	0.439861	0.457	0.357	2.28e-08	LinP		Fam104a	3.08e-192	0.608967	0.875	0.635	8.48e-188	FLS		Lpar4	3.44e-21	0.802828	0.299	0.219	9.46e-17	SubP		Mcc	2.34e-06	0.294461	0.25	0.224	0.0643762	SubF1		Htra2	0.00377368	0.399683	0.451	0.353	1	SubF2		Tor2a	2.15e-83	0.407629	0.475	0.347	5.91e-79	PSF		Actl6a	8.59e-73
Memo1	8.37e-13	0.405037	0.426	0.329	2.3e-08	LinP		Rala	8.44e-192	0.65474	0.867	0.624	2.32e-187	FLS		Rbpms	4.18e-21	0.846417	0.302	0.223	1.15e-16	SubP		Kif1c	3.06e-06	0.300012	0.364	0.352	0.0842088	SubF1		B3galnt1	0.00400038	0.920177	0.251	0.182	1	SubF2		Galk1	4.38e-83	0.419864	0.513	0.388	1.2e-78	PSF		Ywhaq	1.46e-72
Snx10	9.2e-13	0.389449	0.347	0.247	2.53e-08	LinP		Mlf1	2.19e-191	1.22571	0.262	0.089	6.03e-187	FLS		Dync1h1	5.82e-21	0.415332	0.704	0.702	1.6e-16	SubP		Mras	3.91e-06	0.459471	0.31	0.298	0.107526	SubF1		Atg4b	0.00401798	0.454555	0.323	0.234	1	SubF2		Cask	4.82e-83	0.401053	0.475	0.347	1.33e-78	PSF		Fabp5	1.64e-72
Ccdc174	9.53e-13	0.40494	0.438	0.337	2.62e-08	LinP		Smyd2	2.7e-191	0.807399	0.652	0.354	7.43e-187	FLS		Sbsn	1.4e-20	0.892369	0.399	0.332	3.85e-16	SubP		Ccdc28b	5.68e-06	0.270996	0.322	0.303	0.156232	SubF1		Rab13	0.00403964	0.330711	0.518	0.42	1	SubF2		Pi4k2b	6.03e-83	0.406099	0.385	0.263	1.66e-78	PSF		Atp5j2	1.8e-72
Tcea1	1.04e-12	0.258493	0.814	0.728	2.85e-08	LinP		Ccdc74a	6.92e-191	1.15081	0.282	0.099	1.9e-186	FLS		Notch2	2.02e-20	0.605713	0.521	0.477	5.57e-16	SubP		Vps13a	5.72e-06	0.315448	0.26	0.238	0.157341	SubF1		Fars2	0.00420513	0.480475	0.323	0.238	1	SubF2		Commd9	1.11e-82	0.4486	0.426	0.304	3.07e-78	PSF		Actb	1.82e-72
BC004004	1.4e-12	0.364001	0.638	0.529	3.86e-08	LinP		Lamtor1	1.58e-190	0.602345	0.899	0.669	4.34e-186	FLS		Scd2	2.63e-20	0.607725	0.599	0.575	7.24e-16	SubP		Exosc7	5.84e-06	0.304953	0.278	0.258	0.160706	SubF1		Rbfox2	0.00432756	0.326128	0.646	0.574	1	SubF2		Prmt1	1.16e-82	0.369283	0.612	0.484	3.19e-78	PSF		Sh3glb1	1.83e-72
Cttnbp2nl	1.48e-12	0.518354	0.288	0.201	4.06e-08	LinP		Vegfd	2.34e-190	1.18429	0.411	0.187	6.45e-186	FLS		Serpinb1a	2.8e-20	0.590886	0.367	0.286	7.69e-16	SubP		Rnpepl1	6.16e-06	0.275341	0.308	0.291	0.169623	SubF1		Psmd14	0.00455735	0.28624	0.61	0.5	1	SubF2		0610012G03Rik	1.37e-82	0.279777	0.781	0.648	3.76e-78	PSF		Ndufa5	2.07e-72
M6pr	1.57e-12	0.35317	0.518	0.408	4.32e-08	LinP		Atp5j2	2.82e-190	0.38749	0.979	0.939	7.76e-186	FLS		Plekhf1	3.86e-20	0.710133	0.432	0.376	1.06e-15	SubP		Ubl7	7.3e-06	0.290344	0.285	0.265	0.200841	SubF1		Ak2	0.00459203	0.297152	0.564	0.474	1	SubF2		Ube2g2	2.71e-82	0.394369	0.505	0.378	7.44e-78	PSF		Cdk2	2.57e-72
Asap2	2.04e-12	0.397893	0.374	0.272	5.61e-08	LinP		Fis1	4.87e-190	0.52341	0.956	0.805	1.34e-185	FLS		Pkdcc	5.54e-20	0.719875	0.35	0.276	1.52e-15	SubP		Gps2	7.73e-06	0.287254	0.352	0.335	0.212754	SubF1		Tmem9	0.00459213	0.35135	0.508	0.395	1	SubF2		Lrrc42	3.48e-82	0.409474	0.437	0.311	9.58e-78	PSF		Idh3a	2.65e-72
Arih1	2.14e-12	0.463783	0.539	0.438	5.89e-08	LinP		Mgat4b	3e-189	0.798785	0.646	0.357	8.27e-185	FLS		Hsd3b7	1.19e-19	0.529644	0.532	0.491	3.27e-15	SubP		Daam1	1.11e-05	0.307238	0.323	0.306	0.306435	SubF1		Emb	0.00462447	0.26932	0.677	0.584	1	SubF2		Adgrg2	5.71e-82	0.56326	0.423	0.309	1.57e-77	PSF		Rpa1	2.87e-72
Snhg12	2.32e-12	0.317638	0.607	0.501	6.39e-08	LinP		1600002K03Rik	3.15e-189	0.932743	0.457	0.209	8.68e-185	FLS		Zbtb7a	1.24e-19	0.513311	0.553	0.52	3.41e-15	SubP		Bcr	1.24e-05	0.331432	0.293	0.276	0.340686	SubF1		Ly96	0.00466356	0.601232	0.287	0.207	1	SubF2		Sgcb	5.76e-82	0.34749	0.613	0.475	1.58e-77	PSF		Kmt5a	3.5e-72
Tmem126a	2.49e-12	0.327195	0.619	0.515	6.84e-08	LinP		AI413582	3.96e-189	0.840093	0.608	0.32	1.09e-184	FLS		Adprh	1.8e-19	0.487258	0.574	0.553	4.96e-15	SubP		Agfg1	1.71e-05	0.256822	0.412	0.41	0.469833	SubF1		Adamtsl4	0.00467164	0.355674	0.446	0.338	1	SubF2		Ddx41	8.99e-82	0.451598	0.419	0.3	2.47e-77	PSF		Atp5g1	4.55e-72
Usp3	2.73e-12	0.415681	0.361	0.263	7.51e-08	LinP		Micu1	1.76e-188	0.786051	0.64	0.348	4.85e-184	FLS		Mylip	1.91e-19	0.831152	0.415	0.361	5.25e-15	SubP		Zfp945	1.76e-05	0.271056	0.254	0.233	0.483567	SubF1		Gm10076	0.00470958	0.49869	0.697	0.669	1	SubF2		Eno1	1e-81	0.36227	0.7	0.556	2.75e-77	PSF		Npm3	6.8e-72
Dhrs3	2.75e-12	0.495887	0.489	0.389	7.58e-08	LinP		Shisa5	2.85e-188	0.549384	0.945	0.781	7.83e-184	FLS		Pid1	2.23e-19	0.681317	0.328	0.254	6.13e-15	SubP		Aktip	2.14e-05	0.304948	0.296	0.28	0.588004	SubF1		Large1	0.00473141	0.467949	0.323	0.238	1	SubF2		Itga5	2.81e-81	0.315578	0.518	0.382	7.73e-77	PSF		Itga5	6.81e-72
Sowahc	3.17e-12	0.37499	0.264	0.178	8.71e-08	LinP		Scarb2	8.35e-187	0.67786	0.734	0.441	2.3e-182	FLS		Nsa2	2.48e-19	0.274586	0.841	0.85	6.83e-15	SubP		Rabep1	2.27e-05	0.265563	0.398	0.392	0.625983	SubF1		Otud5	0.00475312	0.532188	0.354	0.274	1	SubF2		Ykt6	5.17e-81	0.352823	0.55	0.416	1.42e-76	PSF		Naa50	9.08e-72
Kif3a	3.43e-12	0.359376	0.36	0.261	9.44e-08	LinP		Me2	8.45e-187	1.04307	0.377	0.159	2.33e-182	FLS		Ezh1	3.07e-19	0.901662	0.306	0.239	8.44e-15	SubP		Tbc1d17	2.43e-05	0.280286	0.35	0.338	0.669271	SubF1		Upf2	0.00476456	0.401604	0.374	0.283	1	SubF2		Fuca2	1.69e-80	0.486763	0.35	0.239	4.65e-76	PSF		Cby1	9.66e-72
Pdk3	3.54e-12	0.54952	0.259	0.178	9.75e-08	LinP		Cox19	6.65e-186	0.788035	0.616	0.329	1.83e-181	FLS		Fam102b	4.36e-19	0.446433	0.625	0.607	1.2e-14	SubP		Sh3glb2	2.58e-05	0.265213	0.357	0.347	0.710174	SubF1		Smn1	0.00478929	0.365105	0.354	0.259	1	SubF2		Bcl2l11	4.6e-80	0.54292	0.267	0.168	1.27e-75	PSF		Rpsa	9.7e-72
Tut4	3.55e-12	0.318056	0.515	0.412	9.78e-08	LinP		Smarca4	8.04e-186	0.799209	0.611	0.33	2.21e-181	FLS		Usp2	4.59e-19	0.773945	0.306	0.231	1.26e-14	SubP		Stim1	3.35e-05	0.255403	0.313	0.296	0.921714	SubF1		Khdrbs1	0.0048221	0.252545	0.713	0.625	1	SubF2		Snf8	5.17e-80	0.309818	0.673	0.528	1.42e-75	PSF		Yaf2	1.22e-71
Cd99l2	3.84e-12	0.405824	0.395	0.294	1.06e-07	LinP		Guk1	3.98e-185	0.648925	0.865	0.607	1.09e-180	FLS		Fam171a1	5.05e-19	0.919094	0.269	0.202	1.39e-14	SubP		Il10rb	4.36e-05	0.288789	0.278	0.259	1	SubF1		Cpne3	0.00485666	0.458079	0.615	0.528	1	SubF2		Slc31a1	6.48e-80	0.406962	0.405	0.286	1.78e-75	PSF		Umps	1.59e-71
Polr3gl	4.06e-12	0.384533	0.396	0.298	1.12e-07	LinP		Ero1l	5.25e-185	0.887996	0.486	0.232	1.44e-180	FLS		Arhgap10	6.59e-19	0.55185	0.476	0.429	1.81e-14	SubP		Slc25a28	6.66e-05	0.297738	0.256	0.238	1	SubF1		Sumo3	0.00491441	0.27726	0.677	0.599	1	SubF2		Prpf38b	7.37e-80	0.362397	0.606	0.483	2.03e-75	PSF		Ccdc124	2.21e-71
C1galt1	4.56e-12	0.376485	0.471	0.365	1.25e-07	LinP		Psph	1.47e-184	1.05413	0.349	0.141	4.05e-180	FLS		Zcchc24	7.16e-19	0.453335	0.624	0.613	1.97e-14	SubP		Mif4gd	6.73e-05	0.268586	0.317	0.305	1	SubF1		Nt5c	0.00492563	0.30176	0.667	0.576	1	SubF2		Gpr180	6.74e-79	0.356607	0.573	0.443	1.85e-74	PSF		Snrnp40	3.19e-71
Utp14a	5.66e-12	0.495051	0.327	0.24	1.56e-07	LinP		Dctn3	2.13e-184	0.591385	0.893	0.654	5.86e-180	FLS		Abhd5	7.99e-19	0.70116	0.434	0.391	2.2e-14	SubP		Hoxa9	8.61e-05	0.285391	0.274	0.257	1	SubF1		Ptrh2	0.00492624	0.460797	0.297	0.209	1	SubF2		Lix1l	7.32e-79	0.279987	0.755	0.622	2.01e-74	PSF		Dnaaf2	3.3e-71
Hsd17b11	6.15e-12	0.335056	0.436	0.33	1.69e-07	LinP		Ybx3	5.17e-184	0.48604	0.962	0.887	1.42e-179	FLS		Irf2	8.7e-19	0.676345	0.456	0.413	2.39e-14	SubP		Elmo2	0.000197962	0.320111	0.258	0.243	1	SubF1		Eif6	0.00496863	0.317147	0.728	0.63	1	SubF2		Ivns1abp	8.84e-79	0.320528	0.416	0.294	2.43e-74	PSF		Casp3	4.03e-71
Acox1	6.3e-12	0.386416	0.388	0.291	1.73e-07	LinP		Myadm	7.16e-184	0.616625	0.924	0.739	1.97e-179	FLS		Srrm2	8.77e-19	0.284191	0.854	0.885	2.41e-14	SubP		Ap1m1	0.000213744	0.271085	0.339	0.331	1	SubF1		Slc39a6	0.0049725	0.45301	0.467	0.378	1	SubF2		Mtss2	1.54e-78	0.534911	0.284	0.184	4.24e-74	PSF		Rfwd3	5.2e-71
Phactr2	6.61e-12	0.300119	0.519	0.404	1.82e-07	LinP		Apopt1	8.69e-184	0.722872	0.718	0.428	2.39e-179	FLS		Fer	1.06e-18	0.737259	0.379	0.325	2.91e-14	SubP		Tmem106c	0.000213963	0.322837	0.259	0.246	1	SubF1		Nrbp1	0.00515209	0.384203	0.585	0.494	1	SubF2		Acp5	7.34e-78	0.774364	0.484	0.361	2.02e-73	PSF		Nup205	8.87e-71
Mea1	7.07e-12	0.33248	0.545	0.434	1.94e-07	LinP		Tstd3	1.87e-183	1.17865	0.279	0.1	5.14e-179	FLS		Pik3r2	1.68e-18	0.780096	0.395	0.35	4.63e-14	SubP		Sec24c	0.000214144	0.251323	0.281	0.268	1	SubF1		Naa20	0.00519895	0.351749	0.626	0.525	1	SubF2		4930523C07Rik	1.01e-77	0.326473	0.639	0.511	2.79e-73	PSF		Wdr1	1.15e-70
Tmed5	7.31e-12	0.291534	0.601	0.491	2.01e-07	LinP		Il6ra	2.51e-183	1.00487	0.301	0.111	6.89e-179	FLS		Rnf13	4.14e-18	0.449601	0.594	0.582	1.14e-13	SubP		Nqo2	0.000262579	0.304044	0.254	0.239	1	SubF1		Rpl7l1	0.00521419	0.321742	0.585	0.491	1	SubF2		Zfp260	2.28e-77	0.300517	0.591	0.455	6.27e-73	PSF		Abracl	1.17e-70
Tcf12	7.52e-12	0.324332	0.69	0.586	2.07e-07	LinP		Cycs	8.99e-183	0.68118	0.867	0.628	2.47e-178	FLS		Taok1	4.15e-18	0.463845	0.606	0.602	1.14e-13	SubP		Kctd11	0.00031188	0.255417	0.268	0.253	1	SubF1		Vegfd	0.00528306	0.819821	0.287	0.212	1	SubF2		Supt4a	2.61e-77	0.261403	0.792	0.671	7.19e-73	PSF		Tmem237	1.54e-70
Mrpl48	9.29e-12	0.301248	0.638	0.543	2.56e-07	LinP		Dynlt1f	1.84e-182	0.846172	0.477	0.222	5.05e-178	FLS		Gbp2	4.92e-18	0.669925	0.282	0.212	1.35e-13	SubP		Wdr60	0.000344146	0.308208	0.279	0.267	1	SubF1		Msrb1	0.00531311	0.288337	0.631	0.516	1	SubF2		Lxn	4.83e-77	0.400626	0.404	0.287	1.33e-72	PSF		Ndufab1	1.7e-70
A4galt	9.3e-12	0.457232	0.421	0.326	2.56e-07	LinP		Enpp1	2.11e-182	0.726022	0.764	0.466	5.82e-178	FLS		Gnb1	5.42e-18	0.279213	0.85	0.862	1.49e-13	SubP		Med15	0.000373448	0.29197	0.336	0.332	1	SubF1		Oaf	0.00538391	0.363642	0.769	0.708	1	SubF2		Xpr1	7.07e-77	0.443941	0.371	0.257	1.94e-72	PSF		Ube2i	1.86e-70
Plvap	9.37e-12	0.320508	0.381	0.281	2.58e-07	LinP		Uqcrb	2.81e-182	0.452886	0.969	0.891	7.74e-178	FLS		Nol7	5.88e-18	0.416822	0.663	0.666	1.62e-13	SubP		Tmem242	0.000401878	0.278499	0.317	0.308	1	SubF1		Zdhhc20	0.00549308	0.267216	0.579	0.482	1	SubF2		Amd1	1.03e-76	0.50742	0.287	0.188	2.83e-72	PSF		Slc25a39	3.48e-70
Cnih4	9.52e-12	0.273778	0.71	0.586	2.62e-07	LinP		Ube2m	5.01e-182	0.620969	0.867	0.631	1.38e-177	FLS		Acap2	8.35e-18	0.511784	0.532	0.502	2.3e-13	SubP		Slc35e4	0.000438785	0.280668	0.386	0.388	1	SubF1		Cabin1	0.0055544	0.445662	0.364	0.28	1	SubF2		Arfip2	1.13e-76	0.369164	0.42	0.298	3.12e-72	PSF		Mcub	3.54e-70
Tbl1xr1	9.58e-12	0.353112	0.481	0.377	2.64e-07	LinP		Gda	1.07e-181	0.602394	0.68	0.373	2.94e-177	FLS		Myo9a	9.13e-18	0.637907	0.487	0.454	2.51e-13	SubP		Fez2	0.000609174	0.256145	0.343	0.338	1	SubF1		Nsmaf	0.00569288	0.609026	0.256	0.186	1	SubF2		Myh9	3.35e-76	0.297249	0.732	0.604	9.22e-72	PSF		Magoh	3.87e-70
Azin1	9.68e-12	0.383157	0.604	0.519	2.66e-07	LinP		Faim	4.56e-181	0.902908	0.437	0.198	1.25e-176	FLS		Fam20a	9.66e-18	0.771185	0.29	0.223	2.66e-13	SubP		Zdhhc1	0.000649662	0.26512	0.271	0.258	1	SubF1		Katnbl1	0.00571161	0.326615	0.287	0.199	1	SubF2		Rin2	4.84e-76	0.347174	0.738	0.619	1.33e-71	PSF		Coq7	8.37e-70
B230118H07Rik	1.01e-11	0.339052	0.417	0.316	2.77e-07	LinP		Gstk1	6.22e-181	1.13664	0.276	0.098	1.71e-176	FLS		Myof	1.42e-17	0.416699	0.667	0.668	3.91e-13	SubP		Ccdc32	0.000717755	0.257438	0.315	0.307	1	SubF1		Rin2	0.00573639	0.289552	0.718	0.655	1	SubF2		Vamp8	5.88e-76	0.253988	0.819	0.68	1.62e-71	PSF		Ppp2r5d	1.02e-69
Ptbp3	1.07e-11	0.272446	0.695	0.592	2.94e-07	LinP		Cox7a2	1.35e-180	0.391765	0.971	0.924	3.71e-176	FLS		Tpst2	1.45e-17	0.601056	0.475	0.443	4e-13	SubP		Otud7b	0.000835917	0.264933	0.31	0.302	1	SubF1		Mcts1	0.00592651	0.296618	0.579	0.482	1	SubF2		Gfpt1	7.64e-76	0.319888	0.625	0.489	2.1e-71	PSF		Mettl9	1.05e-69
Robo1	1.13e-11	0.388139	0.351	0.255	3.1e-07	LinP		Phtf2	4.07e-180	1.05335	0.315	0.123	1.12e-175	FLS		Crtc3	2.11e-17	0.731878	0.4	0.352	5.81e-13	SubP		Plcd1	0.000925493	0.271115	0.298	0.292	1	SubF1		Polr2h	0.00595393	0.325982	0.441	0.337	1	SubF2		Creb3	2.13e-75	0.337919	0.603	0.476	5.87e-71	PSF		Impa2	1.14e-69
Crebrf	1.15e-11	0.357774	0.482	0.379	3.17e-07	LinP		Sirpa	7.89e-180	0.657356	0.748	0.45	2.17e-175	FLS		Fam32a	2.7e-17	0.507082	0.559	0.542	7.44e-13	SubP		Rnf181	0.00104154	0.260482	0.314	0.307	1	SubF1		Epb41l3	0.00599504	0.365956	0.508	0.424	1	SubF2		Zc3h15	3.64e-75	0.284608	0.71	0.582	1e-70	PSF		Rpl36al	1.54e-69
Hax1	1.17e-11	0.352816	0.478	0.373	3.22e-07	LinP		Vopp1	9.77e-180	0.948595	0.335	0.132	2.69e-175	FLS		Kras	3.16e-17	0.49366	0.576	0.559	8.69e-13	SubP		Rapgef1	0.00135748	0.303753	0.285	0.276	1	SubF1		Snai2	0.00600786	0.549911	0.374	0.285	1	SubF2		Erc1	4.09e-75	0.389935	0.425	0.306	1.12e-70	PSF		Fkbp1a	2.6e-69
Rbbp8	1.2e-11	0.450236	0.354	0.263	3.29e-07	LinP		Emc4	1.69e-179	0.738168	0.708	0.416	4.66e-175	FLS		Slc25a24	3.59e-17	0.726899	0.371	0.322	9.87e-13	SubP		Pop4	0.00154741	0.317333	0.282	0.277	1	SubF1		Ppp6r1	0.00607108	0.362845	0.318	0.231	1	SubF2		Atp5o	9.33e-75	0.267555	0.795	0.706	2.57e-70	PSF		Pck2	3.01e-69
Mex3b	1.28e-11	0.585267	0.288	0.203	3.53e-07	LinP		Ptprf	3.54e-179	0.820003	0.504	0.246	9.73e-175	FLS		Dram1	4.23e-17	0.61166	0.391	0.335	1.16e-12	SubP		Dnajb2	0.00157908	0.270948	0.254	0.243	1	SubF1		Nubp1	0.00607724	0.29987	0.354	0.259	1	SubF2		Hilpda	1.34e-74	0.383417	0.361	0.251	3.68e-70	PSF		Psma6	3.06e-69
Lonp2	1.31e-11	0.328706	0.42	0.315	3.61e-07	LinP		Ndufb4	4.1e-179	0.559269	0.906	0.748	1.13e-174	FLS		Smarcc2	4.34e-17	0.584532	0.488	0.455	1.2e-12	SubP		Dram2	0.00177624	0.253235	0.26	0.25	1	SubF1		Jak2	0.00623073	0.47488	0.323	0.238	1	SubF2		Epb41l3	1.7e-74	0.32242	0.513	0.384	4.69e-70	PSF		Vdac3	3.68e-69
Zfp637	1.49e-11	0.380954	0.519	0.419	4.11e-07	LinP		Ctsb	4.21e-179	0.386192	0.994	0.986	1.16e-174	FLS		Rhob	4.94e-17	0.405138	0.756	0.752	1.36e-12	SubP		Rpl9-ps6	0.0026226	0.491911	0.321	0.32	1	SubF1		Plaur	0.00627632	0.435385	0.333	0.249	1	SubF2		Bax	2.95e-74	0.263689	0.806	0.672	8.13e-70	PSF		Arf5	4.96e-69
Smc1a	1.55e-11	0.28031	0.753	0.649	4.27e-07	LinP		Ptpre	4.51e-179	0.911176	0.268	0.095	1.24e-174	FLS		Ccdc50	5.03e-17	0.393595	0.645	0.643	1.38e-12	SubP		Thap7	0.00632323	0.266282	0.288	0.284	1	SubF1		Plagl1	0.00642932	0.280077	0.426	0.318	1	SubF2		Map4k4	4.56e-74	0.277058	0.745	0.623	1.25e-69	PSF		Trappc1	4.99e-69
Aamp	1.55e-11	0.259887	0.759	0.654	4.27e-07	LinP		Tomm7	1.32e-178	0.435472	0.967	0.871	3.63e-174	FLS		Lrrc8c	5.31e-17	0.889125	0.292	0.231	1.46e-12	SubP		Zfand2b	0.00959321	0.266199	0.276	0.273	1	SubF1		Abl2	0.00669192	0.468364	0.359	0.274	1	SubF2		Acvr1	5.6e-74	0.325473	0.48	0.353	1.54e-69	PSF		Csnk2b	7.68e-69
Eci2	1.58e-11	0.316541	0.62	0.514	4.35e-07	LinP		Psma2	1.37e-178	0.538878	0.944	0.814	3.78e-174	FLS		Ppm1m	6.08e-17	0.812015	0.328	0.271	1.67e-12	SubP										Ube2q1	0.00687292	0.365295	0.451	0.371	1	SubF2		Rcc2	7.28e-74	0.404517	0.35	0.241	2e-69	PSF		Ptgr1	7.72e-69
Pigp	1.74e-11	0.280115	0.711	0.617	4.8e-07	LinP		Rhog	3.26e-178	0.83421	0.589	0.313	8.97e-174	FLS		Wipf1	7.05e-17	0.428949	0.577	0.555	1.94e-12	SubP										Pvr	0.00688519	0.440002	0.303	0.227	1	SubF2		Mrps16	8.07e-74	0.254814	0.796	0.668	2.22e-69	PSF		Metap2	7.86e-69
Isy1	1.78e-11	0.375846	0.358	0.265	4.89e-07	LinP		Pex7	4.9e-178	0.865052	0.445	0.203	1.35e-173	FLS		Prr13	1.08e-16	0.347617	0.675	0.668	2.99e-12	SubP										Cotl1	0.00701428	0.267702	0.364	0.268	1	SubF2		Vasp	8.61e-74	0.350024	0.514	0.388	2.37e-69	PSF		Nup107	7.91e-69
Larp6	1.89e-11	0.480385	0.31	0.219	5.2e-07	LinP		Ptpn3	1.07e-177	1.08639	0.272	0.096	2.94e-173	FLS		Slc9a1	1.93e-16	0.78709	0.317	0.261	5.32e-12	SubP										Nudcd1	0.00701729	0.492501	0.277	0.2	1	SubF2		Il13ra1	1.65e-73	0.257173	0.576	0.437	4.54e-69	PSF		Snrpd3	1.07e-68
Hhipl1	1.94e-11	0.625605	0.256	0.18	5.34e-07	LinP		Ndufb1-ps	2.56e-177	0.536852	0.919	0.757	7.05e-173	FLS		Rab14	2.09e-16	0.256058	0.802	0.826	5.75e-12	SubP										Rnf217	0.00711793	0.497452	0.323	0.239	1	SubF2		Polr2i	2.3e-73	0.292259	0.673	0.538	6.34e-69	PSF		Sac3d1	1.31e-68
Tgfbr1	2.06e-11	0.320076	0.5	0.396	5.67e-07	LinP		Pkm	6.49e-177	0.560164	0.974	0.888	1.78e-172	FLS		Bmp4	2.12e-16	0.286413	0.266	0.188	5.84e-12	SubP										Uqcrc1	0.00733644	0.277966	0.718	0.619	1	SubF2		Slc16a3	2.56e-73	0.425926	0.28	0.184	7.03e-69	PSF		Arhgdia	1.55e-68
Sde2	2.2e-11	0.311775	0.524	0.413	6.05e-07	LinP		Cebpzos	6.5e-177	0.743637	0.618	0.332	1.79e-172	FLS		Amotl1	2.16e-16	0.469551	0.631	0.633	5.95e-12	SubP										Glb1	0.00737774	0.377062	0.431	0.331	1	SubF2		Gulp1	2.75e-73	0.267788	0.518	0.378	7.57e-69	PSF		Ccar1	1.86e-68
N6amt1	2.3e-11	0.408826	0.375	0.282	6.33e-07	LinP		Dgkh	9.19e-177	0.981218	0.415	0.19	2.53e-172	FLS		Epn2	2.55e-16	0.629541	0.415	0.366	7.03e-12	SubP										Ampd2	0.0074373	0.523289	0.323	0.245	1	SubF2		Cd320	5.86e-73	0.426502	0.322	0.218	1.61e-68	PSF		Yif1b	1.88e-68
Dync1i2	2.51e-11	0.272732	0.764	0.68	6.9e-07	LinP		Sh3glb1	2.03e-176	0.410489	0.969	0.885	5.57e-172	FLS		Zdhhc3	3.45e-16	0.573584	0.48	0.454	9.49e-12	SubP										Ttc17	0.00746128	0.383737	0.256	0.176	1	SubF2		Smtn	6.59e-73	0.37105	0.428	0.31	1.81e-68	PSF		Tubb2a	1.91e-68
Mtss1	2.6e-11	0.465015	0.256	0.177	7.16e-07	LinP		Ranbp1	3.12e-176	0.4786	0.943	0.772	8.59e-172	FLS		Nop53	3.57e-16	0.471094	0.582	0.58	9.82e-12	SubP										Dcps	0.00746242	0.321736	0.303	0.218	1	SubF2		Slc39a7	8.13e-73	0.276237	0.758	0.643	2.24e-68	PSF		Hist1h1e	4.19e-68
B4gat1	2.61e-11	0.42633	0.461	0.365	7.18e-07	LinP		Ppp1ca	1.18e-175	0.449422	0.972	0.864	3.24e-171	FLS		Wnk1	3.78e-16	0.333782	0.765	0.787	1.04e-11	SubP										AW551984	0.00763237	0.414933	0.338	0.243	1	SubF2		Lsm12	1.1e-72	0.28115	0.689	0.561	3.03e-68	PSF		Tma7	5.91e-68
Mettl16	2.83e-11	0.451788	0.324	0.235	7.8e-07	LinP		Psma3	1.22e-175	0.481029	0.969	0.873	3.37e-171	FLS		Cmip	4.09e-16	0.856457	0.263	0.204	1.13e-11	SubP										Rhog	0.00784004	0.446719	0.431	0.344	1	SubF2		Desi2	1.32e-72	0.273146	0.705	0.571	3.63e-68	PSF		Fkbp10	7.4e-68
Nudt9	2.92e-11	0.35741	0.538	0.445	8.04e-07	LinP		Asns	1.82e-175	0.927372	0.405	0.18	5.02e-171	FLS		Sptlc2	4.2e-16	0.755433	0.366	0.322	1.16e-11	SubP										Tctex1d2	0.00786356	0.404723	0.328	0.243	1	SubF2		Bzw2	1.33e-72	0.421979	0.336	0.23	3.65e-68	PSF		Pdgfc	8.05e-68
U2surp	3.22e-11	0.267583	0.673	0.576	8.86e-07	LinP		Ywhab	2.07e-175	0.440786	0.965	0.851	5.7e-171	FLS		Sptssa	4.36e-16	0.358456	0.693	0.711	1.2e-11	SubP										Czib	0.00798697	0.314799	0.518	0.432	1	SubF2		Ormdl3	1.61e-72	0.328102	0.559	0.429	4.43e-68	PSF		Ube2a	8.38e-68
Cdkn2aip	3.25e-11	0.343763	0.34	0.246	8.94e-07	LinP		Rac1	4.01e-175	0.451291	0.97	0.893	1.1e-170	FLS		Hebp2	7.08e-16	0.767495	0.312	0.254	1.95e-11	SubP										Asxl1	0.00803891	0.50535	0.292	0.214	1	SubF2		Slc35a2	1.74e-72	0.353138	0.533	0.41	4.8e-68	PSF		Kpnb1	9.07e-68
Gnl3	3.4e-11	0.321429	0.639	0.54	9.35e-07	LinP		Dhx32	4.37e-175	0.862008	0.438	0.2	1.2e-170	FLS		Akap13	7.5e-16	0.296928	0.751	0.775	2.06e-11	SubP										Chid1	0.00811129	0.412243	0.421	0.323	1	SubF2		Akr1b8	2.01e-72	0.411844	0.424	0.306	5.54e-68	PSF		Lrwd1	1.4e-67
Tor1b	3.69e-11	0.349874	0.53	0.431	1.01e-06	LinP		Tmc6	6.45e-175	1.00536	0.351	0.145	1.78e-170	FLS		Rps6ka3	1.19e-15	0.634344	0.461	0.433	3.28e-11	SubP										Nudt5	0.00819384	0.462339	0.349	0.273	1	SubF2		Mpp6	2.14e-72	0.350017	0.533	0.405	5.88e-68	PSF		Ndufc2	2.07e-67
Pakap.1	3.72e-11	0.427454	0.354	0.268	1.02e-06	LinP		Slc25a3	9.8e-175	0.429307	0.987	0.929	2.7e-170	FLS		Tshz1	1.35e-15	0.77135	0.36	0.308	3.72e-11	SubP										Gna13	0.0082601	0.377318	0.544	0.455	1	SubF2		Plaat3	2.58e-72	0.464501	0.439	0.329	7.09e-68	PSF		Psmc1	2.63e-67
Ei24	3.84e-11	0.286122	0.523	0.416	1.06e-06	LinP		Ccdc124	1.25e-174	0.601092	0.827	0.544	3.45e-170	FLS		Rab11fip5	1.45e-15	0.726927	0.357	0.308	3.99e-11	SubP										Hnrnpm	0.00834585	0.311265	0.744	0.671	1	SubF2		Pigc	2.72e-72	0.502949	0.269	0.174	7.5e-68	PSF		Eif4a3	2.89e-67
Zbtb10	4.05e-11	0.484593	0.32	0.235	1.11e-06	LinP		Pgp	1.36e-174	0.648588	0.729	0.427	3.75e-170	FLS		Cmtm3	1.82e-15	0.374109	0.663	0.652	5e-11	SubP										Cflar	0.00884523	0.334449	0.549	0.466	1	SubF2		Wbp1	7.32e-72	0.401745	0.331	0.224	2.02e-67	PSF		Smdt1	3.37e-67
Rpain	4.3e-11	0.515179	0.272	0.192	1.18e-06	LinP		Ndufa13	2.31e-174	0.320986	0.986	0.964	6.35e-170	FLS		Nisch	2.09e-15	0.392941	0.724	0.75	5.74e-11	SubP										Yif1a	0.00886906	0.268415	0.754	0.674	1	SubF2		Tgfb1i1	8.86e-72	0.319921	0.635	0.51	2.44e-67	PSF		Kdelr3	4.01e-67
Snx15	4.59e-11	0.492726	0.298	0.216	1.26e-06	LinP		Dhps	2.4e-174	0.802168	0.515	0.252	6.61e-170	FLS		Pfkp	2.3e-15	0.534373	0.478	0.438	6.32e-11	SubP										Crls1	0.00888983	0.402911	0.369	0.292	1	SubF2		Kctd5	9.86e-72	0.52276	0.261	0.168	2.71e-67	PSF		Rbbp7	4.08e-67
Pfkp	4.98e-11	0.341884	0.541	0.437	1.37e-06	LinP		Pfkp	9.57e-174	0.639582	0.7	0.408	2.63e-169	FLS		Pdlim2	2.31e-15	0.4642	0.624	0.622	6.36e-11	SubP										Isy1	0.00903063	0.318524	0.354	0.267	1	SubF2		Rgs10	1.43e-71	0.408834	0.499	0.38	3.93e-67	PSF		Atp5g3	4.28e-67
Pdlim1	5.37e-11	0.251431	0.586	0.462	1.48e-06	LinP		Prkab2	9.62e-174	1.127	0.323	0.13	2.65e-169	FLS		Pnp	3.11e-15	0.317194	0.735	0.75	8.55e-11	SubP										Parl	0.0090737	0.32636	0.472	0.37	1	SubF2		4921524J17Rik	1.46e-71	0.401169	0.452	0.336	4.01e-67	PSF		Opa3	4.47e-67
Lancl1	5.53e-11	0.406668	0.305	0.22	1.52e-06	LinP		Snx15	1.57e-173	0.856416	0.427	0.193	4.33e-169	FLS		Nfkb1	3.58e-15	0.562506	0.54	0.519	9.86e-11	SubP										Fmnl2	0.00925898	0.437782	0.379	0.289	1	SubF2		Zcchc14	2.59e-71	0.335577	0.539	0.415	7.14e-67	PSF		Fnbp1l	5.32e-67
Ppid	5.97e-11	0.35438	0.458	0.357	1.64e-06	LinP		Chst12	1.83e-173	0.697649	0.829	0.577	5.04e-169	FLS		Mia3	3.65e-15	0.39478	0.69	0.704	1e-10	SubP										2310009B15Rik	0.0094778	0.444462	0.544	0.464	1	SubF2		Usp16	3.61e-71	0.2896	0.615	0.485	9.92e-67	PSF		Cinp	1.01e-66
H2-T22	6.19e-11	0.321979	0.564	0.465	1.7e-06	LinP		Plekha3	5.17e-173	0.846047	0.48	0.232	1.42e-168	FLS		Npepps	3.83e-15	0.487542	0.562	0.555	1.05e-10	SubP										Ptgr1	0.00955187	0.287598	0.318	0.23	1	SubF2		Izumo4	5.64e-71	0.457108	0.308	0.209	1.55e-66	PSF		Ubtd1	1.05e-66
Mta2	6.99e-11	0.464241	0.348	0.26	1.92e-06	LinP		Sh3bgrl3	5.43e-173	0.452604	0.966	0.852	1.49e-168	FLS		Tmem63a	4.76e-15	0.691382	0.391	0.349	1.31e-10	SubP										Ift22	0.00962906	0.383702	0.313	0.233	1	SubF2		Pkig	6.13e-71	0.338001	0.601	0.469	1.69e-66	PSF		Notch1	1.75e-66
Edem2	7.14e-11	0.35676	0.418	0.317	1.96e-06	LinP		Ola1	6.28e-173	0.671083	0.757	0.469	1.73e-168	FLS		Bnip3l	4.8e-15	0.314117	0.745	0.761	1.32e-10	SubP										Prdx6	0.00969731	0.362588	0.795	0.752	1	SubF2		Pgm2	7.35e-71	0.455033	0.283	0.186	2.02e-66	PSF		Zfp91	2.05e-66
Iah1	7.26e-11	0.277899	0.599	0.491	2e-06	LinP		Chmp3	1.2e-172	0.562987	0.877	0.643	3.29e-168	FLS		Gltp	6.21e-15	0.643693	0.422	0.386	1.71e-10	SubP										Csrp1	0.00984105	0.259564	0.605	0.498	1	SubF2		Tpi1	9.27e-71	0.259481	0.866	0.762	2.55e-66	PSF		Nup35	3.72e-66
Ubald2	7.3e-11	0.30009	0.567	0.468	2.01e-06	LinP		Raver2	4.03e-172	1.03767	0.251	0.086	1.11e-167	FLS		Chmp3	7.52e-15	0.362651	0.663	0.669	2.07e-10	SubP										Cdk19	0.00988512	0.57244	0.262	0.191	1	SubF2		Tbc1d20	1.93e-70	0.316488	0.525	0.4	5.32e-66	PSF		Shmt2	3.91e-66
Hoxa10	8e-11	0.274693	0.55	0.45	2.2e-06	LinP		Pgls	1.51e-171	0.496196	0.937	0.768	4.14e-167	FLS		Ccni	9.15e-15	0.405657	0.624	0.623	2.52e-10	SubP										Urm1	0.0099146	0.308349	0.395	0.298	1	SubF2		Plvap	2.36e-70	0.46623	0.357	0.252	6.5e-66	PSF		2010-09-01	3.95e-66
Mrpl4	8.02e-11	0.310063	0.567	0.468	2.21e-06	LinP		Atp1b3	3.15e-171	0.615714	0.827	0.564	8.68e-167	FLS		Fam111a	9.29e-15	0.740864	0.292	0.231	2.56e-10	SubP																		Ppa1	2.55e-70	0.288874	0.59	0.472	7e-66	PSF		Tusc3	4.24e-66
Sms	8.74e-11	0.632717	0.282	0.206	2.4e-06	LinP		Cdipt	4.28e-171	0.723274	0.654	0.365	1.18e-166	FLS		Clstn1	9.49e-15	0.430293	0.585	0.585	2.61e-10	SubP																		C1qtnf1	4.43e-70	0.262077	0.561	0.416	1.22e-65	PSF		Actn1	6.23e-66
Prmt1	8.74e-11	0.285607	0.624	0.52	2.4e-06	LinP		Ndufv3	4.61e-171	0.471954	0.952	0.825	1.27e-166	FLS		Pbx1	1.17e-14	0.454154	0.597	0.58	3.22e-10	SubP																		Mamdc2	2.35e-69	0.592268	0.272	0.18	6.47e-65	PSF		Pcna	6.45e-66
Pnp	9.55e-11	0.349382	0.8	0.747	2.63e-06	LinP		Abhd17a	5.47e-171	0.617602	0.823	0.55	1.5e-166	FLS		Stat6	1.89e-14	0.654209	0.395	0.358	5.21e-10	SubP																		Btg3	2.63e-69	0.30592	0.533	0.409	7.24e-65	PSF		Cdk4	3.54e-65
Ptpn2	9.75e-11	0.447541	0.392	0.305	2.68e-06	LinP		Otud6b	1.81e-170	0.807015	0.446	0.206	4.99e-166	FLS		Osbpl1a	2.22e-14	0.658757	0.407	0.372	6.11e-10	SubP																		Aldh18a1	2.94e-69	0.351423	0.413	0.298	8.09e-65	PSF		Anp32a	4.73e-65
Matn2	1.09e-10	0.385352	0.611	0.524	3e-06	LinP		Ilk	1.99e-170	0.611833	0.865	0.601	5.47e-166	FLS		Psme2	2.33e-14	0.374938	0.655	0.651	6.42e-10	SubP																		Grhpr	3.52e-69	0.462488	0.283	0.188	9.68e-65	PSF		Emp3	5.94e-65
Fibp	1.12e-10	0.33582	0.582	0.485	3.08e-06	LinP		Wnk1	4.38e-170	0.606385	0.928	0.768	1.21e-165	FLS		Adam9	2.76e-14	0.523387	0.505	0.485	7.6e-10	SubP																		Dgcr6	6.4e-69	0.298217	0.563	0.432	1.76e-64	PSF		Btg3	7.7e-65
Trafd1	1.13e-10	0.361939	0.413	0.319	3.11e-06	LinP		Pet100	7.58e-170	0.697807	0.741	0.463	2.09e-165	FLS		Uba52	2.99e-14	0.678024	0.663	0.67	8.22e-10	SubP																		Cmas	8.97e-69	0.381014	0.367	0.259	2.47e-64	PSF		Gpaa1	7.98e-65
Tbpl1	1.13e-10	0.494138	0.381	0.295	3.11e-06	LinP		0610009B22Rik	9.99e-170	0.836392	0.546	0.286	2.75e-165	FLS		Samd4b	3.95e-14	0.625084	0.502	0.499	1.09e-09	SubP																		Znhit1	1.24e-68	0.285173	0.648	0.514	3.41e-64	PSF		Fscn1	8.05e-65
Srgap1	1.31e-10	0.394352	0.297	0.214	3.6e-06	LinP		Usp53	1.1e-169	1.02838	0.498	0.259	3.04e-165	FLS		Rapgef1	5.56e-14	0.770467	0.32	0.275	1.53e-09	SubP																		Glrx2	2.1e-68	0.273782	0.626	0.493	5.77e-64	PSF		Col6a3	8.3e-65
Tgs1	1.41e-10	0.392837	0.34	0.253	3.88e-06	LinP		Mesd	1.62e-169	0.625615	0.804	0.528	4.46e-165	FLS		Zc3hav1	7.65e-14	0.575918	0.454	0.423	2.11e-09	SubP																		Cdk5rap3	3.45e-68	0.285299	0.583	0.453	9.5e-64	PSF		Slc25a3	9.09e-65
Fer	1.42e-10	0.406755	0.42	0.325	3.91e-06	LinP		Ndufa7	1.87e-169	0.421849	0.964	0.894	5.16e-165	FLS		Smpdl3a	9.01e-14	0.331014	0.615	0.583	2.48e-09	SubP																		Pip5k1a	4.39e-68	0.340862	0.451	0.334	1.21e-63	PSF		Sap30	2.21e-64
Prpsap1	1.5e-10	0.358387	0.436	0.339	4.13e-06	LinP		Myo5a	3.37e-169	0.761593	0.636	0.362	9.27e-165	FLS		Rev3l	9.28e-14	0.506855	0.478	0.443	2.55e-09	SubP																		Znrf1	8.48e-68	0.399426	0.35	0.245	2.33e-63	PSF		D8Ertd738e	2.26e-64
Osgep	1.52e-10	0.300164	0.563	0.468	4.19e-06	LinP		Cnp	1.29e-168	0.918133	0.372	0.158	3.56e-164	FLS		Dhrs7	1e-13	0.38723	0.623	0.628	2.76e-09	SubP																		Dnajc15	1.28e-67	0.346405	0.481	0.362	3.52e-63	PSF		Ptpa	2.71e-64
Ccn1	1.53e-10	0.44467	0.694	0.628	4.2e-06	LinP		Lnx1	1.44e-168	0.810447	0.483	0.24	3.96e-164	FLS		Rnf10	1.11e-13	0.32585	0.677	0.707	3.06e-09	SubP																		Tmem97	3.73e-67	0.403037	0.409	0.301	1.03e-62	PSF		Xrcc1	3.68e-64
Glod4	1.55e-10	0.345529	0.496	0.396	4.27e-06	LinP		Cdkn2d	8.52e-168	0.603092	0.52	0.258	2.35e-163	FLS		Pttg1ip	1.13e-13	0.264742	0.773	0.801	3.1e-09	SubP																		Eef1akmt1	4.31e-67	0.349237	0.463	0.345	1.19e-62	PSF		Trmt10a	6.48e-64
Arhgap6	1.66e-10	0.425335	0.327	0.238	4.57e-06	LinP		Slc29a1	3.15e-167	0.513547	0.901	0.676	8.67e-163	FLS		Evc	1.38e-13	0.717312	0.305	0.253	3.81e-09	SubP																		Zfp593	4.72e-67	0.440825	0.334	0.234	1.3e-62	PSF		Vps36	7.23e-64
Ryk	1.74e-10	0.390835	0.75	0.684	4.78e-06	LinP		Calm2	3.81e-167	0.312526	0.995	0.973	1.05e-162	FLS		Bmpr2	1.43e-13	0.434365	0.622	0.633	3.94e-09	SubP																		Tmem9	5.1e-67	0.310729	0.48	0.358	1.4e-62	PSF		Taf10	8.28e-64
Ola1	1.92e-10	0.306184	0.601	0.498	5.27e-06	LinP		Ap3m1	3.89e-167	0.761991	0.518	0.259	1.07e-162	FLS		Adamts1	1.67e-13	0.436014	0.542	0.489	4.59e-09	SubP																		Amdhd2	5.18e-67	0.482908	0.29	0.196	1.43e-62	PSF		Psmd6	1.14e-63
Pigx	1.95e-10	0.313576	0.521	0.419	5.38e-06	LinP		Sec11c	4.23e-167	0.630415	0.783	0.501	1.16e-162	FLS		Camk2d	1.98e-13	0.500133	0.569	0.572	5.46e-09	SubP																		Cul1	8.02e-67	0.314457	0.72	0.603	2.21e-62	PSF		Slirp	1.16e-63
Pabpn1	2e-10	0.264459	0.668	0.571	5.51e-06	LinP		Gnb5	5.7e-167	0.788407	0.453	0.212	1.57e-162	FLS		Sppl2a	2.1e-13	0.492484	0.571	0.567	5.78e-09	SubP																		Txnl4a	8.23e-67	0.282185	0.603	0.475	2.26e-62	PSF		Fam57a	1.24e-63
Klhdc2	2.14e-10	0.254673	0.672	0.565	5.9e-06	LinP		Jkamp	8.35e-167	0.603131	0.802	0.526	2.3e-162	FLS		Prkd3	2.13e-13	0.670107	0.405	0.374	5.85e-09	SubP																		Mef2c	8.45e-67	0.480151	0.443	0.332	2.33e-62	PSF		Psma7	1.31e-63
Bbx	2.16e-10	0.337034	0.537	0.442	5.94e-06	LinP		Ppia	8.97e-167	0.365973	0.998	0.996	2.47e-162	FLS		Gm2000	2.24e-13	0.643781	0.505	0.498	6.16e-09	SubP																		Gcsh	1.33e-66	0.329702	0.513	0.395	3.67e-62	PSF		Cyb5r3	1.83e-63
Tmx3	2.22e-10	0.263473	0.587	0.49	6.1e-06	LinP		Nt5dc2	9.3e-167	1.35861	0.543	0.323	2.56e-162	FLS		Ccnd1	2.33e-13	0.700776	0.281	0.221	6.42e-09	SubP																		Bola2	1.6e-66	0.272839	0.732	0.61	4.4e-62	PSF		Cdkn2aipnl	2.22e-63
Pim3	2.31e-10	0.361213	0.362	0.275	6.37e-06	LinP		Rarg	2.96e-166	0.640546	0.745	0.465	8.14e-162	FLS		Sp3	2.63e-13	0.52516	0.509	0.496	7.23e-09	SubP																		Poldip2	1.84e-66	0.331102	0.461	0.344	5.06e-62	PSF		Spcs1	2.55e-63
Trp53	2.38e-10	0.259605	0.615	0.509	6.56e-06	LinP		Pgs1	3.69e-166	0.763068	0.485	0.236	1.02e-161	FLS		Nfkbia	3.64e-13	0.484036	0.784	0.794	1e-08	SubP																		Ttc3	2.87e-66	0.252743	0.741	0.616	7.89e-62	PSF		Elof1	2.57e-63
Metap1d	2.68e-10	0.468547	0.274	0.195	7.38e-06	LinP		Mien1	1.15e-165	0.574147	0.867	0.63	3.17e-161	FLS		Sgsm2	3.76e-13	0.801284	0.274	0.22	1.03e-08	SubP																		Mtmr11	3.46e-66	0.336523	0.405	0.292	9.52e-62	PSF		Chac2	3.18e-63
Insyn1	2.84e-10	0.430242	0.331	0.247	7.82e-06	LinP		Ywhaq	1.99e-165	0.441991	0.956	0.83	5.48e-161	FLS		Magt1	4.45e-13	0.443163	0.557	0.559	1.23e-08	SubP																		Gmppb	1.6e-65	0.374347	0.493	0.38	4.4e-61	PSF		Fopnl	3.4e-63
Gde1	2.94e-10	0.286154	0.627	0.523	8.1e-06	LinP		Ehd1	3.41e-165	0.614377	0.794	0.517	9.37e-161	FLS		Nsd3	4.61e-13	0.456272	0.598	0.613	1.27e-08	SubP																		Acads	2.12e-65	0.387746	0.372	0.267	5.82e-61	PSF		Csrp2	6e-63
Smarcc2	3.02e-10	0.296746	0.55	0.454	8.31e-06	LinP		Aga	1.32e-164	0.665757	0.746	0.483	3.64e-160	FLS		Wasf2	4.92e-13	0.275268	0.773	0.806	1.35e-08	SubP																		Rce1	3.43e-65	0.380271	0.419	0.309	9.43e-61	PSF		Tgfb1	6.48e-63
Tomm40	3.03e-10	0.298679	0.489	0.387	8.33e-06	LinP		Amfr	1.89e-164	0.63081	0.755	0.472	5.19e-160	FLS		Pacs2	5.34e-13	0.742787	0.303	0.254	1.47e-08	SubP																		Tfdp1	4.08e-65	0.334419	0.399	0.289	1.12e-60	PSF		Pdzd11	1.36e-62
Rabggtb	3.19e-10	0.348474	0.476	0.385	8.77e-06	LinP		Lrrc8c	2.36e-164	0.863421	0.439	0.209	6.49e-160	FLS		Pink1	1.07e-12	0.456627	0.508	0.487	2.95e-08	SubP																		Timm23	5.23e-65	0.253616	0.764	0.643	1.44e-60	PSF		Eif4e	1.65e-62
Chid1	3.19e-10	0.411427	0.412	0.321	8.79e-06	LinP		Dstn	2.84e-164	0.416487	0.984	0.933	7.81e-160	FLS		Arhgap12	1.24e-12	0.836254	0.261	0.21	3.42e-08	SubP																		Gm17018	6.32e-65	0.350811	0.409	0.298	1.74e-60	PSF		Golm1	1.96e-62
Mitd1	3.35e-10	0.562633	0.271	0.196	9.21e-06	LinP		Tpd52l2	7.59e-164	0.577254	0.87	0.643	2.09e-159	FLS		Wdfy2	1.45e-12	0.77493	0.256	0.205	3.98e-08	SubP																		Rab4b	6.46e-65	0.268471	0.64	0.514	1.78e-60	PSF		Cox18	3.84e-62
Gtf2f1	3.39e-10	0.385546	0.387	0.298	9.32e-06	LinP		Trps1	9.56e-164	0.568193	0.944	0.789	2.63e-159	FLS		BC005537	2.2e-12	0.39979	0.694	0.724	6.04e-08	SubP																		Pkdcc	1.01e-64	0.324146	0.354	0.247	2.79e-60	PSF		Tnc	6.64e-62
Ilk	3.39e-10	0.279192	0.724	0.627	9.34e-06	LinP		Tmem234	1.71e-163	0.443282	0.952	0.82	4.71e-159	FLS		Eif4ebp2	2.25e-12	0.672059	0.391	0.368	6.19e-08	SubP																		Ube2e3	1.24e-64	0.280035	0.644	0.512	3.4e-60	PSF		Cd82	6.9e-62
Wdr60	3.93e-10	0.404626	0.352	0.265	1.08e-05	LinP		Dynlt3	2.63e-163	0.556857	0.864	0.617	7.25e-159	FLS		Sf3b2	2.63e-12	0.30985	0.712	0.754	7.24e-08	SubP																		Nans	1.24e-64	0.318581	0.536	0.413	3.41e-60	PSF		Aimp2	6.93e-62
Dhrs4	4.23e-10	0.366202	0.478	0.383	1.16e-05	LinP		Arl8a	2.82e-163	0.662425	0.735	0.45	7.76e-159	FLS		Ino80c	2.75e-12	0.812679	0.292	0.245	7.57e-08	SubP																		Stx5a	2.2e-64	0.277722	0.621	0.495	6.05e-60	PSF		Itpa	7.26e-62
Cnp	4.39e-10	0.444552	0.258	0.179	1.21e-05	LinP		Cib2	5.38e-163	1.20922	0.268	0.101	1.48e-158	FLS		Gstm2	2.83e-12	0.439227	0.505	0.468	7.78e-08	SubP																		Pgrmc1	1.22e-63	0.253016	0.775	0.657	3.35e-59	PSF		Tmem109	9.74e-62
Kpna1	4.67e-10	0.461827	0.357	0.274	1.28e-05	LinP		Fam20c	9.74e-163	0.698123	0.388	0.168	2.68e-158	FLS		Hnrnpul1	2.92e-12	0.448089	0.557	0.556	8.03e-08	SubP																		Alg5	1.52e-63	0.27611	0.65	0.526	4.18e-59	PSF		Syncrip	2.89e-61
Setbp1	4.78e-10	0.304937	0.535	0.431	1.32e-05	LinP		Smim12	1.04e-162	0.762837	0.531	0.271	2.86e-158	FLS		Dock4	3.56e-12	0.806666	0.289	0.241	9.79e-08	SubP																		Carm1	1.76e-63	0.332037	0.401	0.289	4.85e-59	PSF		Cdk5rap2	6.42e-61
Relb	5e-10	0.3519	0.367	0.281	1.37e-05	LinP		Tlr2	1.08e-162	0.907179	0.396	0.178	2.96e-158	FLS		Dag1	4.79e-12	0.328489	0.693	0.727	1.32e-07	SubP																		Tgfb1	4.34e-63	0.291926	0.486	0.362	1.19e-58	PSF		Acta2	8.21e-61
Dynlt1f	5.19e-10	0.506939	0.327	0.248	1.43e-05	LinP		Abhd2	1.92e-161	0.858387	0.462	0.226	5.28e-157	FLS		Kdm7a	4.79e-12	0.682329	0.367	0.331	1.32e-07	SubP																		Nfatc1	9.08e-63	0.308399	0.502	0.388	2.5e-58	PSF		Alg13	8.55e-61
Ptpa	6.02e-10	0.267165	0.588	0.491	1.66e-05	LinP		Ndufa12	2.12e-161	0.545682	0.875	0.632	5.83e-157	FLS		Stam	5.34e-12	0.702168	0.319	0.276	1.47e-07	SubP																		Kdm5b	1.78e-62	0.259687	0.608	0.481	4.91e-58	PSF		Nptxr	1.03e-60
Htatip2	6.08e-10	0.306042	0.489	0.388	1.67e-05	LinP		Tsg101	2.17e-161	0.664958	0.757	0.477	5.97e-157	FLS		Gypc	6.06e-12	0.737365	0.282	0.236	1.67e-07	SubP																		Rap2c	4.2e-62	0.305457	0.391	0.282	1.15e-57	PSF		Psma1	1.19e-60
Ube2d1	6.59e-10	0.306917	0.42	0.325	1.81e-05	LinP		Prkag2	2.18e-161	0.855804	0.334	0.137	5.99e-157	FLS		Agtrap	6.46e-12	0.659005	0.392	0.364	1.78e-07	SubP																		Ift74	6.91e-62	0.31286	0.411	0.3	1.9e-57	PSF		Magohb	1.54e-60
Prpf4b	6.77e-10	0.284985	0.656	0.556	1.86e-05	LinP		Pam16	2.38e-161	0.653141	0.715	0.428	6.54e-157	FLS		Hk2	6.72e-12	0.6369	0.47	0.437	1.85e-07	SubP																		Akr7a5	8.07e-62	0.330821	0.547	0.431	2.22e-57	PSF		Barx2	1.56e-60
Glb1	6.82e-10	0.382582	0.417	0.329	1.88e-05	LinP		Polr2g	3.93e-161	0.631179	0.769	0.49	1.08e-156	FLS		Pdcd6ip	1.33e-11	0.404979	0.622	0.638	3.66e-07	SubP																		Gm26917	1.12e-61	0.392647	0.511	0.403	3.08e-57	PSF		D030056L22Rik	1.79e-60
Ssbp3	7.69e-10	0.272278	0.601	0.5	2.12e-05	LinP		Hadhb	4.18e-161	0.615991	0.768	0.49	1.15e-156	FLS		H2-T23	1.79e-11	0.473155	0.44	0.401	4.94e-07	SubP																		Fat1	3.4e-61	0.37209	0.434	0.326	9.35e-57	PSF		Rnps1	1.98e-60
Dcakd	7.69e-10	0.449089	0.39	0.306	2.12e-05	LinP		Vat1	5.17e-161	0.512965	0.925	0.754	1.42e-156	FLS		Acsl5	2e-11	0.752909	0.314	0.275	5.49e-07	SubP																		Pigs	4.37e-61	0.332162	0.408	0.301	1.2e-56	PSF		Txnl4a	2.12e-60
Elk3	7.75e-10	0.298277	0.505	0.41	2.13e-05	LinP		Nqo2	5.96e-161	0.682041	0.456	0.214	1.64e-156	FLS		Ifi203	2.18e-11	0.387817	0.342	0.281	6e-07	SubP																		Zdhhc20	4.77e-61	0.267406	0.569	0.444	1.31e-56	PSF		Dnajc15	2.37e-60
Slc20a1	8.7e-10	0.303566	0.38	0.289	2.39e-05	LinP		Gtf3c6	6.84e-161	0.702545	0.58	0.309	1.88e-156	FLS		Pnrc1	2.31e-11	0.366541	0.797	0.837	6.35e-07	SubP																		Tmem165	5.63e-61	0.260412	0.608	0.487	1.55e-56	PSF		1810037I17Rik	5.89e-60
Mllt10	8.94e-10	0.307848	0.396	0.307	2.46e-05	LinP		Sgk3	7.75e-161	0.989485	0.285	0.11	2.13e-156	FLS		Atrx	2.42e-11	0.284224	0.721	0.741	6.65e-07	SubP																		Fmn1	1.06e-60	0.491487	0.251	0.167	2.91e-56	PSF		Metrn	6.45e-60
H2afj	9.12e-10	0.258854	0.799	0.703	2.51e-05	LinP		Mapre3	8.17e-161	0.807933	0.504	0.255	2.25e-156	FLS		Ildr2	2.65e-11	0.82667	0.252	0.198	7.29e-07	SubP																		Gars	1.2e-60	0.301347	0.594	0.486	3.31e-56	PSF		Mrps14	6.52e-60
Hspa2	9.38e-10	0.499274	0.291	0.215	2.58e-05	LinP		Inpp5a	1.12e-160	0.839446	0.429	0.202	3.07e-156	FLS		Sp1	2.91e-11	0.544005	0.424	0.401	8.02e-07	SubP																		Rasl11b	1.32e-60	0.336772	0.3	0.206	3.62e-56	PSF		Gins4	7.25e-60
Kdm5a	9.5e-10	0.293365	0.539	0.44	2.61e-05	LinP		Cfap36	1.2e-160	0.647108	0.649	0.369	3.29e-156	FLS		Wwp1	3.08e-11	0.592134	0.43	0.411	8.47e-07	SubP																		Pigyl	1.48e-60	0.29003	0.529	0.408	4.08e-56	PSF		Fam162a	9.21e-60
Gbp2	9.93e-10	0.289291	0.295	0.213	2.73e-05	LinP		Cd1d1	1.8e-160	1.27498	0.3	0.124	4.96e-156	FLS		Mast4	5.3e-11	0.655363	0.341	0.298	1.46e-06	SubP																		Tmem238	2.23e-60	0.337077	0.401	0.295	6.15e-56	PSF		Smc1a	9.86e-60
Tspan31	1.07e-09	0.263765	0.723	0.636	2.93e-05	LinP		Pnkd	2.13e-160	0.629619	0.772	0.495	5.85e-156	FLS		Vps13a	6.43e-11	0.766078	0.282	0.238	1.77e-06	SubP																		Rabl6	4.18e-60	0.294316	0.475	0.36	1.15e-55	PSF		Fam92a	1.14e-59
Smad1	1.12e-09	0.345452	0.458	0.367	3.07e-05	LinP		Cemip2	2.28e-160	1.07114	0.487	0.263	6.27e-156	FLS		Tnpo1	6.88e-11	0.540748	0.456	0.445	1.89e-06	SubP																		Klhdc3	4.79e-60	0.370092	0.308	0.213	1.32e-55	PSF		Pold3	1.57e-59
Sema4c	1.12e-09	0.397312	0.296	0.216	3.07e-05	LinP		Mrgbp	4.72e-160	0.992408	0.3	0.119	1.3e-155	FLS		Reck	1.04e-10	0.348934	0.352	0.296	2.85e-06	SubP																		Ank	7.43e-60	0.286385	0.465	0.352	2.05e-55	PSF		Fam129b	1.71e-59
Zwint	1.12e-09	0.393275	0.346	0.26	3.09e-05	LinP		2310011J03Rik	6.73e-160	0.686738	0.675	0.392	1.85e-155	FLS		Capn2	1.2e-10	0.269677	0.691	0.708	3.31e-06	SubP																		Ntmt1	8.76e-60	0.343623	0.409	0.302	2.41e-55	PSF		Mrps16	2.34e-59
Zmat2	1.24e-09	0.26948	0.621	0.537	3.41e-05	LinP		Anxa7	1.94e-159	0.535517	0.855	0.612	5.33e-155	FLS		Tubb2b	1.36e-10	0.407867	0.416	0.366	3.73e-06	SubP																		Cops5	1.03e-59	0.294533	0.49	0.373	2.82e-55	PSF		Tmed9	2.5e-59
Ap3s1	1.3e-09	0.338527	0.717	0.643	3.59e-05	LinP		Cmtm6	3.23e-159	0.708379	0.517	0.261	8.89e-155	FLS		Slc25a28	1.45e-10	0.737266	0.281	0.238	4e-06	SubP																		Cgref1	1.16e-59	0.42203	0.328	0.236	3.18e-55	PSF		Lhfpl2	3.01e-59
Abca5	1.32e-09	0.444572	0.255	0.183	3.63e-05	LinP		Fbxo32	3.61e-159	1.10905	0.363	0.163	9.92e-155	FLS		Adgrg2	1.58e-10	0.539002	0.378	0.342	4.35e-06	SubP																		Mtx2	1.37e-59	0.291418	0.52	0.402	3.76e-55	PSF		Sec13	4.28e-59
Gpi1	1.36e-09	0.261917	0.78	0.683	3.73e-05	LinP		Map2k5	4.3e-159	0.893087	0.413	0.194	1.18e-154	FLS		Il17rc	1.72e-10	0.691602	0.306	0.268	4.74e-06	SubP																		Trib1	2.08e-59	0.259055	0.443	0.337	5.73e-55	PSF		Krtcap2	6.71e-59
Ripk1	1.36e-09	0.359907	0.514	0.426	3.75e-05	LinP		Gskip	6.3e-159	0.752449	0.53	0.273	1.73e-154	FLS		Hpcal1	1.74e-10	0.641553	0.299	0.258	4.79e-06	SubP																		2310009B15Rik	2.12e-59	0.259738	0.548	0.427	5.83e-55	PSF		Ifrd2	7.59e-59
Mcee	1.38e-09	0.347245	0.517	0.428	3.79e-05	LinP		Cdkn2c	6.49e-159	0.582115	0.536	0.273	1.79e-154	FLS		Zfp423	1.76e-10	0.745069	0.256	0.212	4.84e-06	SubP																		Ufsp2	2.15e-59	0.270952	0.554	0.431	5.9e-55	PSF		Cyc1	8.16e-59
Btf3l4	1.53e-09	0.589059	0.314	0.24	4.22e-05	LinP		Rab1b	8.89e-159	0.656131	0.797	0.528	2.45e-154	FLS		Arhgap21	1.81e-10	0.426889	0.465	0.441	4.99e-06	SubP																		Sdhaf4	2.47e-59	0.270207	0.546	0.424	6.8e-55	PSF		Gng5	9.46e-59
Mageh1	1.68e-09	0.411298	0.422	0.334	4.61e-05	LinP		Fam135a	1.13e-158	0.982317	0.303	0.121	3.1e-154	FLS		Cryab	1.82e-10	0.328088	0.685	0.7	5.02e-06	SubP																		Gtf2e2	4.68e-59	0.338886	0.403	0.298	1.29e-54	PSF		Gtf2h5	9.52e-59
2010-09-01	1.68e-09	0.288819	0.33	0.243	4.62e-05	LinP		Mettl21a	1.42e-158	0.8366	0.444	0.214	3.9e-154	FLS		Snx1	1.91e-10	0.47518	0.461	0.453	5.25e-06	SubP																		Epb41l4aos	1.21e-58	0.424114	0.27	0.183	3.34e-54	PSF		Slc29a1	1.08e-58
Ep400	1.68e-09	0.269905	0.504	0.404	4.62e-05	LinP		Becn1	3.53e-158	0.688499	0.655	0.377	9.72e-154	FLS		Btbd7	2.21e-10	0.437146	0.553	0.565	6.07e-06	SubP																		Crlf2	1.95e-58	0.315726	0.41	0.302	5.37e-54	PSF		Tmem258	1.37e-58
Rnps1	1.72e-09	0.259727	0.574	0.461	4.73e-05	LinP		Map1lc3a	6.76e-158	0.462386	0.965	0.87	1.86e-153	FLS		Zhx1	2.3e-10	0.686652	0.32	0.287	6.34e-06	SubP																		Ak2	2.49e-58	0.284605	0.558	0.436	6.85e-54	PSF		Tbcb	1.58e-58
Hacd1	1.84e-09	0.263816	0.607	0.495	5.06e-05	LinP		Cyp20a1	3.13e-157	0.622755	0.739	0.462	8.63e-153	FLS		Tmed5	2.54e-10	0.393146	0.505	0.494	7e-06	SubP																		Zc3h13	4.28e-58	0.279323	0.511	0.398	1.18e-53	PSF		Matn2	1.98e-58
Fxr1	1.9e-09	0.278228	0.603	0.523	5.22e-05	LinP		Ubxn6	3.98e-157	0.62667	0.736	0.455	1.1e-152	FLS		Ext1	2.88e-10	0.573092	0.489	0.494	7.92e-06	SubP																		Zrsr2	6.24e-58	0.294738	0.491	0.376	1.72e-53	PSF		Tnfrsf23	2.91e-58
Rtl8b	1.96e-09	0.490009	0.415	0.333	5.4e-05	LinP		Sra1	6.38e-157	0.514821	0.924	0.736	1.75e-152	FLS		Csk	2.9e-10	0.589393	0.386	0.365	7.99e-06	SubP																		Top1	6.58e-58	0.258429	0.835	0.751	1.81e-53	PSF		Mrpl13	3.17e-58
Chd1	2e-09	0.337043	0.42	0.333	5.52e-05	LinP		Znhit1	6.81e-157	0.609214	0.796	0.525	1.87e-152	FLS		Ncor1	2.93e-10	0.280713	0.737	0.772	8.07e-06	SubP																		Pla2g12a	6.7e-58	0.305915	0.393	0.289	1.84e-53	PSF		Thoc7	3.22e-58
Fbxo30	2.06e-09	0.41004	0.327	0.244	5.68e-05	LinP		Etfrf1	1.14e-156	0.833039	0.374	0.165	3.14e-152	FLS		Hebp1	3e-10	0.492771	0.423	0.399	8.27e-06	SubP																		Pigx	1.48e-57	0.271874	0.502	0.386	4.08e-53	PSF		Ubl5	5.06e-58
Impact	2.09e-09	0.379459	0.435	0.346	5.75e-05	LinP		Snrnp25	1.21e-156	0.771023	0.407	0.184	3.34e-152	FLS		B4galt1	3.25e-10	0.319687	0.662	0.678	8.94e-06	SubP																		Ubtd2	2.07e-57	0.264616	0.375	0.269	5.7e-53	PSF		Lman1	5.46e-58
Atg101	2.14e-09	0.318003	0.395	0.312	5.89e-05	LinP		Capns1	1.22e-156	0.410556	0.978	0.899	3.36e-152	FLS		Nectin3	3.4e-10	0.594677	0.4	0.381	9.36e-06	SubP																		Rbms2	2.87e-57	0.250461	0.557	0.433	7.89e-53	PSF		Dnajc8	6.42e-58
Runx1t1	2.2e-09	0.313215	0.53	0.441	6.06e-05	LinP		Pcbd2	2.08e-156	0.633035	0.744	0.468	5.74e-152	FLS		Flii	3.5e-10	0.444696	0.45	0.438	9.64e-06	SubP																		Pdlim5	3.06e-57	0.287342	0.532	0.419	8.43e-53	PSF		Galk1	6.71e-58
Ate1	2.21e-09	0.398805	0.386	0.301	6.08e-05	LinP		Tyk2	2.96e-156	0.938781	0.268	0.101	8.15e-152	FLS		Ube2l6	3.57e-10	0.741385	0.255	0.212	9.82e-06	SubP																		Sec13	3.1e-57	0.264967	0.765	0.648	8.53e-53	PSF		Ufm1	9.02e-58
Gli3	2.27e-09	0.328626	0.353	0.27	6.25e-05	LinP		Yaf2	5.58e-156	0.653185	0.627	0.352	1.54e-151	FLS		Sema4c	4.02e-10	0.717272	0.261	0.217	1.11e-05	SubP																		Spats2	3.64e-57	0.366066	0.3	0.208	1e-52	PSF		Mdh1	1.42e-57
Hadhb	2.3e-09	0.262235	0.622	0.518	6.32e-05	LinP		Alg3	7.1e-156	1.00222	0.335	0.144	1.95e-151	FLS		Pcsk5	4.07e-10	0.453411	0.36	0.309	1.12e-05	SubP																		Mtap	6.92e-57	0.380828	0.358	0.26	1.9e-52	PSF		Mapre1	1.45e-57
Cnot4	2.44e-09	0.268688	0.545	0.445	6.71e-05	LinP		Rnf7	1.04e-155	0.535747	0.925	0.757	2.87e-151	FLS		Vwa5a	4.45e-10	0.471869	0.504	0.502	1.22e-05	SubP																		9130401M01Rik	1.34e-56	0.305763	0.464	0.354	3.69e-52	PSF		Cs	1.61e-57
Kpna4	2.84e-09	0.268521	0.567	0.474	7.81e-05	LinP		Tcf25	3.44e-155	0.480678	0.928	0.76	9.46e-151	FLS		Slc49a4	4.65e-10	0.629039	0.355	0.327	1.28e-05	SubP																		Pbdc1	2.39e-56	0.261402	0.577	0.454	6.56e-52	PSF		Nudcd1	2.22e-57
Bphl	2.92e-09	0.343004	0.387	0.301	8.03e-05	LinP		Bad	3.64e-155	0.564871	0.853	0.615	1e-150	FLS		Usp24	4.91e-10	0.579225	0.335	0.3	1.35e-05	SubP																		Cavin2	3.07e-56	0.32343	0.255	0.167	8.46e-52	PSF		Ppp4c	2.4e-57
Por	2.95e-09	0.349028	0.436	0.35	8.13e-05	LinP		Atp5g1	4.15e-155	0.413911	0.971	0.889	1.14e-150	FLS		Papss1	4.94e-10	0.532852	0.467	0.469	1.36e-05	SubP																		Slc25a1	4.17e-56	0.307566	0.39	0.288	1.15e-51	PSF		0610010K14Rik	2.7e-57
Exoc7	3.03e-09	0.333703	0.367	0.284	8.34e-05	LinP		Emc6	4.63e-155	0.681317	0.685	0.408	1.28e-150	FLS		Zadh2	6.11e-10	0.756019	0.285	0.246	1.68e-05	SubP																		Slc17a5	5.1e-56	0.373617	0.276	0.189	1.4e-51	PSF		Stard4	3.13e-57
Hmox2	3.11e-09	0.341099	0.551	0.47	8.57e-05	LinP		Tmbim1	5.54e-155	0.655501	0.851	0.628	1.53e-150	FLS		Kmt2a	6.8e-10	0.439787	0.516	0.507	1.87e-05	SubP																		Agpat5	5.71e-56	0.332827	0.366	0.268	1.57e-51	PSF		Srsf1	3.39e-57
Slc35a1	3.48e-09	0.318369	0.389	0.303	9.59e-05	LinP		Commd7	5.8e-155	0.629403	0.751	0.467	1.59e-150	FLS		Sh3gl1	7.28e-10	0.385696	0.605	0.627	2e-05	SubP																		Ptrhd1	1.26e-55	0.319514	0.359	0.261	3.48e-51	PSF		Ndufv2	3.77e-57
Pa2g4	3.52e-09	0.271032	0.62	0.53	9.69e-05	LinP		Mrps36	8.72e-155	0.63478	0.749	0.471	2.4e-150	FLS		Rb1cc1	7.75e-10	0.409316	0.577	0.594	2.13e-05	SubP																		Pdgfc	1.31e-55	0.300928	0.308	0.216	3.59e-51	PSF		Mbd3	4.12e-57
Hspa4	3.56e-09	0.251728	0.676	0.584	9.79e-05	LinP		Stom	1.74e-154	0.845059	0.267	0.1	4.78e-150	FLS		Lamb1	8.73e-10	0.336749	0.567	0.554	2.4e-05	SubP																		Snap23	2.14e-55	0.257212	0.593	0.47	5.89e-51	PSF		Serp2	5.11e-57
Akr7a5	3.76e-09	0.285826	0.557	0.463	0.000103513	LinP		Cbr3	2.18e-154	0.622435	0.598	0.323	5.99e-150	FLS		Slain2	8.96e-10	0.522309	0.433	0.428	2.47e-05	SubP																		Rab23	2.62e-55	0.303171	0.346	0.247	7.2e-51	PSF		Cdc27	5.57e-57
Tufm	3.76e-09	0.384163	0.374	0.292	0.000103564	LinP		Pigp	2.89e-154	0.584177	0.841	0.593	7.96e-150	FLS		Ubtd2	1.09e-09	0.60777	0.335	0.3	2.99e-05	SubP																		Git1	5.38e-55	0.29546	0.374	0.272	1.48e-50	PSF		Tceal9	6.59e-57
Syap1	3.86e-09	0.259275	0.496	0.397	0.00010625	LinP		Spata6	3.02e-154	0.747633	0.465	0.229	8.31e-150	FLS		Cdon	1.39e-09	0.259999	0.682	0.68	3.82e-05	SubP																		Bak1	7.5e-55	0.294769	0.386	0.283	2.06e-50	PSF		Plaur	1.04e-56
Ttyh3	4.04e-09	0.326775	0.428	0.336	0.000111148	LinP		Renbp	4.41e-154	0.869695	0.324	0.135	1.21e-149	FLS		Hnrnph1	1.5e-09	0.350515	0.725	0.759	4.13e-05	SubP																		Kdm1a	1.56e-54	0.262393	0.564	0.446	4.29e-50	PSF		Ccdc167	1.17e-56
Txndc16	4.06e-09	0.472015	0.286	0.212	0.000111819	LinP		Sod2	6.04e-154	0.49948	0.806	0.539	1.66e-149	FLS		Lefty1	1.5e-09	0.713166	0.264	0.225	4.14e-05	SubP																		Mcts1	1.75e-54	0.255314	0.562	0.447	4.81e-50	PSF		Fgfr1op	1.4e-56
Bmi1	4.37e-09	0.454731	0.286	0.213	0.000120111	LinP		Tmem208	6.65e-154	0.545394	0.865	0.617	1.83e-149	FLS		Ndufa6	1.64e-09	0.254775	0.783	0.818	4.5e-05	SubP																		Trp53inp2	2.91e-54	0.431595	0.296	0.21	8.02e-50	PSF		Ppib	1.44e-56
Eef1akmt1	4.9e-09	0.401802	0.466	0.379	0.000134746	LinP		Tomm22	6.75e-154	0.549859	0.88	0.676	1.86e-149	FLS		Mob1a	1.69e-09	0.461657	0.509	0.526	4.64e-05	SubP																		Dusp12	4e-54	0.380536	0.275	0.19	1.1e-49	PSF		Psmd5	1.58e-56
Bzw2	4.92e-09	0.368575	0.339	0.261	0.00013539	LinP		Pno1	8.32e-154	0.795719	0.47	0.234	2.29e-149	FLS		Cbr3	1.81e-09	0.49086	0.382	0.352	4.99e-05	SubP																		Ltv1	5.04e-54	0.376909	0.327	0.236	1.39e-49	PSF		Cdk2ap1	1.63e-56
Nfkb1	4.99e-09	0.386701	0.6	0.518	0.000137283	LinP		Rab21	1.82e-153	0.587899	0.84	0.616	5e-149	FLS		Scaf11	1.9e-09	0.357914	0.64	0.679	5.24e-05	SubP																		Casp6	7.82e-54	0.422817	0.273	0.191	2.15e-49	PSF		Cox6c	2.25e-56
Immp1l	5.09e-09	0.259056	0.616	0.518	0.000140174	LinP		Smim10l1	4.08e-153	0.564678	0.857	0.632	1.12e-148	FLS		Smarcd2	2.39e-09	0.500137	0.404	0.384	6.57e-05	SubP																		Lap3	9.5e-54	0.254672	0.507	0.396	2.61e-49	PSF		Suz12	2.45e-56
Supt6	5.56e-09	0.326198	0.494	0.404	0.000152994	LinP		Pi4ka	5.46e-153	0.766339	0.438	0.21	1.5e-148	FLS		Zfp703	2.65e-09	0.296595	0.624	0.625	7.31e-05	SubP																		Lpcat1	4.32e-53	0.364236	0.291	0.204	1.19e-48	PSF		Sf3b4	2.57e-56
Ncoa7	5.66e-09	0.250557	0.409	0.319	0.000155615	LinP		Gpr153	7.4e-153	0.749866	0.637	0.379	2.04e-148	FLS		Snhg8	3.25e-09	0.40877	0.608	0.631	8.93e-05	SubP																		Slc35b2	6.4e-53	0.253655	0.582	0.469	1.76e-48	PSF		Fh1	3.18e-56
Rbm26	5.76e-09	0.295558	0.442	0.351	0.00015845	LinP		Ly6c1	8.79e-153	0.357022	0.946	0.725	2.42e-148	FLS		Mical1	3.5e-09	0.600335	0.349	0.321	9.64e-05	SubP																		Apex1	7.36e-53	0.332057	0.367	0.27	2.03e-48	PSF		Pdlim7	3.73e-56
Upf2	5.78e-09	0.347638	0.361	0.28	0.00015905	LinP		Atic	9.29e-153	0.65888	0.581	0.312	2.56e-148	FLS		Adam10	3.91e-09	0.491948	0.447	0.442	0.000107546	SubP																		Rnf41	9.01e-53	0.354985	0.283	0.198	2.48e-48	PSF		Ndufa2	4.12e-56
Adh5	6.43e-09	0.307883	0.594	0.499	0.000176955	LinP		Krcc1	1.13e-152	0.578275	0.852	0.618	3.12e-148	FLS		Sdha	3.97e-09	0.388777	0.54	0.555	0.000109142	SubP																		Ppp1r12c	1.13e-52	0.288889	0.473	0.367	3.1e-48	PSF		Cenpx	5.14e-56
Idh3b	6.51e-09	0.277563	0.581	0.484	0.00017912	LinP		Gas2l1	1.22e-152	0.692535	0.644	0.38	3.35e-148	FLS		Insyn1	4.87e-09	0.682412	0.282	0.248	0.000134033	SubP																		Srek1ip1	1.81e-52	0.387776	0.293	0.209	4.97e-48	PSF		Atp5c1	6.39e-56
Cnpy4	7.06e-09	0.321385	0.468	0.384	0.000194185	LinP		Gstp1	1.23e-152	1.02328	0.632	0.37	3.37e-148	FLS		Sspn	4.88e-09	0.348982	0.589	0.604	0.000134218	SubP																		Mrgprf	2.22e-52	0.299057	0.381	0.279	6.11e-48	PSF		Cox6a1	7.55e-56
Irf9	7.31e-09	0.336662	0.297	0.218	0.000201201	LinP		Gltp	1.57e-152	0.701158	0.628	0.358	4.32e-148	FLS		Ppfibp1	4.95e-09	0.302651	0.604	0.609	0.000136184	SubP																		Prkra	2.5e-52	0.280382	0.408	0.304	6.87e-48	PSF		Mydgf	7.89e-56
Ddx10	7.6e-09	0.340318	0.28	0.205	0.000209246	LinP		Mea1	2.4e-152	0.694051	0.682	0.407	6.6e-148	FLS		Heca	5e-09	0.641967	0.311	0.279	0.000137468	SubP																		Epm2aip1	2.86e-52	0.340894	0.302	0.213	7.88e-48	PSF		Cda	8.51e-56
Abhd12	7.64e-09	0.299978	0.465	0.377	0.000210304	LinP		Tpm4	2.48e-152	0.408974	0.968	0.873	6.82e-148	FLS		Mef2d	5.37e-09	0.568369	0.407	0.393	0.00014782	SubP																		Ednra	3.62e-52	0.425065	0.255	0.177	9.97e-48	PSF		Cntln	8.83e-56
Rsf1	7.67e-09	0.279497	0.504	0.419	0.000210975	LinP		Trappc6b	7.51e-152	0.582885	0.863	0.644	2.07e-147	FLS		2510009E07Rik	5.51e-09	0.513031	0.421	0.402	0.000151528	SubP																		Tatdn1	3.68e-52	0.358376	0.279	0.195	1.01e-47	PSF		Mrpl28	9.22e-56
Suds3	7.91e-09	0.321288	0.523	0.438	0.000217653	LinP		Rhoq	1.68e-151	0.538965	0.854	0.638	4.61e-147	FLS		Casp12	5.92e-09	0.56311	0.349	0.318	0.000162946	SubP																		Klhdc10	5.08e-52	0.411544	0.286	0.203	1.4e-47	PSF		Rer1	1.2e-55
Mrpl22	8.02e-09	0.317809	0.401	0.313	0.000220778	LinP		Mtch2	2.53e-151	0.678816	0.806	0.547	6.96e-147	FLS		Srgap2	7.91e-09	0.634029	0.335	0.308	0.000217628	SubP																		Yrdc	5.53e-52	0.318114	0.377	0.28	1.52e-47	PSF		Cav2	1.24e-55
Ift74	1.3e-08	0.336446	0.413	0.332	0.000359033	LinP		Sox6	1.84e-150	0.939623	0.261	0.1	5.07e-146	FLS		Selenon	7.95e-09	0.44275	0.497	0.506	0.000218806	SubP																		Pusl1	6.45e-52	0.332244	0.326	0.234	1.77e-47	PSF		Cmss1	1.64e-55
Nasp	1.31e-08	0.310426	0.484	0.398	0.000359348	LinP		Ndufv2	2.28e-150	0.54655	0.876	0.655	6.27e-146	FLS		Smarca2	8.26e-09	0.338533	0.603	0.616	0.000227295	SubP																		B9d1	7.51e-52	0.293568	0.362	0.265	2.07e-47	PSF		1500011B03Rik	2.04e-55
Suz12	1.37e-08	0.283683	0.349	0.265	0.000378123	LinP		Ccnd2	2.38e-150	0.671892	0.864	0.675	6.55e-146	FLS		Thap12	9.59e-09	0.490054	0.429	0.417	0.000264015	SubP																		Wdr75	1.11e-51	0.370034	0.321	0.233	3.04e-47	PSF		Btf3	3.94e-55
Airn	1.39e-08	0.358225	0.303	0.226	0.000383801	LinP		Piezo1	3.74e-150	0.636773	0.699	0.425	1.03e-145	FLS		Otud7b	1.06e-08	0.65906	0.325	0.302	0.000292889	SubP																		Zfp330	1.55e-51	0.295368	0.407	0.307	4.27e-47	PSF		Cwc15	4.39e-55
Ccdc90b	1.4e-08	0.254746	0.532	0.445	0.000384187	LinP		Adam9	7.99e-150	0.636321	0.713	0.458	2.2e-145	FLS		Setd7	1.13e-08	0.476643	0.49	0.496	0.00031219	SubP																		Kctd10	4.44e-51	0.258461	0.362	0.265	1.22e-46	PSF		Nsg1	5.16e-55
Zfp704	1.43e-08	0.346127	0.359	0.274	0.000394569	LinP		Trp53inp2	9.08e-150	0.790895	0.435	0.212	2.5e-145	FLS		Diaph2	1.17e-08	0.65958	0.297	0.265	0.000320859	SubP																		Thyn1	6.79e-51	0.427105	0.283	0.202	1.87e-46	PSF		Anapc5	6.02e-55
Nrp2	1.52e-08	0.345089	0.5	0.416	0.000418723	LinP		Diaph1	1.53e-149	0.578336	0.736	0.467	4.21e-145	FLS		Tmpo	1.32e-08	0.394354	0.317	0.275	0.00036261	SubP																		Pdzrn3	6.94e-51	0.259637	0.294	0.202	1.91e-46	PSF		Eif1ax	7.16e-55
Bicd2	1.62e-08	0.261829	0.511	0.416	0.000444688	LinP		Snf8	1.74e-149	0.57796	0.808	0.544	4.78e-145	FLS		Stx16	1.44e-08	0.610732	0.357	0.339	0.000396414	SubP																		Nop16	1.2e-50	0.370976	0.33	0.242	3.3e-46	PSF		Eif4a1	8.66e-55
Chmp1b	1.69e-08	0.336727	0.345	0.268	0.000466051	LinP		Txn1	2.28e-149	0.403936	0.989	0.967	6.27e-145	FLS		Cggbp1	2.15e-08	0.330203	0.614	0.64	0.000590738	SubP																		Rxrb	1.74e-50	0.321364	0.329	0.237	4.79e-46	PSF		Eif2s2	1.26e-54
Trp53inp2	1.75e-08	0.462652	0.303	0.234	0.000480993	LinP		Zdhhc18	2.36e-149	0.856798	0.361	0.161	6.49e-145	FLS		Sav1	2.28e-08	0.431858	0.498	0.507	0.000627203	SubP																		Tanc1	2.03e-50	0.372777	0.285	0.202	5.58e-46	PSF		Pfdn6	1.53e-54
Phpt1	1.76e-08	0.337684	0.399	0.321	0.000484646	LinP		4933434E20Rik	2.56e-149	0.678329	0.536	0.279	7.04e-145	FLS		Tnfsf12	2.31e-08	0.348218	0.508	0.509	0.000636172	SubP																		Tmem42	2.07e-50	0.331084	0.285	0.201	5.71e-46	PSF		Lox	1.62e-54
Rdm1	1.84e-08	0.282276	0.312	0.233	0.000507177	LinP		Pgam5	4.37e-149	0.884805	0.346	0.151	1.2e-144	FLS		Exoc6b	2.39e-08	0.637995	0.324	0.298	0.000658293	SubP																		Rbm4b	2.96e-50	0.319945	0.319	0.23	8.15e-46	PSF		Cops6	1.83e-54
Rbm18	1.91e-08	0.352523	0.4	0.321	0.000525012	LinP		Tmx2	4.99e-149	0.723997	0.491	0.248	1.37e-144	FLS		Tkt	3.15e-08	0.323772	0.558	0.569	0.000865923	SubP																		Slc35e4	3.45e-50	0.252659	0.462	0.354	9.49e-46	PSF		Psmc2	2.03e-54
Gypc	1.99e-08	0.310967	0.314	0.235	0.000546669	LinP		Psmd14	5.47e-149	0.619769	0.746	0.47	1.51e-144	FLS		Tgfb2	3.2e-08	0.272206	0.581	0.564	0.000880325	SubP																		Bop1	3.63e-50	0.368266	0.333	0.244	9.98e-46	PSF		Mmgt1	2.08e-54
Ddx27	2.2e-08	0.322359	0.327	0.251	0.00060443	LinP		Romo1	5.66e-149	0.399048	0.96	0.871	1.56e-144	FLS		Rnf19a	3.63e-08	0.638864	0.345	0.327	0.00099859	SubP																		Cdk7	8.02e-50	0.290476	0.376	0.279	2.21e-45	PSF		Mrps11	2.38e-54
Tfdp2	2.3e-08	0.289353	0.33	0.253	0.000634166	LinP		Timm17a	6.73e-149	0.607435	0.816	0.566	1.85e-144	FLS		Isca1	3.64e-08	0.705082	0.282	0.251	0.00100051	SubP																		Tmem120a	1.01e-49	0.352308	0.334	0.246	2.78e-45	PSF		Sec61b	2.82e-54
Ero1l	2.38e-08	0.37954	0.335	0.258	0.000655635	LinP		Acads	8.7e-149	0.715345	0.521	0.271	2.39e-144	FLS		Kcnq1ot1	3.7e-08	0.45222	0.512	0.497	0.00101767	SubP																		Taf1d	1.57e-49	0.260684	0.54	0.438	4.32e-45	PSF		Atp5k	3.23e-54
Rbm28	2.41e-08	0.327785	0.428	0.348	0.000663267	LinP		Myl12a	1.74e-148	0.362686	0.985	0.937	4.79e-144	FLS		Il10rb	3.87e-08	0.652743	0.29	0.259	0.0010647	SubP																		Pfdn4	1.7e-49	0.257825	0.441	0.338	4.68e-45	PSF		Psmb7	5.08e-54
Vegfc	2.49e-08	0.369871	0.264	0.194	0.000685031	LinP		Tex264	2.14e-148	0.573203	0.868	0.643	5.9e-144	FLS		Fmc1	4.36e-08	0.421472	0.474	0.474	0.00119947	SubP																		Irak1bp1	1.74e-49	0.28031	0.329	0.237	4.79e-45	PSF		Ptbp1	7.05e-54
Gtf3c6	2.58e-08	0.356341	0.416	0.337	0.000709595	LinP		Cdc37	2.2e-148	0.486477	0.912	0.709	6.06e-144	FLS		Ccnl1	4.49e-08	0.510261	0.693	0.749	0.00123497	SubP																		Tbx18	1.79e-49	0.294536	0.384	0.288	4.93e-45	PSF		Sap18	7.32e-54
Tbx18	2.69e-08	0.436769	0.392	0.315	0.000739087	LinP		Rnasek	4.81e-148	0.555276	0.857	0.778	1.32e-143	FLS		Akt2	5.01e-08	0.380582	0.537	0.549	0.00137733	SubP																		Slc35e1	2.31e-49	0.387823	0.278	0.197	6.36e-45	PSF		Cnih1	8.41e-54
Ecpas	3.06e-08	0.250357	0.5	0.408	0.000841771	LinP		Fgfr1op2	5.26e-148	0.527973	0.853	0.62	1.45e-143	FLS		Crk	5.33e-08	0.365066	0.52	0.536	0.00146654	SubP																		Slc11a2	2.73e-49	0.362028	0.266	0.187	7.52e-45	PSF		Rps19bp1	1.02e-53
0610009B22Rik	3.16e-08	0.393223	0.391	0.312	0.000870248	LinP		Itprid2	1.1e-147	0.916634	0.301	0.124	3.01e-143	FLS		Efcab14	6.58e-08	0.555251	0.427	0.428	0.00180957	SubP																		Gnl1	3.07e-49	0.285555	0.42	0.32	8.45e-45	PSF		Bex3	1.38e-53
Tnfaip6	3.18e-08	0.562132	0.684	0.653	0.000874641	LinP		Mfsd5	1.54e-147	0.726212	0.56	0.305	4.24e-143	FLS		Nfkbiz	7.14e-08	0.561795	0.523	0.53	0.00196435	SubP																		Dcakd	3.08e-49	0.354263	0.372	0.281	8.46e-45	PSF		Bzw1	1.66e-53
Sumf2	3.55e-08	0.402942	0.326	0.255	0.000975689	LinP		Rnaset2a	1.93e-147	0.619404	0.548	0.289	5.32e-143	FLS		Ndrg4	7.35e-08	0.596807	0.393	0.378	0.00202284	SubP																		Yeats4	3.83e-49	0.276408	0.463	0.358	1.05e-44	PSF		Eif2b2	1.67e-53
Psmg2	3.69e-08	0.399486	0.416	0.341	0.0010147	LinP		Ece1	2.17e-147	0.546558	0.766	0.489	5.97e-143	FLS		Adam17	7.78e-08	0.495868	0.458	0.459	0.00214152	SubP																		Narf	4.28e-49	0.313919	0.288	0.205	1.18e-44	PSF		Erp29	2.27e-53
Tia1	3.86e-08	0.325326	0.379	0.305	0.001061	LinP		Cd109	3.67e-147	0.660931	0.835	0.59	1.01e-142	FLS		Fam171b	7.94e-08	0.50379	0.396	0.377	0.00218547	SubP																		Chmp6	5.48e-49	0.287858	0.422	0.321	1.51e-44	PSF		Hnrnpl	2.43e-53
Zrsr2	4.1e-08	0.296554	0.487	0.409	0.00112916	LinP		Drap1	1e-146	0.452677	0.938	0.789	2.76e-142	FLS		Ctdsp1	8.35e-08	0.469434	0.48	0.491	0.00229723	SubP																		Hacd2	1.02e-48	0.404289	0.389	0.296	2.82e-44	PSF		Kdelr2	3.49e-53
Ddt	4.28e-08	0.278071	0.641	0.565	0.00117738	LinP		Gprc5b	3.02e-146	0.605412	0.497	0.249	8.32e-142	FLS		Huwe1	8.66e-08	0.367229	0.563	0.596	0.00238293	SubP																		Gatd1	1.37e-48	0.298135	0.385	0.29	3.78e-44	PSF		3300005D01Rik	3.55e-53
Zbtb1	4.45e-08	0.36292	0.368	0.287	0.00122579	LinP		Rela	3.24e-146	0.637849	0.709	0.436	8.91e-142	FLS		Tmem140	9.85e-08	0.464559	0.345	0.312	0.00271126	SubP																		Nt5c3b	2.97e-48	0.265348	0.37	0.273	8.19e-44	PSF		Akr1b3	5.15e-53
Akap8l	4.5e-08	0.346186	0.335	0.258	0.00123694	LinP		Adipor1	3.43e-146	0.613575	0.839	0.592	9.44e-142	FLS		Snx24	1.03e-07	0.650294	0.254	0.222	0.00283976	SubP																		Dvl3	6.09e-48	0.359539	0.263	0.183	1.68e-43	PSF		Cops8	5.69e-53
Zfp664	4.79e-08	0.303949	0.362	0.285	0.00131838	LinP		Ncstn	4.82e-146	0.596711	0.692	0.418	1.33e-141	FLS		Ankrd29	1.1e-07	0.525842	0.41	0.397	0.00303644	SubP																		Zfpl1	8.98e-48	0.263796	0.456	0.355	2.47e-43	PSF		Siva1	6.04e-53
Tmem126b	4.9e-08	0.341242	0.27	0.199	0.00134764	LinP		Mrpl32	4.95e-146	0.649756	0.697	0.425	1.36e-141	FLS		Fam53a	1.17e-07	0.659298	0.299	0.277	0.00321469	SubP																		Nip7	9.97e-48	0.278463	0.4	0.304	2.74e-43	PSF		Trim28	8.6e-53
Phb	5e-08	0.336135	0.384	0.302	0.0013753	LinP		Psmb3	5.1e-146	0.457303	0.935	0.799	1.4e-141	FLS		Ahcyl1	1.2e-07	0.454419	0.492	0.508	0.00329033	SubP																		Uchl3	1.16e-47	0.282627	0.421	0.322	3.19e-43	PSF		Aarsd1	8.8e-53
Uhrf1bp1l	5.04e-08	0.279508	0.403	0.319	0.00138641	LinP		Cdkn2b	5.37e-146	0.997264	0.259	0.1	1.48e-141	FLS		Fam172a	1.33e-07	0.530885	0.378	0.367	0.00366553	SubP																		Tpgs1	2.22e-47	0.255894	0.478	0.374	6.12e-43	PSF		Pop4	1.16e-52
Chd2	5.28e-08	0.273225	0.473	0.386	0.00145295	LinP		Tln1	6.11e-146	0.541081	0.893	0.716	1.68e-141	FLS		Tor1aip1	1.69e-07	0.270285	0.656	0.699	0.00465666	SubP																		1600012H06Rik	2.51e-47	0.317587	0.359	0.268	6.91e-43	PSF		Zbed3	1.33e-52
Tmem53	6.04e-08	0.352718	0.254	0.186	0.00166199	LinP		Serinc1	6.34e-146	0.434276	0.944	0.834	1.74e-141	FLS		Ctso	1.86e-07	0.650246	0.307	0.281	0.00511778	SubP																		Snta1	3.02e-47	0.303713	0.362	0.271	8.3e-43	PSF		Arl6ip1	1.34e-52
Las1l	6.56e-08	0.285859	0.304	0.227	0.00180448	LinP		Fam124a	1.11e-145	0.593265	0.525	0.272	3.06e-141	FLS		Sdf2l1	1.86e-07	0.496928	0.352	0.324	0.00512511	SubP																		Phpt1	3.18e-47	0.280974	0.388	0.295	8.75e-43	PSF		Dpy30	1.36e-52
Map3k20	6.77e-08	0.2723	0.363	0.284	0.00186392	LinP		Atg7	1.32e-145	0.884151	0.31	0.13	3.62e-141	FLS		Ubtf	1.96e-07	0.308749	0.608	0.635	0.00539545	SubP																		Dapk3	4.33e-47	0.281174	0.447	0.347	1.19e-42	PSF		Fam216a	1.37e-52
Sae1	7.37e-08	0.260018	0.532	0.449	0.00202803	LinP		Myh9	1.59e-145	0.623952	0.849	0.618	4.39e-141	FLS		Sat1	2.08e-07	0.293488	0.816	0.829	0.00571584	SubP																		Hmgcr	5.66e-47	0.320233	0.314	0.23	1.56e-42	PSF		Mrps18c	1.51e-52
Rrs1	7.82e-08	0.399702	0.285	0.217	0.00215256	LinP		Cdr2	5.91e-145	0.669614	0.599	0.344	1.62e-140	FLS		Amotl2	2.09e-07	0.335439	0.461	0.437	0.00574605	SubP																		Armcx1	6.36e-47	0.253793	0.326	0.236	1.75e-42	PSF		Hnrnpdl	1.6e-52
Tsen15	7.92e-08	0.338729	0.385	0.31	0.00217996	LinP		Chmp1b	9.62e-145	0.670706	0.486	0.243	2.65e-140	FLS		Pea15a	2.32e-07	0.340916	0.499	0.505	0.00638029	SubP																		Ethe1	8.37e-47	0.289401	0.35	0.259	2.3e-42	PSF		Pcbp2	2.01e-52
Myo6	8.26e-08	0.311412	0.412	0.33	0.00227151	LinP		Fibp	1.38e-144	0.60847	0.727	0.458	3.79e-140	FLS		Ncor2	2.98e-07	0.468303	0.454	0.457	0.00819001	SubP																		Slc30a7	1.02e-46	0.283132	0.379	0.286	2.82e-42	PSF		Ssu72	2.5e-52
Clip3	8.39e-08	0.302896	0.41	0.327	0.00230793	LinP		Mob2	1.63e-144	0.814724	0.568	0.32	4.48e-140	FLS		Lynx1	3.55e-07	0.576191	0.317	0.292	0.00977697	SubP																		Josd1	1.96e-46	0.250077	0.355	0.261	5.41e-42	PSF		Pfkl	2.59e-52
Gnb4	8.69e-08	0.268102	0.472	0.392	0.00239088	LinP		Ndufb8	3.17e-144	0.451943	0.939	0.797	8.72e-140	FLS		Appl2	4.06e-07	0.5603	0.304	0.279	0.0111691	SubP																		Map3k10	4.25e-46	0.349956	0.267	0.19	1.17e-41	PSF		Dda1	3.01e-52
Arhgap35	9.25e-08	0.255795	0.37	0.289	0.002545	LinP		Ctsa	3.74e-144	0.56036	0.898	0.698	1.03e-139	FLS		Btbd2	4.26e-07	0.597632	0.3	0.275	0.011734	SubP																		Magohb	4.28e-46	0.303016	0.341	0.252	1.18e-41	PSF		Sms	5.29e-52
Zmat3	9.34e-08	0.351778	0.304	0.236	0.00257096	LinP		Kpna1	4.28e-144	0.693425	0.487	0.251	1.18e-139	FLS		Snx10	4.8e-07	0.612512	0.278	0.249	0.0132047	SubP																		Zdhhc9	1.04e-45	0.297504	0.301	0.218	2.86e-41	PSF		Timm17b	5.34e-52
C1qbp	9.71e-08	0.268576	0.667	0.581	0.00267185	LinP		Mrpl33	7.31e-144	0.394149	0.964	0.877	2.01e-139	FLS		Rhog	5.37e-07	0.494778	0.361	0.343	0.0147871	SubP																		Dhrs4	1.14e-45	0.253149	0.459	0.355	3.13e-41	PSF		Taf12	6.12e-52
Tiparp	9.88e-08	0.301501	0.519	0.439	0.00271789	LinP		Tmem60	8.52e-144	0.636332	0.608	0.337	2.34e-139	FLS		Grina	6.86e-07	0.316955	0.594	0.612	0.0188728	SubP																		Ap1s2	1.51e-45	0.25254	0.457	0.358	4.16e-41	PSF		Atp5j	6.26e-52
Irf2	1.13e-07	0.291437	0.492	0.413	0.00310797	LinP		Atp5b	2.21e-143	0.356387	0.975	0.914	6.09e-139	FLS		Wdfy3	7.39e-07	0.610412	0.312	0.295	0.0203326	SubP																		Slc35c2	2.38e-45	0.294002	0.368	0.275	6.55e-41	PSF		Ssr1	7.59e-52
Wbp1	1.27e-07	0.41788	0.324	0.255	0.00349605	LinP		Wdr1	3.08e-143	0.583502	0.826	0.582	8.49e-139	FLS		Jcad	7.48e-07	0.502273	0.282	0.249	0.0205837	SubP																		Fbxo17	3.12e-45	0.342406	0.293	0.212	8.58e-41	PSF		Pole4	8e-52
Hivep3	1.3e-07	0.398189	0.257	0.189	0.00359078	LinP		Ndufaf3	3.79e-143	0.69449	0.505	0.261	1.04e-138	FLS		Usp25	7.53e-07	0.43318	0.423	0.417	0.0207244	SubP																		Ccdc58	4.99e-45	0.334309	0.27	0.193	1.37e-40	PSF		Gpn3	1.22e-51
Mrto4	1.36e-07	0.309852	0.438	0.362	0.00372868	LinP		2510009E07Rik	8.4e-143	0.646099	0.632	0.375	2.31e-138	FLS		Gm15417	8.42e-07	0.62641	0.301	0.281	0.0231789	SubP																		Nudcd1	6.96e-45	0.363398	0.251	0.177	1.92e-40	PSF		Map2k3	1.22e-51
Phyh	1.53e-07	0.280065	0.447	0.368	0.0042019	LinP		Ppp2r3c	1.36e-142	0.759038	0.395	0.185	3.75e-138	FLS		Slk	9.35e-07	0.359426	0.512	0.537	0.025734	SubP																		Timm10	4.88e-44	0.301386	0.361	0.273	1.34e-39	PSF		Sun2	1.27e-51
Atic	1.69e-07	0.305047	0.418	0.339	0.00464639	LinP		Dctn6	1.79e-142	0.62448	0.745	0.474	4.93e-138	FLS		Macf1	9.53e-07	0.261926	0.69	0.73	0.0262219	SubP																		Gramd3	8.5e-44	0.278174	0.286	0.205	2.34e-39	PSF		Dad1	1.43e-51
Arl6	1.7e-07	0.310801	0.289	0.22	0.0046909	LinP		Manea	9.06e-142	0.750836	0.468	0.239	2.49e-137	FLS		Fbh1	1.07e-06	0.649651	0.29	0.267	0.029562	SubP																		Memo1	1.29e-43	0.256537	0.397	0.303	3.55e-39	PSF		G3bp1	1.65e-51
Cabin1	1.71e-07	0.33651	0.351	0.278	0.00470275	LinP		Pex2	1.22e-141	0.647808	0.607	0.338	3.37e-137	FLS		Yy1	1.09e-06	0.300913	0.581	0.611	0.029864	SubP																		Grsf1	2.02e-43	0.301539	0.325	0.241	5.56e-39	PSF		Hist1h4d	1.81e-51
Suco	1.96e-07	0.295249	0.35	0.275	0.00539144	LinP		Gnb4	1.74e-141	0.708283	0.619	0.366	4.78e-137	FLS		Cr1l	1.1e-06	0.379673	0.512	0.538	0.0303682	SubP																		Wdr43	4.86e-43	0.31263	0.368	0.282	1.34e-38	PSF		Nop58	1.96e-51
Slc2a8	2.07e-07	0.332253	0.277	0.211	0.00569102	LinP		Crem	2.04e-141	0.726199	0.477	0.244	5.6e-137	FLS		Ebf3	1.18e-06	0.55098	0.287	0.257	0.0324801	SubP																		Cog6	1.13e-42	0.320666	0.266	0.191	3.1e-38	PSF		Eif4e2	2.05e-51
Smim27	2.09e-07	0.252192	0.437	0.356	0.00574578	LinP		Rab40b	2.3e-141	0.806763	0.29	0.118	6.34e-137	FLS		Zfp704	1.2e-06	0.613494	0.299	0.276	0.0328978	SubP																		Nifk	1.5e-42	0.288018	0.357	0.271	4.13e-38	PSF		Ndufaf3	2.53e-51
Erap1	2.19e-07	0.280881	0.256	0.187	0.00602766	LinP		Pop5	2.91e-141	0.653446	0.634	0.37	8.01e-137	FLS		Kdm6b	1.24e-06	0.455425	0.508	0.513	0.0340817	SubP																		Ptprf	2.75e-42	0.290259	0.332	0.25	7.57e-38	PSF		Atp5a1	2.55e-51
Ndrg3	2.29e-07	0.254905	0.431	0.345	0.00628994	LinP		Stx2	4.64e-141	0.653618	0.533	0.286	1.28e-136	FLS		Arhgef12	1.27e-06	0.2565	0.69	0.727	0.035007	SubP																		Ift22	3.24e-42	0.365298	0.285	0.21	8.93e-38	PSF		Znhit3	3.5e-51
Vasp	2.35e-07	0.283914	0.506	0.424	0.00647068	LinP		Cisd3	5.41e-141	0.876067	0.302	0.126	1.49e-136	FLS		Mprip	1.49e-06	0.261031	0.687	0.725	0.040943	SubP																		Aifm1	3.99e-42	0.303245	0.261	0.187	1.1e-37	PSF		Cisd1	4.09e-51
Impa1	2.44e-07	0.26732	0.42	0.344	0.00671719	LinP		Thumpd3	9.72e-141	0.904091	0.283	0.115	2.67e-136	FLS		Pdgfc	1.53e-06	0.878488	0.266	0.243	0.0421776	SubP																		Cyb561d2	4.09e-42	0.297581	0.355	0.27	1.13e-37	PSF		Gdi2	5.14e-51
mt-Nd6	2.46e-07	0.4073	0.298	0.231	0.00676299	LinP		Jtb	2.58e-140	0.469879	0.909	0.717	7.1e-136	FLS		Efs	1.55e-06	0.480585	0.385	0.379	0.0425505	SubP																		Zfp580	5.76e-42	0.277355	0.257	0.182	1.58e-37	PSF		Dcun1d5	5.35e-51
Steap2	2.7e-07	0.449539	0.287	0.223	0.00743252	LinP		Brms1	2.88e-140	0.801592	0.369	0.169	7.93e-136	FLS		Ctnna1	1.58e-06	0.319355	0.604	0.638	0.0433886	SubP																		Ldlrad4	6.35e-42	0.258718	0.425	0.329	1.75e-37	PSF		Smtn	6.09e-51
Stat1	2.77e-07	0.256468	0.319	0.244	0.00761347	LinP		Matn2	3.99e-140	0.553964	0.758	0.499	1.1e-135	FLS		Cfl2	1.66e-06	0.306908	0.575	0.596	0.0456529	SubP																		Rbbp8	9.86e-42	0.286098	0.324	0.241	2.71e-37	PSF		Morrbid	6.36e-51
Dusp22	2.82e-07	0.353156	0.288	0.219	0.00775021	LinP		Itfg1	5.52e-140	0.603769	0.677	0.407	1.52e-135	FLS		Mindy1	1.69e-06	0.573738	0.347	0.336	0.0465312	SubP																		Jagn1	1.7e-41	0.255664	0.424	0.329	4.69e-37	PSF		Ercc1	7.6e-51
Rnf115	2.85e-07	0.32981	0.334	0.265	0.0078286	LinP		Psmb7	6.82e-140	0.551645	0.808	0.546	1.88e-135	FLS		Ormdl2	1.73e-06	0.515619	0.29	0.263	0.0477071	SubP																		Gramd1a	3.44e-41	0.253972	0.299	0.217	9.46e-37	PSF		Strap	9.17e-51
Btbd9	2.92e-07	0.405703	0.279	0.212	0.00802426	LinP		Cmya5	8.3e-140	1.2227	0.356	0.173	2.28e-135	FLS		Use1	1.81e-06	0.261048	0.643	0.683	0.0499384	SubP																		Stk38l	4.19e-41	0.320229	0.285	0.211	1.15e-36	PSF		Immt	1.02e-50
Hltf	2.96e-07	0.261485	0.339	0.267	0.00813332	LinP		Ubtd1	9.49e-140	0.782274	0.425	0.21	2.61e-135	FLS		Eif4e	1.92e-06	0.510804	0.564	0.591	0.0528893	SubP																		Rai14	9.06e-41	0.264423	0.356	0.268	2.49e-36	PSF		Cntrl	1.15e-50
Ncbp2	2.98e-07	0.262012	0.539	0.452	0.0081928	LinP		Atxn3	1.25e-139	0.888273	0.261	0.102	3.44e-135	FLS		Cxcl1	2.06e-06	0.38175	0.512	0.481	0.0567631	SubP																		Exosc4	2.06e-40	0.262208	0.453	0.36	5.67e-36	PSF		Aqp1	1.3e-50
Lpgat1	3.09e-07	0.283547	0.605	0.528	0.00849047	LinP		Tmem33	1.31e-139	0.657973	0.683	0.413	3.6e-135	FLS		Slbp	2.17e-06	0.440981	0.396	0.386	0.0596111	SubP																		Sppl2b	3.44e-40	0.260421	0.266	0.191	9.47e-36	PSF		Frmd4a	1.35e-50
Trmt6	3.18e-07	0.388149	0.262	0.2	0.00875547	LinP		Coasy	1.82e-139	0.793218	0.408	0.196	5.02e-135	FLS		Phf3	2.18e-06	0.351549	0.532	0.551	0.0598536	SubP																		Serpine2	3.52e-40	0.480116	0.714	0.625	9.7e-36	PSF		Cep57	2.1e-50
Lcmt1	3.19e-07	0.366229	0.328	0.26	0.00876882	LinP		Jmjd8	1.86e-139	0.801914	0.35	0.156	5.11e-135	FLS		Pura	2.28e-06	0.272824	0.676	0.718	0.0628332	SubP																		Stx6	3.94e-40	0.339584	0.309	0.231	1.08e-35	PSF		Pfdn4	2.19e-50
Snrnp25	3.25e-07	0.37484	0.269	0.207	0.00894165	LinP		Tpi1	5e-139	0.431468	0.942	0.776	1.38e-134	FLS		Eef2k	2.51e-06	0.570379	0.293	0.27	0.0690955	SubP																		Airn	4.37e-40	0.321474	0.282	0.205	1.2e-35	PSF		Ube2l3	2.49e-50
Mrpl37	3.34e-07	0.382096	0.26	0.198	0.00920224	LinP		Jam2	5.28e-139	0.652202	0.338	0.148	1.45e-134	FLS		Dnm2	2.79e-06	0.464418	0.4	0.401	0.0766785	SubP																		Mrpl16	5.71e-40	0.29146	0.333	0.251	1.57e-35	PSF		Psmg2	2.71e-50
Setx	3.42e-07	0.325743	0.34	0.265	0.00942057	LinP		Arl6	5.45e-139	0.704811	0.414	0.198	1.5e-134	FLS		0610010K14Rik	2.99e-06	0.389953	0.442	0.442	0.0823371	SubP																		Cmtm4	7.09e-40	0.303547	0.298	0.221	1.95e-35	PSF		Stk16	2.8e-50
Senp2	3.45e-07	0.289202	0.428	0.352	0.00949024	LinP		Fnta	5.54e-139	0.617794	0.744	0.481	1.52e-134	FLS		Ssbp2	3.82e-06	0.445032	0.404	0.398	0.105242	SubP																		Bloc1s2	8.43e-40	0.291927	0.328	0.247	2.32e-35	PSF		Cnep1r1	2.93e-50
Babam1	3.54e-07	0.287452	0.456	0.381	0.0097338	LinP		Ndrg4	1.15e-138	0.646351	0.607	0.351	3.17e-134	FLS		Cmtm6	3.98e-06	0.51768	0.309	0.288	0.1095	SubP																		Gar1	1.34e-39	0.281751	0.332	0.25	3.69e-35	PSF		Dcakd	3.06e-50
Abhd2	3.66e-07	0.400187	0.319	0.25	0.0100785	LinP		Mrps15	1.46e-138	0.602501	0.745	0.479	4.02e-134	FLS		Kmt5a	4.07e-06	0.470913	0.403	0.401	0.112046	SubP																		Thbs1	1.52e-39	0.350707	0.392	0.305	4.18e-35	PSF		Myh9	3.06e-50
Ociad1	3.7e-07	0.278412	0.634	0.555	0.0101921	LinP		Vps36	1.72e-138	0.559139	0.732	0.457	4.73e-134	FLS		Ak3	4.42e-06	0.325279	0.489	0.498	0.121657	SubP																		Slc25a16	1.76e-39	0.295888	0.269	0.195	4.84e-35	PSF		Odf2	3.11e-50
Ftsj3	3.87e-07	0.381486	0.279	0.215	0.010638	LinP		Nras	1.76e-138	0.576916	0.721	0.451	4.84e-134	FLS		Dmpk	5.18e-06	0.581707	0.273	0.248	0.142444	SubP																		Rwdd4a	1.83e-39	0.304206	0.312	0.234	5.05e-35	PSF		Pcbp1	3.56e-50
Bcar1	3.88e-07	0.359435	0.282	0.221	0.0106808	LinP		Plbd2	1.81e-138	0.560682	0.793	0.537	4.98e-134	FLS		Dnajc10	5.54e-06	0.28256	0.58	0.599	0.152442	SubP																		Nsd2	2e-39	0.261246	0.274	0.199	5.52e-35	PSF		Nedd1	4.99e-50
Ddx18	4.6e-07	0.301084	0.434	0.361	0.012663	LinP		Clcn3	1.85e-138	0.711056	0.371	0.171	5.1e-134	FLS		Cdc40	5.56e-06	0.493412	0.376	0.375	0.152889	SubP																		Trabd	2.06e-39	0.279804	0.378	0.293	5.66e-35	PSF		Gm47283	5.6e-50
Trap1	4.76e-07	0.377661	0.315	0.249	0.0130981	LinP		Eif4ebp1	2.47e-138	0.551528	0.868	0.654	6.81e-134	FLS		Dsel	6.38e-06	0.391631	0.504	0.521	0.175591	SubP																		Ampd2	2.2e-39	0.258726	0.3	0.221	6.07e-35	PSF		Morf4l2	9.22e-50
Snx1	5.02e-07	0.250189	0.532	0.451	0.0138132	LinP		Rras	3.82e-138	0.503752	0.894	0.7	1.05e-133	FLS		Tasor	6.71e-06	0.611459	0.358	0.352	0.184721	SubP																		Rnmt	2.41e-39	0.27815	0.322	0.242	6.63e-35	PSF		Tmed2	9.39e-50
Cfap36	5.07e-07	0.271815	0.472	0.397	0.0139452	LinP		Ndfip2	9.95e-138	0.606032	0.705	0.436	2.74e-133	FLS		Plekha5	6.93e-06	0.524279	0.334	0.32	0.190654	SubP																		Me1	7.51e-39	0.261528	0.284	0.209	2.07e-34	PSF		Prpf31	9.7e-50
Paxbp1	5.19e-07	0.333901	0.264	0.198	0.0142822	LinP		Mdh2	1.23e-137	0.49939	0.923	0.745	3.39e-133	FLS		Tut4	7.4e-06	0.43562	0.415	0.416	0.203667	SubP																		Crls1	7.79e-39	0.258269	0.35	0.267	2.14e-34	PSF		Ndufb6	1.05e-49
Glul	5.65e-07	0.262949	0.639	0.536	0.0155347	LinP		Esrra	1.42e-137	0.884893	0.314	0.136	3.91e-133	FLS		Ncoa1	7.57e-06	0.514777	0.31	0.287	0.208214	SubP																		Slc35b4	9.07e-39	0.285427	0.278	0.204	2.5e-34	PSF		Mrfap1	1.31e-49
Rbmx	6.06e-07	0.384605	0.265	0.203	0.0166684	LinP		Txndc15	1.86e-137	0.569689	0.826	0.576	5.1e-133	FLS		4930523C07Rik	7.61e-06	0.288811	0.547	0.551	0.209452	SubP																		Washc5	2.53e-38	0.275672	0.282	0.208	6.97e-34	PSF		Dnajc2	1.66e-49
Emc1	6.51e-07	0.337585	0.27	0.207	0.0179242	LinP		Adrm1	2.06e-137	0.675914	0.692	0.423	5.68e-133	FLS		Zhx3	7.65e-06	0.457666	0.358	0.347	0.210445	SubP																		Palmd	2.6e-38	0.309131	0.266	0.194	7.14e-34	PSF		Bcl2l12	1.8e-49
Ap1ar	6.63e-07	0.341398	0.256	0.193	0.0182419	LinP		Ddx39	2.87e-137	0.658695	0.487	0.249	7.89e-133	FLS		Mex3c	7.66e-06	0.542109	0.334	0.323	0.21065	SubP																		Mpp5	1.46e-37	0.301714	0.305	0.23	4.03e-33	PSF		Tomm40	1.99e-49
Trip4	7.65e-07	0.314224	0.298	0.231	0.0210486	LinP		Cnih4	9.15e-137	0.528107	0.816	0.562	2.52e-132	FLS		Evi5	8.47e-06	0.420074	0.409	0.409	0.233029	SubP																		Ubtd1	2.61e-37	0.337299	0.282	0.212	7.19e-33	PSF		Rassf1	2.01e-49
Dnajb14	7.92e-07	0.335893	0.426	0.357	0.0217814	LinP		Tnfrsf12a	1.7e-136	0.447325	0.762	0.481	4.68e-132	FLS		Picalm	1.17e-05	0.250775	0.636	0.663	0.323262	SubP																		Tfb2m	3.26e-37	0.271276	0.26	0.189	8.97e-33	PSF		Gng2	2.05e-49
Ift57	7.97e-07	0.324468	0.348	0.277	0.0219303	LinP		Degs1	2.02e-136	0.530151	0.881	0.683	5.55e-132	FLS		Cnot6	1.46e-05	0.447587	0.457	0.472	0.40191	SubP																		Trabd2b	1.44e-36	0.274543	0.363	0.283	3.98e-32	PSF		Ipo9	2.32e-49
Rcbtb2	8.13e-07	0.381403	0.313	0.249	0.0223817	LinP		Idh3a	2.84e-136	0.664835	0.561	0.308	7.83e-132	FLS		Flywch1	1.51e-05	0.629805	0.261	0.24	0.414121	SubP																		Wdfy1	2.58e-36	0.296409	0.291	0.219	7.1e-32	PSF		Smarca4	2.37e-49
Atg12	8.16e-07	0.331781	0.394	0.327	0.0224601	LinP		Ufl1	3.96e-136	0.666215	0.609	0.357	1.09e-131	FLS		Rab8a	1.53e-05	0.349565	0.475	0.491	0.419633	SubP																		Blzf1	4.75e-36	0.263926	0.287	0.214	1.31e-31	PSF		Ppp2ca	3.38e-49
Ndufa3	8.68e-07	0.266225	0.786	0.707	0.0238953	LinP		Psmd12	5.06e-136	0.572625	0.783	0.525	1.39e-131	FLS		Top2b	1.76e-05	0.286661	0.624	0.661	0.483355	SubP																		Fam189b	1.15e-35	0.25554	0.278	0.205	3.17e-31	PSF		Emc8	3.44e-49
Rnf111	9.58e-07	0.292909	0.326	0.255	0.0263704	LinP		Elf1	7.6e-136	0.565053	0.75	0.495	2.09e-131	FLS		Igf1r	1.82e-05	0.490651	0.431	0.442	0.501694	SubP																		Serhl	2.21e-35	0.25273	0.284	0.212	6.08e-31	PSF		Tcerg1	3.57e-49
Cryzl1	9.91e-07	0.319742	0.369	0.298	0.0272767	LinP		Polr2l	8.23e-136	0.747512	0.541	0.299	2.27e-131	FLS		Fbxw2	1.86e-05	0.413199	0.411	0.419	0.511792	SubP																		Desi1	2.91e-35	0.275863	0.305	0.232	8e-31	PSF		Plod3	3.58e-49
Grsf1	1.01e-06	0.25708	0.336	0.265	0.0278895	LinP		Pkig	1.02e-135	0.523899	0.757	0.479	2.79e-131	FLS		Zmynd11	1.9e-05	0.312587	0.52	0.546	0.522569	SubP																		Smap2	4.33e-35	0.271387	0.307	0.233	1.19e-30	PSF		Loxl3	3.72e-49
Dmpk	1.13e-06	0.284876	0.316	0.247	0.0310483	LinP		Aifm2	1.33e-135	0.762872	0.308	0.13	3.67e-131	FLS		Herc2	2.03e-05	0.442608	0.422	0.432	0.558602	SubP																		Timm8a1	9.37e-35	0.310962	0.277	0.209	2.58e-30	PSF		Tomm20	4.25e-49
Ncoa4	1.18e-06	0.263666	0.374	0.301	0.0323376	LinP		Rab7	1.91e-135	0.415404	0.935	0.792	5.24e-131	FLS		Rad23b	2.19e-05	0.261165	0.57	0.601	0.60207	SubP																		Ciapin1	1.09e-34	0.269505	0.296	0.223	2.99e-30	PSF		Pcmt1	5.68e-49
Rabgef1	1.29e-06	0.464719	0.263	0.209	0.0353644	LinP		Usp5	2.03e-135	0.678352	0.497	0.261	5.59e-131	FLS		Ehbp1l1	2.21e-05	0.514291	0.347	0.338	0.607403	SubP																		R3hcc1	1.26e-34	0.3157	0.274	0.206	3.48e-30	PSF		Ccl2	7e-49
Nicn1	1.34e-06	0.299064	0.273	0.209	0.0369714	LinP		Atp5k	2.71e-135	0.465108	0.911	0.767	7.44e-131	FLS		Clcn5	2.21e-05	0.654448	0.253	0.232	0.608136	SubP																		Smad1	5.29e-33	0.254298	0.427	0.345	1.46e-28	PSF		Mrps22	7.11e-49
Ago3	1.35e-06	0.26034	0.331	0.259	0.0371156	LinP		Micall1	4.38e-135	0.869968	0.276	0.113	1.21e-130	FLS		Arhgap17	2.25e-05	0.426408	0.392	0.39	0.620078	SubP																		Slc20a1	5.93e-32	0.292927	0.341	0.27	1.63e-27	PSF		Hnrnpd	7.35e-49
Pex3	1.38e-06	0.354678	0.298	0.234	0.0379477	LinP		Itgb5	4.64e-135	0.435697	0.947	0.799	1.28e-130	FLS		Sgpp1	2.4e-05	0.495598	0.342	0.331	0.660378	SubP																		Pth1r	1.35e-31	0.315711	0.379	0.299	3.71e-27	PSF		4921524J17Rik	7.38e-49
Jmjd6	1.44e-06	0.272081	0.412	0.333	0.0395297	LinP		H2-Ke6	4.88e-135	0.681008	0.484	0.251	1.34e-130	FLS		Mrps18a	2.77e-05	0.303258	0.512	0.541	0.762	SubP																		Casp8	1.98e-31	0.255549	0.257	0.193	5.44e-27	PSF		Vps29	9.17e-49
Rbm4b	1.47e-06	0.291328	0.324	0.255	0.0403364	LinP		Metap2	5.71e-135	0.446421	0.917	0.72	1.57e-130	FLS		Dennd4c	2.84e-05	0.536059	0.28	0.262	0.78112	SubP																		Selenoi	6.13e-31	0.258684	0.265	0.201	1.69e-26	PSF		Snx7	9.82e-49
Snrpb2	1.47e-06	0.251197	0.501	0.429	0.0405771	LinP		Babam1	7.26e-135	0.616118	0.619	0.354	2e-130	FLS		Plekhj1	2.89e-05	0.440036	0.451	0.472	0.79634	SubP																		Neat1	9.36e-31	0.306502	0.889	0.856	2.57e-26	PSF		Sem1	1.26e-48
Lgals8	1.58e-06	0.258297	0.397	0.323	0.0435934	LinP		Tgfbr1	9.49e-135	0.581094	0.633	0.37	2.61e-130	FLS		Robo1	3.09e-05	0.730972	0.273	0.258	0.850288	SubP																		Baz1a	9.91e-31	0.275245	0.255	0.192	2.73e-26	PSF		Smn1	1.75e-48
2310033P09Rik	1.61e-06	0.321395	0.266	0.205	0.0441909	LinP		Blmh	1.19e-134	0.680343	0.716	0.471	3.27e-130	FLS		Mtmr3	3.09e-05	0.499987	0.306	0.29	0.85104	SubP																		Tsta3	1.03e-30	0.256221	0.256	0.192	2.83e-26	PSF		H2afy	1.84e-48
Aup1	1.68e-06	0.304531	0.541	0.471	0.0462881	LinP		Dhrs1	1.98e-134	0.618479	0.624	0.361	5.45e-130	FLS		Ep400	3.1e-05	0.404459	0.404	0.408	0.853334	SubP																		Gpcpd1	2.29e-30	0.27542	0.309	0.241	6.29e-26	PSF		Psmc6	2.29e-48
Med19	1.85e-06	0.302776	0.316	0.252	0.0509591	LinP		Emc3	2.18e-134	0.521164	0.846	0.619	6e-130	FLS		Ppp1r15b	3.51e-05	0.507278	0.365	0.363	0.966056	SubP																		Ncald	1.15e-29	0.310429	0.285	0.22	3.15e-25	PSF		2007-09-01	2.36e-48
Pex13	1.9e-06	0.309435	0.338	0.27	0.0523962	LinP		Psmc4	2.43e-134	0.543588	0.804	0.538	6.69e-130	FLS		Mkln1	4.13e-05	0.376561	0.44	0.449	1	SubP																		Sgcd	1.52e-29	0.258308	0.275	0.211	4.17e-25	PSF		Ndufv1	2.39e-48
Stx16	1.99e-06	0.319821	0.411	0.337	0.0548742	LinP		Hprt	2.46e-134	0.644768	0.663	0.397	6.78e-130	FLS		Uba1	4.21e-05	0.283962	0.554	0.585	1	SubP																		Hes1	1.79e-29	0.404533	0.595	0.557	4.92e-25	PSF		Cd44	2.54e-48
Crebzf	2.03e-06	0.348916	0.27	0.212	0.0559298	LinP		Spcs1	3.74e-134	0.477405	0.961	0.876	1.03e-129	FLS		Rgmb	4.75e-05	0.34849	0.366	0.355	1	SubP																		Snai2	2.74e-29	0.252058	0.334	0.263	7.53e-25	PSF		Znhit1	2.59e-48
Nemf	2.22e-06	0.252773	0.406	0.338	0.0611047	LinP		Slc25a39	4.3e-134	0.595588	0.771	0.506	1.18e-129	FLS		Ptpn11	4.97e-05	0.383636	0.461	0.483	1	SubP																		Dcps	1.21e-28	0.254363	0.262	0.199	3.34e-24	PSF		Arl2	2.68e-48
Lpcat3	2.26e-06	0.280127	0.335	0.268	0.0621156	LinP		D8Ertd738e	6.16e-134	0.362981	0.974	0.891	1.69e-129	FLS		Arf3	5e-05	0.445912	0.433	0.452	1	SubP																		Sccpdh	6.34e-28	0.25131	0.257	0.196	1.75e-23	PSF		Grpel1	2.84e-48
Polr2l	2.35e-06	0.30277	0.391	0.324	0.0646645	LinP		Sdhd	9.42e-134	0.568078	0.782	0.53	2.59e-129	FLS		Cdc42se1	5.02e-05	0.376442	0.433	0.439	1	SubP																										S100a10	3e-48
Sil1	2.43e-06	0.311459	0.373	0.309	0.066868	LinP		Eloc	1.63e-133	0.457005	0.918	0.734	4.49e-129	FLS		Zfyve9	5.04e-05	0.522906	0.302	0.289	1	SubP																										Bcl7c	3.56e-48
Bin3	2.6e-06	0.369486	0.294	0.234	0.0715117	LinP		Vasp	2.99e-133	0.588499	0.667	0.397	8.23e-129	FLS		Zdhhc1	5.86e-05	0.520042	0.277	0.259	1	SubP																										Mpc1	3.89e-48
Psmd10	2.84e-06	0.352607	0.301	0.24	0.0780751	LinP		Mphosph8	7.77e-133	0.573968	0.586	0.332	2.14e-128	FLS		Gapvd1	6e-05	0.465058	0.399	0.41	1	SubP																										Gclm	5.98e-48
Ctbp2	2.94e-06	0.342903	0.283	0.224	0.0810129	LinP		Ndufs2	1.02e-132	0.505142	0.851	0.617	2.8e-128	FLS		Cdc42bpb	6.29e-05	0.450185	0.386	0.392	1	SubP																										Cep290	6.68e-48
Rnf34	3.08e-06	0.315467	0.282	0.223	0.084828	LinP		Phc2	1.59e-132	0.626645	0.623	0.37	4.37e-128	FLS		Iqsec1	6.35e-05	0.458299	0.379	0.38	1	SubP																										Brix1	6.92e-48
Rsbn1	3.11e-06	0.279439	0.373	0.305	0.0855196	LinP		Med27	1.9e-132	0.866786	0.33	0.149	5.22e-128	FLS		Zfand3	6.39e-05	0.331051	0.531	0.568	1	SubP																										Cetn3	8.17e-48
Tagln	3.23e-06	0.395981	0.259	0.204	0.0889466	LinP		Slc35a5	3.08e-132	0.746508	0.341	0.153	8.47e-128	FLS		Retreg2	6.75e-05	0.401292	0.411	0.424	1	SubP																										Fhl2	8.23e-48
Srrt	3.41e-06	0.273574	0.437	0.369	0.0937366	LinP		Selenof	6.83e-132	0.308893	0.99	0.975	1.88e-127	FLS		Pard3	6.79e-05	0.52712	0.333	0.328	1	SubP																										Prpf38a	1.03e-47
Mrps35	3.87e-06	0.280562	0.31	0.248	0.106493	LinP		Vps37a	4.06e-131	0.683639	0.497	0.266	1.12e-126	FLS		Trak2	7e-05	0.654325	0.262	0.249	1	SubP																										Lpcat1	1.48e-47
Hnrnph3	4.02e-06	0.251891	0.408	0.338	0.11061	LinP		Lsm1	5.04e-131	0.548886	0.747	0.483	1.39e-126	FLS		Tnfaip6	7.34e-05	0.517133	0.642	0.655	1	SubP																										Ift80	1.62e-47
Calcoco1	4.34e-06	0.312672	0.251	0.193	0.119351	LinP		Hagh	5.15e-131	0.627381	0.577	0.326	1.42e-126	FLS		Cd2ap	8.18e-05	0.315429	0.513	0.543	1	SubP																										Psma5	1.62e-47
Mepce	4.37e-06	0.294047	0.28	0.219	0.120162	LinP		Mrpl43	7.47e-131	0.532472	0.798	0.544	2.05e-126	FLS		Tmem131	8.23e-05	0.45577	0.361	0.362	1	SubP																										Parp2	1.7e-47
Plekhg2	4.59e-06	0.31069	0.282	0.223	0.126292	LinP		Lpcat3	9.64e-131	0.691997	0.473	0.245	2.65e-126	FLS		Aldh7a1	8.33e-05	0.576268	0.354	0.363	1	SubP																										Thoc3	2.18e-47
Micu2	4.7e-06	0.251374	0.387	0.322	0.129277	LinP		Atp5h	1.94e-130	0.282291	0.981	0.962	5.34e-126	FLS		Olfml1	8.57e-05	0.326144	0.306	0.278	1	SubP																										Col8a1	2.47e-47
Tlr2	4.72e-06	0.533617	0.255	0.2	0.129976	LinP		Snapin	2.39e-130	0.587977	0.69	0.425	6.57e-126	FLS		Ndufs4	8.72e-05	0.261036	0.597	0.633	1	SubP																										Sdhd	4.37e-47
Idh3a	4.81e-06	0.261197	0.403	0.334	0.132274	LinP		Uqcrc1	2.68e-130	0.52627	0.832	0.593	7.38e-126	FLS		Lmbrd1	0.000100966	0.427454	0.405	0.416	1	SubP																										Ppp1r11	4.45e-47
Ppp4c	4.87e-06	0.263322	0.489	0.417	0.133918	LinP		Dcakd	3.08e-130	0.665473	0.522	0.282	8.47e-126	FLS		Akr1b3	0.000108907	0.297171	0.526	0.552	1	SubP																										Uqcrc1	5.5e-47
Katna1	5e-06	0.280172	0.336	0.27	0.137595	LinP		Sypl	3.23e-130	0.570516	0.777	0.528	8.88e-126	FLS		Pja2	0.000111888	0.327232	0.515	0.544	1	SubP																										Uqcc2	6.72e-47
Inhba	5.19e-06	0.481939	0.4	0.332	0.14287	LinP		Fbxw11	5.06e-130	0.63347	0.502	0.267	1.39e-125	FLS		Bptf	0.000115082	0.281233	0.573	0.605	1	SubP																										Cib1	6.76e-47
Mob1b	5.31e-06	0.255806	0.364	0.297	0.146086	LinP		Laptm4b	5.92e-130	0.734729	0.498	0.269	1.63e-125	FLS		Sbf2	0.000116407	0.514664	0.347	0.344	1	SubP																										Rpn2	7.74e-47
Camk2g	5.32e-06	0.302077	0.314	0.251	0.14647	LinP		Ptgr1	6.18e-130	0.678655	0.419	0.207	1.7e-125	FLS		Grasp	0.000135005	0.383074	0.312	0.293	1	SubP																										Mrpl14	8.41e-47
Rbm22	5.38e-06	0.255149	0.427	0.362	0.147918	LinP		Mycbp	1.17e-129	0.84867	0.367	0.175	3.23e-125	FLS		Ppm1a	0.000141407	0.347437	0.523	0.565	1	SubP																										Uba2	9.06e-47
Naa20	5.41e-06	0.255915	0.588	0.523	0.148773	LinP		Skp1a	1.81e-129	0.482993	0.894	0.702	4.98e-125	FLS		Camk1	0.000161444	0.277571	0.587	0.629	1	SubP																										Idh3g	1.07e-46
Ets1	5.56e-06	0.30299	0.335	0.269	0.15311	LinP		Psap	2e-129	0.300262	0.995	0.984	5.51e-125	FLS		Kxd1	0.000182175	0.316564	0.467	0.489	1	SubP																										Carhsp1	1.12e-46
Rnf146	5.69e-06	0.255707	0.366	0.299	0.156529	LinP		Tpm2	2.02e-129	0.644905	0.7	0.462	5.56e-125	FLS		Trip6	0.000185258	0.362008	0.426	0.438	1	SubP																										Pfdn1	1.13e-46
Rnf5	5.86e-06	0.26026	0.295	0.233	0.161213	LinP		Tomm40	2.83e-129	0.598439	0.62	0.361	7.79e-125	FLS		Tex261	0.000194431	0.277073	0.601	0.651	1	SubP																										Med4	1.33e-46
Timm9	6.02e-06	0.309116	0.331	0.269	0.165546	LinP		Tmem140	2.99e-129	0.606085	0.53	0.286	8.22e-125	FLS		Ergic1	0.000222181	0.280995	0.566	0.606	1	SubP																										Mrpl17	1.35e-46
Fam3a	6.03e-06	0.264725	0.414	0.347	0.165854	LinP		Tmem128	5.75e-129	0.635293	0.627	0.37	1.58e-124	FLS		Abl2	0.000237115	0.575588	0.284	0.274	1	SubP																										Serpinh1	1.51e-46
Tprkb	6.09e-06	0.302793	0.328	0.264	0.16755	LinP		Sobp	8.83e-129	0.657058	0.587	0.347	2.43e-124	FLS		Spg21	0.000239224	0.290854	0.481	0.506	1	SubP																										Oard1	1.55e-46
Ppp1r7	6.21e-06	0.286533	0.373	0.308	0.17083	LinP		Pigq	1.57e-128	0.687172	0.358	0.166	4.33e-124	FLS		Kirrel	0.00024164	0.479086	0.374	0.382	1	SubP																										Grk6	1.59e-46
Idnk	6.28e-06	0.266475	0.393	0.328	0.172793	LinP		Uckl1	1.69e-128	0.739269	0.378	0.181	4.66e-124	FLS		Adarb1	0.000280033	0.398118	0.317	0.299	1	SubP																										Mrpl15	1.73e-46
Sobp	6.51e-06	0.268954	0.435	0.371	0.179157	LinP		Ddr2	2.19e-128	0.385569	0.897	0.719	6.04e-124	FLS		Cc2d2a	0.000308785	0.426698	0.308	0.297	1	SubP																										Mtx2	2.06e-46
Gnb5	6.86e-06	0.261688	0.297	0.237	0.188635	LinP		Prkar1a	4.96e-128	0.429451	0.902	0.711	1.36e-123	FLS		Mocs2	0.000312021	0.252935	0.559	0.593	1	SubP																										Ly6e	2.17e-46
Atxn7	7.19e-06	0.358966	0.316	0.257	0.197841	LinP		Glcci1	5.1e-128	0.875755	0.303	0.134	1.4e-123	FLS		Tnrc6b	0.000319485	0.263164	0.558	0.595	1	SubP																										Serpinb8	2.25e-46
S1pr2	8.08e-06	0.278601	0.351	0.287	0.22229	LinP		Nmt1	6.34e-128	0.544718	0.671	0.405	1.75e-123	FLS		Mapk9	0.000327974	0.618347	0.254	0.242	1	SubP																										Rps17	2.66e-46
Pes1	8.11e-06	0.320082	0.281	0.223	0.223204	LinP		Acer3	8.04e-128	0.667032	0.408	0.202	2.21e-123	FLS		Itsn1	0.000347649	0.327795	0.386	0.384	1	SubP																										Psmg1	2.75e-46
Acp2	8.73e-06	0.302014	0.309	0.25	0.240079	LinP		Ndufa11	9.03e-128	0.377	0.954	0.847	2.49e-123	FLS		Mark2	0.000365792	0.43836	0.373	0.38	1	SubP																										Kdelr1	3.08e-46
Eif2ak2	8.87e-06	0.264045	0.328	0.268	0.244006	LinP		Ppp2r5a	3.43e-127	0.609342	0.733	0.486	9.44e-123	FLS		Ppp2r2a	0.000370909	0.36067	0.468	0.494	1	SubP																										Srrt	3.08e-46
Dnm3os	8.92e-06	0.324904	0.358	0.295	0.245511	LinP		Ifngr2	6.47e-127	0.550174	0.645	0.383	1.78e-122	FLS		Tcf7l2	0.000381241	0.284564	0.479	0.492	1	SubP																										Tmem98	3.61e-46
Pgs1	9.48e-06	0.355425	0.323	0.261	0.260875	LinP		Ocel1	7.42e-127	0.853726	0.335	0.156	2.04e-122	FLS		Cnrip1	0.000402625	0.508454	0.304	0.296	1	SubP																										Ppm1g	4.24e-46
Amn1	9.56e-06	0.329475	0.261	0.208	0.263139	LinP		2010320M18Rik	9.94e-127	0.747699	0.352	0.166	2.74e-122	FLS		Maf1	0.000442899	0.334249	0.449	0.47	1	SubP																										Ilk	4.31e-46
Leng1	1.03e-05	0.252862	0.25	0.195	0.282547	LinP		Dhx58os	1.06e-126	0.725714	0.316	0.143	2.91e-122	FLS		Dnajc13	0.000472257	0.520683	0.327	0.327	1	SubP																										Lrrc15	4.91e-46
Zfp68	1.06e-05	0.254654	0.324	0.26	0.291133	LinP		Ormdl2	1.12e-126	0.649993	0.464	0.239	3.07e-122	FLS		Calhm2	0.000492924	0.47044	0.289	0.28	1	SubP																										Timm22	5.44e-46
Abhd4	1.06e-05	0.275781	0.36	0.297	0.293038	LinP		Smc4	1.14e-126	0.277937	0.581	0.324	3.13e-122	FLS		Trpc4ap	0.000513471	0.353729	0.491	0.523	1	SubP																										Pxdn	5.51e-46
Mapk8	1.1e-05	0.275475	0.326	0.263	0.302111	LinP		Anxa2	1.37e-126	0.500312	0.992	0.974	3.78e-122	FLS		Fcho2	0.000521205	0.371015	0.403	0.412	1	SubP																										Cisd2	6.88e-46
Pdcd11	1.26e-05	0.254144	0.269	0.21	0.345489	LinP		Prelid3b	2.78e-126	0.630058	0.592	0.342	7.64e-122	FLS		Alkbh5	0.000562077	0.284824	0.554	0.601	1	SubP																										Psmb4	1.26e-45
Prpf31	1.26e-05	0.339948	0.25	0.197	0.346075	LinP		Snap29	2.91e-126	0.762098	0.32	0.144	8e-122	FLS		Crim1	0.000572563	0.615789	0.252	0.241	1	SubP																										Tssc4	1.27e-45
Nol11	1.43e-05	0.262877	0.33	0.271	0.394453	LinP		Ccnd1	6.63e-126	0.520091	0.405	0.201	1.82e-121	FLS		Exosc7	0.000587505	0.500915	0.272	0.26	1	SubP																										Pmm2	1.3e-45
R3hcc1	1.45e-05	0.264358	0.282	0.225	0.398059	LinP		Spag7	1.24e-125	0.598395	0.638	0.382	3.42e-121	FLS		Mapk1	0.00065658	0.337854	0.475	0.507	1	SubP																										Noc4l	1.37e-45
Trmt1	1.46e-05	0.311892	0.282	0.225	0.402082	LinP		Arrb1	1.33e-125	0.791171	0.293	0.126	3.67e-121	FLS		Ppp2r1a	0.000729275	0.294121	0.537	0.581	1	SubP																										Mrpl12	1.47e-45
Farsa	1.54e-05	0.331426	0.283	0.228	0.423659	LinP		Hsd3b7	1.4e-125	0.62588	0.714	0.465	3.85e-121	FLS		Ric8a	0.000737113	0.456247	0.361	0.372	1	SubP																										Med8	1.6e-45
Ptgr1	1.56e-05	0.28966	0.285	0.229	0.428507	LinP		Cyb5r1	1.9e-125	0.739498	0.369	0.176	5.22e-121	FLS		Usp4	0.000756842	0.46923	0.323	0.326	1	SubP																										Gpc1	1.7e-45
Dgkh	1.58e-05	0.487829	0.266	0.213	0.435851	LinP		Cxxc5	2e-125	0.519896	0.746	0.495	5.5e-121	FLS		AC149090.1	0.00076524	0.397158	0.406	0.413	1	SubP																										Snai1	1.88e-45
Mir22hg	1.74e-05	0.305953	0.58	0.519	0.478452	LinP		Bcl7b	2.26e-125	0.554041	0.647	0.386	6.23e-121	FLS		Rbck1	0.000768901	0.38103	0.435	0.465	1	SubP																										Mtx1	2.11e-45
Mphosph10	1.76e-05	0.256298	0.311	0.253	0.485091	LinP		Plekho1	2.96e-125	1.0445	0.256	0.107	8.15e-121	FLS		9930021J03Rik	0.000787095	0.497347	0.328	0.326	1	SubP																										Mtch2	2.9e-45
Mtap	1.93e-05	0.267293	0.35	0.288	0.532094	LinP		Caml	4e-125	0.595069	0.548	0.302	1.1e-120	FLS		Appl1	0.000817185	0.278214	0.517	0.553	1	SubP																										B9d2	4.15e-45
Nubp1	2e-05	0.314151	0.315	0.257	0.549989	LinP		Celf1	4.52e-125	0.561816	0.686	0.433	1.24e-120	FLS		Stag1	0.000840089	0.324908	0.483	0.517	1	SubP																										Arpin	4.24e-45
Stau1	2.26e-05	0.264141	0.443	0.381	0.622879	LinP		Fyn	4.67e-125	0.349486	0.746	0.471	1.28e-120	FLS		Smc3	0.000844413	0.290852	0.528	0.571	1	SubP																										Wdr12	4.25e-45
Wdr75	2.35e-05	0.264614	0.316	0.259	0.647812	LinP		Slc15a4	6.43e-125	0.717615	0.348	0.162	1.77e-120	FLS		Tap2	0.000851192	0.466166	0.299	0.293	1	SubP																										Gjc1	4.31e-45
Mpp5	2.39e-05	0.273848	0.312	0.251	0.656281	LinP		Uxs1	7.49e-125	0.628122	0.553	0.311	2.06e-120	FLS		Phip	0.000871314	0.369912	0.462	0.486	1	SubP																										Tarbp2	4.41e-45
Inafm1	2.41e-05	0.321893	0.262	0.21	0.661986	LinP		Slain2	8.83e-125	0.584881	0.655	0.399	2.43e-120	FLS		Cpne3	0.000885655	0.276936	0.502	0.53	1	SubP																										Psmd9	4.42e-45
Nacc2	3.04e-05	0.291785	0.305	0.25	0.835386	LinP		Rnf5	1.04e-124	0.744911	0.418	0.212	2.86e-120	FLS		Tle3	0.000890341	0.571885	0.264	0.254	1	SubP																										Ube2j2	4.53e-45
Ift22	3.13e-05	0.291815	0.283	0.231	0.861516	LinP		Nfu1	1.7e-124	0.580448	0.679	0.417	4.68e-120	FLS		Clock	0.000939311	0.394465	0.384	0.397	1	SubP																										Pdlim1	5.74e-45
Pspc1	3.65e-05	0.307643	0.259	0.207	1	LinP		Gnl3l	1.83e-124	0.707026	0.429	0.22	5.05e-120	FLS		Gdi1	0.00099909	0.383908	0.376	0.383	1	SubP																										Pcnt	7.87e-45
Mettl21a	3.84e-05	0.268691	0.292	0.238	1	LinP		Nfe2l2	3.02e-124	0.424961	0.859	0.623	8.31e-120	FLS		Snx27	0.0010122	0.532629	0.279	0.274	1	SubP																										Ndufc1	9.49e-45
Fam122a	4.03e-05	0.266317	0.295	0.24	1	LinP		Tmem98	3.38e-124	0.773801	0.364	0.177	9.3e-120	FLS		Ankrd46	0.0010142	0.443408	0.298	0.292	1	SubP																										Gtf2f1	1.04e-44
Mrtfb	4.77e-05	0.37726	0.254	0.204	1	LinP		Sdf4	3.78e-124	0.36882	0.948	0.845	1.04e-119	FLS		Ptprg	0.00103248	0.392387	0.287	0.276	1	SubP																										Rnf5	1.63e-44
Ubl7	5.07e-05	0.256137	0.323	0.266	1	LinP		Xdh	5.54e-124	0.363279	0.574	0.318	1.52e-119	FLS		Elmsan1	0.00104123	0.516246	0.263	0.253	1	SubP																										Arf2	1.96e-44
Tmem120a	5.27e-05	0.255578	0.328	0.272	1	LinP		Sox4	9.11e-124	0.592042	0.743	0.514	2.51e-119	FLS		Rnpepl1	0.00105409	0.529181	0.294	0.293	1	SubP																										Tsen15	1.98e-44
Trnt1	6e-05	0.29302	0.358	0.306	1	LinP		Bloc1s5	9.17e-124	0.816399	0.299	0.132	2.52e-119	FLS		Ppp3cb	0.00107733	0.355341	0.467	0.5	1	SubP																										Npm1	2.49e-44
Pgm1	6.79e-05	0.330064	0.273	0.224	1	LinP		Trir	1.1e-123	0.415998	0.935	0.773	3.03e-119	FLS		Igbp1	0.00119728	0.378726	0.385	0.402	1	SubP																										Cct8	2.81e-44
Ipo8	7.29e-05	0.354453	0.252	0.203	1	LinP		Tmem134	1.14e-123	0.463568	0.893	0.678	3.12e-119	FLS		Ralb	0.00136049	0.470544	0.359	0.374	1	SubP																										Eftud2	3.31e-44
Pcmtd2	8.15e-05	0.250472	0.339	0.285	1	LinP		Golim4	3.5e-123	0.4923	0.888	0.698	9.63e-119	FLS		Gga2	0.00141132	0.403106	0.387	0.398	1	SubP																										Mlkl	4.34e-44
Smarca4	0.000102027	0.272813	0.414	0.359	1	LinP		Ube2a	4.39e-123	0.56613	0.723	0.462	1.21e-118	FLS		Plin2	0.00147251	0.430249	0.386	0.404	1	SubP																										Pde3b	4.45e-44
Acot13	0.000104857	0.272178	0.402	0.342	1	LinP		Grpel1	7.86e-123	0.505278	0.796	0.535	2.16e-118	FLS		Plaat3	0.00153915	0.323365	0.367	0.363	1	SubP																										Cdc123	4.47e-44
Isca1	0.000116175	0.34525	0.304	0.251	1	LinP		Nadk	8.59e-123	0.51431	0.67	0.408	2.36e-118	FLS		Camk1d	0.00171765	0.350072	0.347	0.343	1	SubP																										Ppp1r35	5.23e-44
Ccdc167	0.000116587	0.289419	0.274	0.226	1	LinP		Ndufb6	1.09e-122	0.50077	0.868	0.663	2.99e-118	FLS		Paxx	0.00184177	0.323063	0.413	0.425	1	SubP																										Naa38	6e-44
Coq9	0.000124158	0.290773	0.282	0.235	1	LinP		Triap1	1.32e-122	0.610821	0.531	0.29	3.62e-118	FLS		Tprkb	0.00186449	0.533582	0.27	0.266	1	SubP																										Myo1b	6.48e-44
Nkiras2	0.000128737	0.402224	0.262	0.218	1	LinP		Psmc6	1.43e-122	0.479591	0.86	0.646	3.93e-118	FLS		Akap8	0.00188593	0.521305	0.258	0.249	1	SubP																										Ewsr1	6.5e-44
Ptrh2	0.000131752	0.286364	0.256	0.208	1	LinP		Cr1l	1.44e-122	0.504209	0.763	0.508	3.96e-118	FLS		2008-09-01	0.00193588	0.383486	0.446	0.485	1	SubP																										Gspt1	6.64e-44
Eed	0.000133475	0.256815	0.28	0.228	1	LinP		M6pr	1.48e-122	0.548425	0.641	0.383	4.08e-118	FLS		Crybg3	0.00206398	0.474861	0.27	0.261	1	SubP																										Ube2e3	7.36e-44
Bcat2	0.000136984	0.26861	0.303	0.252	1	LinP		Mid1ip1	1.82e-122	0.528305	0.408	0.2	5e-118	FLS		Mob2	0.00219145	0.390492	0.34	0.348	1	SubP																										Nono	7.37e-44
Hmg20a	0.000148112	0.321682	0.28	0.232	1	LinP		Fam214b	4.27e-122	0.784613	0.357	0.172	1.17e-117	FLS		Sec24b	0.00220098	0.472472	0.311	0.314	1	SubP																										Tmem183a	9.07e-44
Mrpl45	0.000167803	0.355381	0.282	0.236	1	LinP		Pcnx4	6.36e-122	0.708146	0.371	0.179	1.75e-117	FLS		Vcpip1	0.00224523	0.464979	0.295	0.294	1	SubP																										Commd10	1.13e-43
Cspp1	0.000168828	0.284984	0.314	0.261	1	LinP		5031439G07Rik	1.37e-121	0.669715	0.443	0.229	3.76e-117	FLS		Mpst	0.0022873	0.398165	0.333	0.335	1	SubP																										Polr3k	1.25e-43
Timm21	0.000172499	0.270641	0.315	0.265	1	LinP		Anxa8	1.39e-121	1.22596	0.587	0.411	3.83e-117	FLS		Cntln	0.00239173	0.419	0.335	0.336	1	SubP																										Prps1	1.26e-43
Dhx40	0.000190784	0.260495	0.358	0.309	1	LinP		Tiam2	2.23e-121	0.675078	0.387	0.193	6.14e-117	FLS		Nr1h2	0.00261037	0.295972	0.415	0.432	1	SubP																										Ppp5c	1.33e-43
Aff1	0.000193455	0.257424	0.423	0.373	1	LinP		Mtln	2.26e-121	0.637626	0.519	0.29	6.21e-117	FLS		Map3k8	0.00261134	0.436565	0.281	0.271	1	SubP																										Ubac1	1.36e-43
Ammecr1	0.000200487	0.319966	0.267	0.222	1	LinP		Ndufaf4	3.08e-121	0.633657	0.474	0.252	8.47e-117	FLS		Epb41l3	0.00272984	0.419902	0.408	0.425	1	SubP																										Dpagt1	1.37e-43
Kansl1l	0.000208971	0.267388	0.264	0.215	1	LinP		Ublcp1	1.03e-120	0.609113	0.539	0.302	2.83e-116	FLS		Mapk14	0.00283246	0.499757	0.275	0.27	1	SubP																										Nubp2	1.39e-43
Mgrn1	0.000224519	0.250357	0.362	0.311	1	LinP		CAAA01118383.1	1.22e-120	0.653636	0.412	0.207	3.35e-116	FLS		Hes1	0.00290123	0.320617	0.555	0.57	1	SubP																										Hccs	1.55e-43
B3gnt2	0.000291301	0.263661	0.416	0.367	1	LinP		Pmvk	1.95e-120	0.734046	0.357	0.173	5.36e-116	FLS		Tlnrd1	0.0029329	0.553274	0.251	0.246	1	SubP																										Rhoc	2.46e-43
Gstp1	0.000330373	0.404522	0.444	0.398	1	LinP		Lamtor5	1.98e-120	0.483344	0.888	0.704	5.45e-116	FLS		Parp3	0.00316714	0.290257	0.494	0.53	1	SubP																										Apoo	2.76e-43
Wipi2	0.000345227	0.267078	0.385	0.333	1	LinP		Necap2	2.67e-120	0.548618	0.681	0.417	7.34e-116	FLS		Kctd17	0.00345209	0.353002	0.415	0.445	1	SubP																										Surf4	3.06e-43
Snai1	0.000345997	0.289317	0.34	0.288	1	LinP		Bin3	3.18e-120	0.641004	0.421	0.213	8.75e-116	FLS		Ripk1	0.00348277	0.409875	0.412	0.43	1	SubP																										Arpc4	3.1e-43
Slc4a7	0.00035532	0.288564	0.263	0.219	1	LinP		Ghitm	3.31e-120	0.515023	0.823	0.589	9.11e-116	FLS		Lzts2	0.00358935	0.372104	0.42	0.451	1	SubP																										Cnot9	3.17e-43
Fem1b	0.000408582	0.279191	0.27	0.225	1	LinP		Fxyd1	3.47e-120	0.427902	0.932	0.875	9.54e-116	FLS		Git2	0.00376184	0.474499	0.277	0.274	1	SubP																										Sdhb	3.54e-43
Dhx29	0.000427824	0.348829	0.254	0.211	1	LinP		Map2k2	5.27e-120	0.465942	0.886	0.671	1.45e-115	FLS		Il3ra	0.00404874	0.505919	0.287	0.286	1	SubP																										Mrto4	3.62e-43
Fam13b	0.000506829	0.252909	0.258	0.211	1	LinP		Emc1	5.58e-120	0.638678	0.383	0.187	1.53e-115	FLS		Dyrk2	0.00417345	0.509231	0.3	0.302	1	SubP																										Dctn3	3.82e-43
Apoe	0.000583592	0.39811	0.557	0.612	1	LinP		Uhmk1	7.09e-120	0.762685	0.323	0.15	1.95e-115	FLS		Rnf167	0.00434013	0.418678	0.313	0.313	1	SubP																										Pno1	3.84e-43
Fhl1	0.000814271	0.419035	0.737	0.703	1	LinP		Atpif1	7.25e-120	0.362883	0.968	0.858	2e-115	FLS		Pum2	0.00460776	0.264536	0.536	0.587	1	SubP																										Ptges3	3.9e-43
Mafk	0.000820126	0.310378	0.25	0.209	1	LinP		mt-Nd2	7.92e-120	0.329607	0.996	0.993	2.18e-115	FLS		Crebbp	0.00510953	0.276613	0.548	0.593	1	SubP																										Srpk1	4.53e-43
Amdhd2	0.000822725	0.269463	0.267	0.223	1	LinP		Crcp	7.95e-120	0.680252	0.385	0.189	2.19e-115	FLS		Zc3h18	0.0052895	0.490844	0.305	0.309	1	SubP																										Tcof1	5.51e-43
Fem1c	0.00117355	0.279451	0.263	0.222	1	LinP		Rit1	8.64e-120	0.530229	0.69	0.427	2.38e-115	FLS		Stx2	0.00530588	0.484743	0.306	0.315	1	SubP																										Psmd2	5.86e-43
Ppt2	0.00149313	0.255073	0.286	0.244	1	LinP		Nfe2l1	1.16e-119	0.525054	0.845	0.636	3.2e-115	FLS		Samd9l	0.00536775	0.32248	0.36	0.366	1	SubP																										Ccnc	6.12e-43
Erh	0.00204637	0.251922	0.611	0.564	1	LinP		Akr1a1	1.2e-119	0.335537	0.981	0.913	3.31e-115	FLS		Csnk1d	0.00541394	0.346604	0.42	0.445	1	SubP																										Zdhhc16	6.34e-43
Ciapin1	0.00225602	0.298928	0.28	0.244	1	LinP		Tma7	1.22e-119	0.369713	0.957	0.841	3.35e-115	FLS		R3hdm2	0.00543574	0.311142	0.466	0.503	1	SubP																										Emd	7.51e-43
Faap20	0.00344473	0.266598	0.396	0.354	1	LinP		Ndufv1	1.53e-119	0.479239	0.815	0.557	4.22e-115	FLS		Runx1t1	0.00563569	0.341644	0.43	0.445	1	SubP																										Gabpb1	7.64e-43
Hmgn5	0.00630846	0.256315	0.271	0.236	1	LinP		Ripor1	1.65e-119	0.598157	0.404	0.202	4.53e-115	FLS		Trim8	0.00573651	0.374278	0.361	0.374	1	SubP																										Hist1h1c	7.74e-43
								Commd1	1.67e-119	0.462918	0.864	0.655	4.59e-115	FLS		Phc3	0.00577549	0.414104	0.274	0.271	1	SubP																										Ndufs8	9.14e-43
								Fh1	1.98e-119	0.597479	0.55	0.309	5.45e-115	FLS		Zbtb44	0.00602978	0.493914	0.293	0.293	1	SubP																										Cxcl2	9.25e-43
								Gng11	2.03e-119	0.501245	0.926	0.804	5.59e-115	FLS		Irak1	0.00627117	0.30813	0.443	0.467	1	SubP																										Uqcrfs1	1.05e-42
								Ncoa4	3.37e-119	0.563271	0.514	0.278	9.28e-115	FLS		Kat6a	0.00637948	0.459186	0.331	0.34	1	SubP																										Cfap298	1.25e-42
								Exosc9	4.19e-119	0.777237	0.312	0.142	1.15e-114	FLS		Cnppd1	0.00659959	0.410448	0.327	0.339	1	SubP																										Ciapin1	1.41e-42
								Atp5l	4.42e-119	0.272966	0.99	0.968	1.22e-114	FLS		Cant1	0.00695096	0.465936	0.319	0.33	1	SubP																										Adrm1	1.56e-42
								Lactb2	4.92e-119	0.654804	0.349	0.165	1.35e-114	FLS		Ap2b1	0.00736613	0.310646	0.474	0.515	1	SubP																										Prr7	2.4e-42
								Sgms2	7.44e-119	0.549886	0.636	0.392	2.05e-114	FLS		Epn1	0.00762807	0.300113	0.444	0.474	1	SubP																										Sf3a3	2.45e-42
								Chchd4	1.59e-118	0.849087	0.282	0.124	4.39e-114	FLS		Wdr60	0.00767277	0.558353	0.27	0.268	1	SubP																										Ift22	2.62e-42
								Pttg1ip	2.18e-118	0.400274	0.929	0.783	5.99e-114	FLS		Dram2	0.00804187	0.463159	0.255	0.251	1	SubP																										Uchl3	2.91e-42
								Vdac3	2.27e-118	0.441059	0.91	0.749	6.24e-114	FLS		Sod1	0.00835647	0.298607	0.507	0.556	1	SubP																										Ndufaf2	2.92e-42
								Ptprj	3.19e-118	0.659711	0.282	0.122	8.78e-114	FLS		Kpna4	0.00851025	0.29552	0.446	0.48	1	SubP																										Cdc34	3.01e-42
								Rsu1	3.62e-118	0.496992	0.885	0.675	9.95e-114	FLS		Setd5	0.00918636	0.295943	0.455	0.49	1	SubP																										Bop1	3.08e-42
								Plcb3	3.71e-118	0.723754	0.354	0.17	1.02e-113	FLS		Stat5b	0.00982242	0.393182	0.259	0.252	1	SubP																										Sfpq	3.25e-42
								Psmc2	3.99e-118	0.518798	0.757	0.506	1.1e-113	FLS		Rab3d	0.00999026	0.385899	0.269	0.265	1	SubP																										Ints11	3.76e-42
								Mtx1	4.73e-118	0.579324	0.534	0.298	1.3e-113	FLS																																		Gsr	3.93e-42
								Isca2	6.06e-118	0.630025	0.498	0.27	1.67e-113	FLS																																		Akr1a1	4.19e-42
								Timm23	6.43e-118	0.482513	0.876	0.656	1.77e-113	FLS																																		Txndc5	5.06e-42
								Psmd10	1.1e-117	0.646073	0.428	0.219	3.03e-113	FLS																																		Gm17018	6.17e-42
								Sdk2	1.31e-117	0.55762	0.369	0.18	3.6e-113	FLS																																		Aurkaip1	7.33e-42
								Phkg1	1.33e-117	0.729997	0.255	0.106	3.67e-113	FLS																																		Cct5	7.46e-42
								Tuba1b	1.54e-117	0.275645	0.944	0.768	4.23e-113	FLS																																		Commd3	8.27e-42
								Btd	1.61e-117	0.581677	0.485	0.26	4.44e-113	FLS																																		Hnrnpu	1.03e-41
								Pin1	1.7e-117	0.510558	0.786	0.534	4.69e-113	FLS																																		Timm17a	1.22e-41
								Mtpn	2.92e-117	0.518224	0.866	0.673	8.04e-113	FLS																																		Tsfm	1.54e-41
								Nacc1	2.92e-117	0.833959	0.271	0.117	8.04e-113	FLS																																		Psmc5	1.57e-41
								Ndufs3	3.26e-117	0.487827	0.855	0.617	8.97e-113	FLS																																		Psmd8	1.63e-41
								Hoxa7	3.36e-117	0.72586	0.299	0.134	9.26e-113	FLS																																		Pgls	1.65e-41
								Map2k3	3.53e-117	0.531822	0.679	0.421	9.72e-113	FLS																																		Luc7l3	1.97e-41
								Wdr60	4.74e-117	0.598948	0.462	0.244	1.3e-112	FLS																																		Asf1a	2.11e-41
								Aen	4.98e-117	0.627167	0.381	0.187	1.37e-112	FLS																																		Rexo2	2.52e-41
								Apex1	5.7e-117	0.634976	0.497	0.276	1.57e-112	FLS																																		Emc6	2.64e-41
								Tmem63b	7.01e-117	0.552739	0.509	0.278	1.93e-112	FLS																																		Srpx2	2.75e-41
								Leprotl1	7.06e-117	0.502293	0.762	0.51	1.94e-112	FLS																																		Cfap20	3e-41
								Gale	7.82e-117	0.741322	0.28	0.124	2.15e-112	FLS																																		Mrpl40	3.06e-41
								Arl6ip5	9.48e-117	0.403158	0.939	0.793	2.61e-112	FLS																																		Sephs1	3.17e-41
								Ralbp1	1.02e-116	0.433307	0.915	0.746	2.81e-112	FLS																																		2009-09-01	3.23e-41
								Gpi1	1.18e-116	0.469809	0.88	0.662	3.25e-112	FLS																																		Vapa	3.37e-41
								Mef2d	1.22e-116	0.59553	0.608	0.367	3.37e-112	FLS																																		Mrpl49	3.57e-41
								Dag1	1.67e-116	0.444627	0.888	0.705	4.6e-112	FLS																																		Psmd12	3.6e-41
								Med28	1.75e-116	0.507263	0.847	0.622	4.81e-112	FLS																																		Rala	4.77e-41
								Nop10	1.89e-116	0.410164	0.925	0.75	5.21e-112	FLS																																		Vmp1	4.94e-41
								Dnajc10	1.96e-116	0.477947	0.807	0.571	5.4e-112	FLS																																		Ltbp2	4.97e-41
								Uggt1	2.06e-116	0.558515	0.6	0.355	5.66e-112	FLS																																		Dhx15	5.01e-41
								Snx3	2.51e-116	0.45283	0.948	0.829	6.9e-112	FLS																																		Col5a3	5.54e-41
								Gba	4.98e-116	0.65126	0.498	0.275	1.37e-111	FLS																																		Traf2	6.08e-41
								Nubp1	5.19e-116	0.648907	0.446	0.236	1.43e-111	FLS																																		Mrpl21	8.51e-41
								Atp5e	1.29e-115	0.288995	0.981	0.971	3.55e-111	FLS																																		1700037H04Rik	8.67e-41
								Pafah1b2	1.36e-115	0.488883	0.771	0.518	3.73e-111	FLS																																		Mpp6	8.83e-41
								Arhgap44	1.44e-115	0.875339	0.255	0.108	3.96e-111	FLS																																		Esd	1.12e-40
								Sf3b5	1.5e-115	0.384238	0.941	0.801	4.13e-111	FLS																																		Eef1akmt1	1.17e-40
								Slirp	1.93e-115	0.500472	0.758	0.503	5.32e-111	FLS																																		Abhd17c	1.21e-40
								Zfand2b	1.99e-115	0.625225	0.465	0.249	5.49e-111	FLS																																		Gpsm2	1.29e-40
								Mrps21	2.08e-115	0.383375	0.942	0.824	5.74e-111	FLS																																		Brd8	1.35e-40
								Tspan4	2.4e-115	0.54001	0.839	0.621	6.61e-111	FLS																																		Ctps	1.41e-40
								1110032A03Rik	2.82e-115	0.615233	0.433	0.223	7.76e-111	FLS																																		P4ha2	1.54e-40
								Man1a	3.66e-115	0.313123	0.905	0.698	1.01e-110	FLS																																		Ndufs5	1.63e-40
								Samd8	4.03e-115	0.665142	0.37	0.182	1.11e-110	FLS																																		Cnot6	1.75e-40
								Erlin1	5.13e-115	0.784609	0.288	0.129	1.41e-110	FLS																																		Rab5if	1.97e-40
								Tcf12	6.17e-115	0.51725	0.786	0.565	1.7e-110	FLS																																		Usp39	2.05e-40
								1700021F05Rik	1.01e-114	0.613343	0.495	0.273	2.77e-110	FLS																																		Sgcd	2.13e-40
								Ttc1	2.22e-114	0.569405	0.535	0.299	6.1e-110	FLS																																		Gcsh	2.15e-40
								Gabarap	4.18e-114	0.275103	0.995	0.99	1.15e-109	FLS																																		2005-03-01	2.34e-40
								Pisd	4.54e-114	0.701634	0.337	0.16	1.25e-109	FLS																																		Mrpl30	2.57e-40
								Ankrd40	5.66e-114	0.551077	0.615	0.367	1.56e-109	FLS																																		Bnip2	2.75e-40
								Sft2d1	6.18e-114	0.670522	0.439	0.232	1.7e-109	FLS																																		Cops3	2.82e-40
								Dhrs7	8.4e-114	0.467183	0.831	0.603	2.31e-109	FLS																																		Cops5	3.09e-40
								Micu2	8.42e-114	0.583059	0.528	0.298	2.32e-109	FLS																																		Fkbp11	3.48e-40
								Eng	9.33e-114	0.577403	0.551	0.32	2.57e-109	FLS																																		Gtf2e2	3.65e-40
								Smdt1	1.27e-113	0.342961	0.971	0.892	3.5e-109	FLS																																		Rtca	4.01e-40
								Dlst	1.47e-113	0.511365	0.685	0.428	4.04e-109	FLS																																		Rabggtb	4.94e-40
								Knop1	2.35e-113	0.548793	0.565	0.326	6.47e-109	FLS																																		Creld2	5.04e-40
								Mical1	2.98e-113	0.526116	0.531	0.296	8.19e-109	FLS																																		Ndufa4	6.26e-40
								2005-03-01	3.02e-113	0.523364	0.766	0.525	8.31e-109	FLS																																		Phf6	6.35e-40
								Zmat3	4.04e-113	0.59056	0.418	0.216	1.11e-108	FLS																																		Commd2	6.52e-40
								Ndufs7	4.82e-113	0.418758	0.909	0.737	1.33e-108	FLS																																		Nup62	6.8e-40
								Ubl4a	5.03e-113	0.573333	0.635	0.387	1.38e-108	FLS																																		Hsd17b12	6.84e-40
								Tmem120a	6.89e-113	0.636387	0.463	0.25	1.9e-108	FLS																																		Ehd1	7.75e-40
								Mtor	8.07e-113	0.750915	0.303	0.139	2.22e-108	FLS																																		Nop16	8.61e-40
								Derl2	9.93e-113	0.517818	0.709	0.448	2.73e-108	FLS																																		Cdc23	8.95e-40
								Bet1	1.17e-112	0.511536	0.761	0.526	3.22e-108	FLS																																		Nfyb	9.69e-40
								Yae1d1	1.23e-112	0.513786	0.535	0.301	3.38e-108	FLS																																		Memo1	9.84e-40
								Atp6v1h	1.33e-112	0.540251	0.587	0.344	3.65e-108	FLS																																		Ier3ip1	1e-39
								Ets1	1.33e-112	0.55721	0.461	0.247	3.66e-108	FLS																																		Cux1	1.03e-39
								Vps28	1.4e-112	0.479698	0.833	0.612	3.85e-108	FLS																																		Wee1	1.04e-39
								Lin7c	1.54e-112	0.548326	0.546	0.306	4.25e-108	FLS																																		Hmgcr	1.27e-39
								Rrp7a	2.66e-112	0.590612	0.53	0.298	7.32e-108	FLS																																		Ift74	1.46e-39
								Asna1	4.34e-112	0.576038	0.564	0.328	1.2e-107	FLS																																		Rbx1	1.48e-39
								Kdsr	4.42e-112	0.593434	0.5	0.278	1.22e-107	FLS																																		Rps2	1.75e-39
								Plaur	4.7e-112	0.946743	0.413	0.229	1.29e-107	FLS																																		Taldo1	1.78e-39
								Lsm8	6.82e-112	0.549496	0.654	0.402	1.88e-107	FLS																																		Mphosph6	2.19e-39
								Vps51	8.43e-112	0.828916	0.258	0.112	2.32e-107	FLS																																		Ttc9c	2.24e-39
								Atp6v1c1	8.58e-112	0.616676	0.492	0.271	2.36e-107	FLS																																		Rbm8a	2.27e-39
								Lrrc57	9.03e-112	0.774163	0.272	0.119	2.49e-107	FLS																																		Cnbp	2.9e-39
								Cln5	1.87e-111	0.545741	0.566	0.33	5.15e-107	FLS																																		Get4	3.09e-39
								Styx	1.93e-111	0.957168	0.256	0.112	5.32e-107	FLS																																		Pak1	3.16e-39
								Apeh	2.22e-111	0.709879	0.318	0.15	6.11e-107	FLS																																		Arl6ip6	3.32e-39
								Dpm2	2.57e-111	0.534594	0.722	0.472	7.08e-107	FLS																																		Ppwd1	3.89e-39
								Dusp10	2.64e-111	0.753196	0.267	0.117	7.25e-107	FLS																																		Psph	4.03e-39
								Taf15	3.87e-111	0.581879	0.557	0.323	1.06e-106	FLS																																		Yeats4	4.25e-39
								Apmap	4.29e-111	0.729772	0.321	0.152	1.18e-106	FLS																																		Tpgs2	4.99e-39
								Nr2f6	4.31e-111	0.544344	0.632	0.385	1.19e-106	FLS																																		Ddost	5.32e-39
								Fbxo36	5.05e-111	0.732729	0.316	0.149	1.39e-106	FLS																																		Snf8	5.44e-39
								Atpsckmt	5.16e-111	0.710267	0.361	0.179	1.42e-106	FLS																																		Hmg20b	5.46e-39
								C1galt1	7.64e-111	0.528208	0.575	0.342	2.1e-106	FLS																																		Snu13	6.87e-39
								Plscr4	9.05e-111	0.438596	0.432	0.22	2.49e-106	FLS																																		Fads3	6.88e-39
								Immp1l	2.18e-110	0.530695	0.747	0.493	5.99e-106	FLS																																		Vcl	7.12e-39
								Mrpl55	2.53e-110	0.553596	0.601	0.358	6.95e-106	FLS																																		Arl2bp	7.2e-39
								Dnajc7	4.27e-110	0.522709	0.631	0.383	1.17e-105	FLS																																		Hdac1	8.07e-39
								Bsg	4.79e-110	0.315818	0.989	0.977	1.32e-105	FLS																																		Bud31	1.14e-38
								Atp5d	5.69e-110	0.332685	0.978	0.921	1.57e-105	FLS																																		Coq6	1.16e-38
								Pdcd6	9.92e-110	0.403333	0.919	0.757	2.73e-105	FLS																																		Taf15	1.16e-38
								Smim7	1.02e-109	0.432276	0.9	0.722	2.8e-105	FLS																																		Vamp8	1.17e-38
								Ensa	1.84e-109	0.499438	0.678	0.43	5.07e-105	FLS																																		Hmbs	1.3e-38
								Amn1	1.87e-109	0.663182	0.376	0.189	5.14e-105	FLS																																		Cdc42	1.31e-38
								Nemf	4.67e-109	0.549701	0.543	0.314	1.28e-104	FLS																																		Actr1a	1.31e-38
								Pop7	5.91e-109	0.585779	0.453	0.245	1.63e-104	FLS																																		Utp3	1.48e-38
								Ttc39b	6.86e-109	0.552936	0.413	0.214	1.89e-104	FLS																																		Smc6	1.52e-38
								1810058I24Rik	9.42e-109	0.399874	0.943	0.827	2.59e-104	FLS																																		Myl12a	2e-38
								Psmd4	9.89e-109	0.433995	0.864	0.644	2.72e-104	FLS																																		Lrrfip1	2.44e-38
								G6pc3	1.03e-108	0.611732	0.447	0.241	2.83e-104	FLS																																		Dera	2.53e-38
								Chchd3	1.19e-108	0.521196	0.674	0.417	3.26e-104	FLS																																		Noct	2.59e-38
								Enpp2	1.31e-108	0.376483	0.58	0.353	3.59e-104	FLS																																		Chchd1	2.91e-38
								Agtrap	1.46e-108	0.477745	0.581	0.338	4.02e-104	FLS																																		Bud23	2.91e-38
								Nubp2	1.72e-108	0.626709	0.406	0.211	4.74e-104	FLS																																		Gmpr2	3.23e-38
								Zdhhc12	1.87e-108	0.846944	0.251	0.109	5.14e-104	FLS																																		Alad	3.56e-38
								Impa1	1.9e-108	0.51665	0.559	0.32	5.23e-104	FLS																																		Mrpl46	3.98e-38
								Ankrd29	2.58e-108	0.451624	0.617	0.37	7.11e-104	FLS																																		Fgd1	3.98e-38
								2310033P09Rik	3.16e-108	0.641999	0.37	0.187	8.7e-104	FLS																																		Gmds	4.08e-38
								Ccdc174	3.75e-108	0.544404	0.543	0.315	1.03e-103	FLS																																		Sarnp	4.22e-38
								Hspa4	3.93e-108	0.473987	0.798	0.561	1.08e-103	FLS																																		Rtraf	4.74e-38
								Bloc1s6	4.3e-108	0.655132	0.33	0.157	1.18e-103	FLS																																		Ube2k	4.97e-38
								Gsr	4.7e-108	0.608367	0.451	0.246	1.29e-103	FLS																																		Chchd4	5.09e-38
								Uqcr10	5.45e-108	0.333829	0.961	0.878	1.5e-103	FLS																																		Pde6d	5.38e-38
								Pitx1	5.68e-108	0.534059	0.618	0.386	1.56e-103	FLS																																		Fubp1	6.07e-38
								Cers2	5.97e-108	0.475926	0.811	0.575	1.64e-103	FLS																																		Gm10076	6.29e-38
								Mrpl51	6.73e-108	0.426609	0.859	0.633	1.85e-103	FLS																																		Mcrs1	6.3e-38
								Acot8	6.98e-108	0.748727	0.272	0.121	1.92e-103	FLS																																		Mpp1	6.82e-38
								Nabp2	8.03e-108	0.492519	0.706	0.459	2.21e-103	FLS																																		Elk3	7.29e-38
								Car5b	8.04e-108	0.618505	0.382	0.194	2.21e-103	FLS																																		Rars	7.39e-38
								Nudt19	2.11e-107	0.583847	0.451	0.243	5.81e-103	FLS																																		Slc2a1	8.96e-38
								Mrpl40	2.14e-107	0.534827	0.61	0.368	5.89e-103	FLS																																		Crlf1	9.13e-38
								Stk16	2.15e-107	0.49893	0.721	0.471	5.92e-103	FLS																																		Slc24a5	1.04e-37
								Actr1a	2.51e-107	0.510652	0.647	0.398	6.91e-103	FLS																																		Mrpl35	1.55e-37
								Taf13	2.73e-107	0.609197	0.453	0.247	7.5e-103	FLS																																		Rbm17	1.67e-37
								Blvra	2.88e-107	0.568308	0.492	0.272	7.92e-103	FLS																																		Nup88	1.76e-37
								Lman2l	3.08e-107	0.750217	0.287	0.131	8.49e-103	FLS																																		Rce1	1.85e-37
								Lamtor3	3.42e-107	0.520699	0.786	0.556	9.4e-103	FLS																																		Cct6a	2.07e-37
								Ccdc25	3.56e-107	0.525036	0.585	0.348	9.79e-103	FLS																																		Dnajc19	2.41e-37
								Slc39a6	4e-107	0.547577	0.589	0.352	1.1e-102	FLS																																		Ndufa11	2.55e-37
								Rnf11	4.16e-107	0.469397	0.803	0.569	1.15e-102	FLS																																		Srp19	2.59e-37
								Mrpl36	5.47e-107	0.500619	0.737	0.495	1.51e-102	FLS																																		Pomp	2.77e-37
								Pqlc1	6.82e-107	0.573804	0.477	0.264	1.88e-102	FLS																																		Tmx1	2.86e-37
								Glrx5	7.41e-107	0.446134	0.809	0.561	2.04e-102	FLS																																		Ing1	3.11e-37
								Pacsin3	8.52e-107	0.676427	0.323	0.155	2.34e-102	FLS																																		Acan	3.41e-37
								Rps6kc1	1.12e-106	0.672259	0.265	0.117	3.07e-102	FLS																																		Tm9sf1	3.68e-37
								Ddr1	1.22e-106	0.780733	0.26	0.115	3.35e-102	FLS																																		Akip1	3.76e-37
								Tmem50b	1.32e-106	0.597696	0.363	0.18	3.64e-102	FLS																																		Pak1ip1	4.44e-37
								Clptm1	1.36e-106	0.500661	0.695	0.447	3.75e-102	FLS																																		Dhrs4	4.48e-37
								Sar1b	1.37e-106	0.465898	0.785	0.54	3.76e-102	FLS																																		Ptrhd1	6.27e-37
								Swi5	1.48e-106	0.331666	0.97	0.919	4.06e-102	FLS																																		Rnaseh2a	7.11e-37
								Syap1	1.54e-106	0.510597	0.617	0.373	4.24e-102	FLS																																		Hnrnpm	7.2e-37
								Ywhah	1.74e-106	0.463804	0.872	0.659	4.79e-102	FLS																																		Tmx2	7.33e-37
								Tlr4	2.18e-106	0.552693	0.353	0.171	6.01e-102	FLS																																		Fkbp3	7.37e-37
								Uqcc3	2.53e-106	0.45575	0.79	0.55	6.95e-102	FLS																																		Yrdc	7.4e-37
								Eif2s1	2.71e-106	0.502268	0.71	0.462	7.45e-102	FLS																																		Lta4h	7.77e-37
								Cope	4.2e-106	0.393681	0.942	0.814	1.16e-101	FLS																																		Mak16	8.4e-37
								Arf3	4.47e-106	0.505983	0.67	0.423	1.23e-101	FLS																																		Cald1	9.17e-37
								Stxbp1	7.73e-106	0.640531	0.374	0.191	2.13e-101	FLS																																		Prpsap1	1.01e-36
								Eapp	1.19e-105	0.463874	0.713	0.462	3.27e-101	FLS																																		Ruvbl1	1.17e-36
								Rnaset2b	1.29e-105	0.472154	0.492	0.269	3.56e-101	FLS																																		Hspd1	1.21e-36
								Hras	1.62e-105	0.444695	0.835	0.603	4.45e-101	FLS																																		Nop56	1.23e-36
								Zfp664	2.39e-105	0.557542	0.479	0.264	6.57e-101	FLS																																		Dnajc10	1.26e-36
								Mrps11	2.69e-105	0.527891	0.553	0.316	7.4e-101	FLS																																		Eif2b1	1.32e-36
								Rtl8b	3.07e-105	0.653009	0.527	0.312	8.46e-101	FLS																																		Rwdd1	1.44e-36
								Bola3	3.26e-105	0.453393	0.792	0.553	8.96e-101	FLS																																		Mrps36	1.52e-36
								Naglu	3.8e-105	0.509424	0.647	0.409	1.05e-100	FLS																																		Pdk3	1.66e-36
								Timm13	4.16e-105	0.35712	0.939	0.815	1.14e-100	FLS																																		Aimp1	1.74e-36
								Vta1	4.87e-105	0.55857	0.544	0.314	1.34e-100	FLS																																		Fdps	1.99e-36
								Tufm	4.96e-105	0.552342	0.488	0.271	1.36e-100	FLS																																		Bag1	2.04e-36
								Slc35b1	7.11e-105	0.472762	0.786	0.541	1.96e-100	FLS																																		Gpx4	2.27e-36
								Pdrg1	7.42e-105	0.516423	0.661	0.417	2.04e-100	FLS																																		Tctex1d2	2.3e-36
								Eif4a3	8.06e-105	0.508962	0.748	0.501	2.22e-100	FLS																																		Pttg1	2.34e-36
								Map4	9.56e-105	0.466518	0.829	0.603	2.63e-100	FLS																																		Anxa5	3.26e-36
								Pex16	1.29e-104	0.662937	0.328	0.159	3.56e-100	FLS																																		Ssx2ip	3.33e-36
								Zswim6	1.95e-104	0.706016	0.335	0.167	5.36e-100	FLS																																		Prdx5	3.48e-36
								Letm1	2.36e-104	0.575398	0.524	0.304	6.49e-100	FLS																																		Larp1b	3.8e-36
								Diablo	3.02e-104	0.498261	0.569	0.331	8.32e-100	FLS																																		Emp2	4.55e-36
								Sac3d1	3.41e-104	0.674097	0.325	0.158	9.39e-100	FLS																																		Enah	4.81e-36
								Crtap	3.71e-104	0.503354	0.896	0.735	1.02e-99	FLS																																		Lsm12	4.91e-36
								Fam98c	5.2e-104	0.597779	0.356	0.177	1.43e-99	FLS																																		Map4	5.13e-36
								Rab31	5.29e-104	0.475951	0.686	0.438	1.46e-99	FLS																																		Slbp	5.39e-36
								Baz2a	6.57e-104	0.620797	0.363	0.184	1.81e-99	FLS																																		Ndufs6	5.59e-36
								4930503L19Rik	6.88e-104	0.641006	0.3	0.141	1.89e-99	FLS																																		Rnf4	5.79e-36
								Trappc2l	9.48e-104	0.434698	0.845	0.627	2.61e-99	FLS																																		2310009B15Rik	5.86e-36
								Zbtb8os	1.02e-103	0.502308	0.582	0.345	2.81e-99	FLS																																		Flnb	6.04e-36
								Nckap1	1.07e-103	0.477702	0.79	0.581	2.94e-99	FLS																																		Cep83	6.16e-36
								BC003965	1.51e-103	0.497506	0.534	0.305	4.15e-99	FLS																																		Leo1	6.59e-36
								Efhd2	1.53e-103	0.494504	0.515	0.29	4.22e-99	FLS																																		Ddx41	7.24e-36
								U2af1l4	2.29e-103	0.52493	0.514	0.292	6.29e-99	FLS																																		Cavin3	7.46e-36
								Zfand3	2.63e-103	0.463933	0.773	0.54	7.24e-99	FLS																																		Wbp4	8.66e-36
								Hspa1a	3.25e-103	0.401759	0.676	0.433	8.95e-99	FLS																																		Praf2	1.04e-35
								Cript	4.2e-103	0.479694	0.743	0.492	1.15e-98	FLS																																		Apip	1.16e-35
								Cox7b	5.09e-103	0.336979	0.953	0.863	1.4e-98	FLS																																		P3h4	1.49e-35
								Rmnd5a	5.82e-103	0.529705	0.534	0.312	1.6e-98	FLS																																		Got1	1.5e-35
								Exoc1	7.05e-103	0.54531	0.368	0.185	1.94e-98	FLS																																		Gfer	1.81e-35
								Psmc1	7.47e-103	0.482679	0.724	0.478	2.05e-98	FLS																																		Saal1	1.89e-35
								Ndufb9	1.02e-102	0.290059	0.973	0.916	2.8e-98	FLS																																		Pithd1	1.99e-35
								Nedd8	1.12e-102	0.296705	0.974	0.908	3.07e-98	FLS																																		Ndufa12	2.28e-35
								Rnf141	1.15e-102	0.782342	0.255	0.113	3.15e-98	FLS																																		Nfyc	2.48e-35
								Wdr44	1.36e-102	0.536814	0.395	0.204	3.75e-98	FLS																																		Aldh16a1	3.13e-35
								2210016F16Rik	1.52e-102	0.519968	0.596	0.36	4.17e-98	FLS																																		Psmd3	3.27e-35
								Gamt	1.56e-102	0.581898	0.613	0.386	4.28e-98	FLS																																		Fmnl3	3.34e-35
								Cog7	1.77e-102	0.654323	0.349	0.175	4.86e-98	FLS																																		Bsg	3.64e-35
								Tspan31	1.83e-102	0.453622	0.837	0.615	5.04e-98	FLS																																		Zc3h15	3.91e-35
								Lpgat1	1.98e-102	0.531918	0.733	0.506	5.45e-98	FLS																																		Snrpb2	3.95e-35
								Sod3	3.23e-102	0.521567	0.955	0.848	8.88e-98	FLS																																		Mrpl39	4.39e-35
								Clip2	3.61e-102	0.725607	0.278	0.129	9.94e-98	FLS																																		Trim37	4.74e-35
								Ganab	6.42e-102	0.485618	0.668	0.421	1.77e-97	FLS																																		Mrpl37	4.83e-35
								Cog8	7.2e-102	0.536186	0.449	0.242	1.98e-97	FLS																																		Senp1	5.04e-35
								Myo1c	1.02e-101	0.497238	0.744	0.505	2.81e-97	FLS																																		Psmb1	5.56e-35
								Ap1m1	1.08e-101	0.551738	0.527	0.308	2.98e-97	FLS																																		Orc2	5.71e-35
								Tspo	1.11e-101	0.52295	0.955	0.87	3.06e-97	FLS																																		Plpp2	5.87e-35
								Nfs1	1.18e-101	0.56138	0.397	0.206	3.26e-97	FLS																																		Atp5h	7.03e-35
								Yipf1	1.23e-101	0.499329	0.724	0.479	3.4e-97	FLS																																		Asna1	7.16e-35
								Rbx1	4.04e-101	0.345414	0.964	0.896	1.11e-96	FLS																																		Edf1	7.25e-35
								Sgcb	5.86e-101	0.454686	0.736	0.49	1.61e-96	FLS																																		Sypl	8.83e-35
								Lgr4	5.95e-101	0.563297	0.327	0.159	1.64e-96	FLS																																		Fam3c	8.89e-35
								Vdac2	6.6e-101	0.430943	0.904	0.746	1.82e-96	FLS																																		Wdr75	9e-35
								Trmt6	9.58e-101	0.570866	0.36	0.182	2.64e-96	FLS																																		Atp5o	9.07e-35
								Commd3	1.96e-100	0.443453	0.859	0.652	5.4e-96	FLS																																		Psmd1	9.65e-35
								Smap1	2.7e-100	0.407138	0.905	0.72	7.43e-96	FLS																																		Gadd45gip1	1.01e-34
								Stx8	3.99e-100	0.476631	0.698	0.452	1.1e-95	FLS																																		Mrpl58	1.03e-34
								Rex1bd	4.55e-100	0.302514	0.948	0.808	1.25e-95	FLS																																		Ufd1	1.2e-34
								Atp5mpl	5.55e-100	0.394853	0.932	0.795	1.53e-95	FLS																																		Rnh1	1.36e-34
								Prkacb	5.84e-100	0.538073	0.685	0.454	1.61e-95	FLS																																		Srsf10	1.46e-34
								Furin	6.43e-100	0.867418	0.645	0.437	1.77e-95	FLS																																		Lmo1	1.61e-34
								Fbxl5	6.69e-100	0.510972	0.581	0.351	1.84e-95	FLS																																		Med10	1.63e-34
								Emc9	9e-100	0.535594	0.433	0.233	2.48e-95	FLS																																		Glipr2	1.77e-34
								Tmem230	9.22e-100	0.506176	0.579	0.343	2.54e-95	FLS																																		Ndufa10	1.84e-34
								Daam1	9.55e-100	0.493495	0.499	0.284	2.63e-95	FLS																																		Pelp1	2.34e-34
								Dnm2	9.64e-100	0.489142	0.612	0.375	2.65e-95	FLS																																		Polr2c	2.61e-34
								Rock2	1.51e-99	0.426586	0.887	0.732	4.16e-95	FLS																																		Mesd	3.01e-34
								Hspb1	1.86e-99	0.432622	0.789	0.573	5.12e-95	FLS																																		Eif4h	3.35e-34
								Vps72	2.67e-99	0.552913	0.528	0.307	7.34e-95	FLS																																		Lims1	3.51e-34
								Commd6	2.72e-99	0.45827	0.77	0.534	7.47e-95	FLS																																		Zfp706	3.94e-34
								Tcp11l2	3.38e-99	0.489286	0.619	0.384	9.31e-95	FLS																																		Cox17	4.22e-34
								Cryzl1	3.8e-99	0.483822	0.495	0.276	1.04e-94	FLS																																		Tra2b	4.87e-34
								Bag5	5.02e-99	0.461631	0.731	0.487	1.38e-94	FLS																																		Fam104a	4.97e-34
								Chmp6	5.52e-99	0.508599	0.554	0.327	1.52e-94	FLS																																		Klhdc3	5.1e-34
								Ehd4	6.22e-99	0.59038	0.427	0.233	1.71e-94	FLS																																		Rpf2	5.34e-34
								Tmem192	6.68e-99	0.647481	0.346	0.175	1.84e-94	FLS																																		Bgn	5.36e-34
								Ap2a2	7.42e-99	0.452272	0.784	0.556	2.04e-94	FLS																																		Psme3	5.62e-34
								Psma7	7.5e-99	0.336539	0.951	0.848	2.06e-94	FLS																																		Ndufb1-ps	6.37e-34
								Acyp2	9.86e-99	0.459219	0.371	0.187	2.71e-94	FLS																																		Pop7	6.82e-34
								Cops9	1.45e-98	0.361545	0.933	0.777	3.98e-94	FLS																																		Odc1	7.7e-34
								Psmd2	1.64e-98	0.445645	0.811	0.588	4.5e-94	FLS																																		Smarcb1	7.87e-34
								Ccdc90b	1.75e-98	0.495073	0.663	0.421	4.81e-94	FLS																																		Rex1bd	8.08e-34
								Clcn7	1.84e-98	0.65658	0.339	0.17	5.06e-94	FLS																																		Sdc1	8.91e-34
								Mrpl44	1.85e-98	0.727821	0.272	0.127	5.09e-94	FLS																																		1110004F10Rik	1.19e-33
								Papss2	2.94e-98	0.318038	0.524	0.299	8.09e-94	FLS																																		Polr2d	1.28e-33
								Alkbh7	4.23e-98	0.535455	0.36	0.182	1.16e-93	FLS																																		Ost4	1.29e-33
								Baz1a	4.32e-98	0.642208	0.366	0.192	1.19e-93	FLS																																		Ndufa3	1.31e-33
								Larp6	5.63e-98	0.506621	0.388	0.201	1.55e-93	FLS																																		Lnpk	1.48e-33
								Cavin3	9.02e-98	0.278059	0.992	0.956	2.48e-93	FLS																																		Psmd10	1.91e-33
								Iscu	1.12e-97	0.430072	0.846	0.624	3.08e-93	FLS																																		Chsy1	1.94e-33
								Zmynd8	1.56e-97	0.511144	0.529	0.312	4.3e-93	FLS																																		Amd1	2.02e-33
								Lclat1	2.38e-97	0.668049	0.32	0.159	6.56e-93	FLS																																		Dus1l	2.03e-33
								Anapc10	2.68e-97	0.519869	0.492	0.28	7.38e-93	FLS																																		Ndufa8	2.2e-33
								Psmd7	3.18e-97	0.368724	0.921	0.75	8.75e-93	FLS																																		Cdv3	2.27e-33
								Pold4	3.53e-97	0.548318	0.787	0.581	9.71e-93	FLS																																		Glod4	2.36e-33
								Kctd11	3.65e-97	0.495973	0.428	0.233	1e-92	FLS																																		Elavl1	2.4e-33
								Nudt2	3.71e-97	0.504569	0.5	0.281	1.02e-92	FLS																																		Arpc5l	2.42e-33
								Dcaf11	4.56e-97	0.529821	0.418	0.225	1.25e-92	FLS																																		Rheb	2.57e-33
								Cdc42ep2	6.63e-97	0.511809	0.382	0.203	1.82e-92	FLS																																		Supt16	3.15e-33
								Hint2	7.13e-97	0.45694	0.534	0.307	1.96e-92	FLS																																		Echs1	3.34e-33
								Ndufaf2	7.49e-97	0.493752	0.559	0.334	2.06e-92	FLS																																		Ino80e	3.99e-33
								Ift43	1.25e-96	0.446844	0.771	0.533	3.44e-92	FLS																																		Fdft1	4.77e-33
								Rab5if	1.36e-96	0.401875	0.876	0.686	3.75e-92	FLS																																		Mrps15	4.8e-33
								Fam32a	1.71e-96	0.46761	0.756	0.516	4.71e-92	FLS																																		Nap1l4	5.17e-33
								Tesk1	2.24e-96	0.569961	0.466	0.263	6.15e-92	FLS																																		Ciao2a	5.43e-33
								Gna11	2.34e-96	0.397014	0.876	0.685	6.43e-92	FLS																																		Cpsf2	5.52e-33
								Zbtb7a	3.1e-96	0.458443	0.726	0.496	8.52e-92	FLS																																		Hdac2	6.76e-33
								Med19	4.46e-96	0.475501	0.431	0.232	1.23e-91	FLS																																		Bysl	7.44e-33
								Rer1	5.72e-96	0.331118	0.946	0.852	1.57e-91	FLS																																		Efemp2	7.61e-33
								Nt5m	6.27e-96	0.593711	0.405	0.218	1.73e-91	FLS																																		Rcbtb2	8.21e-33
								Ngrn	6.56e-96	0.678262	0.324	0.161	1.81e-91	FLS																																		Nsmce2	8.38e-33
								Ube2f	8.14e-96	0.534213	0.554	0.333	2.24e-91	FLS																																		Wdr70	8.45e-33
								Mrc2	1.2e-95	0.433893	0.905	0.746	3.31e-91	FLS																																		Smc3	9.13e-33
								Aig1	1.21e-95	0.385399	0.828	0.597	3.32e-91	FLS																																		Mlec	9.47e-33
								Shoc2	1.59e-95	0.499506	0.609	0.376	4.38e-91	FLS																																		Hars	1.12e-32
								Lemd2	1.7e-95	0.565915	0.547	0.327	4.68e-91	FLS																																		Abcf2	1.21e-32
								Mrpl39	1.78e-95	0.678562	0.327	0.164	4.89e-91	FLS																																		Zmynd19	1.41e-32
								Snx30	3.31e-95	0.628447	0.292	0.14	9.1e-91	FLS																																		Nipsnap3b	1.46e-32
								Fbxo31	3.33e-95	0.543393	0.46	0.26	9.16e-91	FLS																																		Ctbp1	1.52e-32
								Fer	3.64e-95	0.552885	0.52	0.304	1e-90	FLS																																		H2afj	1.66e-32
								Nudt18	4.25e-95	0.62569	0.379	0.201	1.17e-90	FLS																																		Myg1	1.77e-32
								Dcaf13	5.61e-95	0.562782	0.434	0.239	1.54e-90	FLS																																		Nqo2	2.18e-32
								Arl2	8.21e-95	0.476013	0.499	0.285	2.26e-90	FLS																																		Tbc1d1	2.65e-32
								Tmem237	8.56e-95	0.472726	0.461	0.256	2.35e-90	FLS																																		Wdr18	2.78e-32
								Itgb3	8.56e-95	0.470975	0.303	0.146	2.36e-90	FLS																																		Mrps17	2.8e-32
								Morn2	1.34e-94	0.705004	0.282	0.135	3.68e-90	FLS																																		Mfsd10	2.81e-32
								Upf3b	1.46e-94	0.61961	0.315	0.157	4.03e-90	FLS																																		Gar1	2.92e-32
								Mrps34	1.65e-94	0.469473	0.695	0.455	4.54e-90	FLS																																		Tufm	2.94e-32
								Malat1	1.65e-94	0.815144	0.999	0.996	4.54e-90	FLS																																		Rnf7	2.97e-32
								Stx7	1.77e-94	0.484127	0.665	0.423	4.87e-90	FLS																																		Serp1	3.14e-32
								Bud31	1.78e-94	0.456687	0.71	0.461	4.9e-90	FLS																																		Copz2	3.16e-32
								Coq7	1.9e-94	0.533514	0.439	0.241	5.23e-90	FLS																																		Sgf29	3.2e-32
								Ctso	1.92e-94	0.472296	0.468	0.259	5.3e-90	FLS																																		Taf6l	3.21e-32
								St6galnac4	2.1e-94	0.528597	0.448	0.248	5.77e-90	FLS																																		Hnrnpc	3.34e-32
								Cdk5	2.1e-94	0.530093	0.476	0.271	5.79e-90	FLS																																		S100a4	3.42e-32
								Selenot	2.85e-94	0.440385	0.733	0.497	7.83e-90	FLS																																		Lclat1	3.75e-32
								Dhrs4	2.95e-94	0.50191	0.589	0.361	8.12e-90	FLS																																		Papola	3.99e-32
								Mindy1	3.09e-94	0.441084	0.537	0.311	8.49e-90	FLS																																		Nfkbib	4.41e-32
								B3glct	3.22e-94	0.544196	0.478	0.275	8.87e-90	FLS																																		Mdp1	4.46e-32
								Atp6v0e	3.94e-94	0.324974	0.967	0.899	1.08e-89	FLS																																		Mrpl22	4.57e-32
								Ap2s1	4.36e-94	0.374334	0.892	0.682	1.2e-89	FLS																																		Sh3bgrl	4.64e-32
								Cwc15	4.92e-94	0.40657	0.854	0.648	1.35e-89	FLS																																		Gltp	5.18e-32
								Dubr	6.83e-94	0.553303	0.403	0.218	1.88e-89	FLS																																		Nelfcd	5.54e-32
								Uap1l1	8.84e-94	0.493366	0.594	0.367	2.43e-89	FLS																																		Gja1	6.03e-32
								Cops5	1.12e-93	0.462906	0.619	0.383	3.07e-89	FLS																																		Mrps23	6.12e-32
								Nagk	1.21e-93	0.468267	0.59	0.358	3.33e-89	FLS																																		Arpc5	6.46e-32
								Fbxw7	2.12e-93	0.641914	0.315	0.157	5.84e-89	FLS																																		Pycr2	6.73e-32
								Hoxd8	2.45e-93	0.514157	0.338	0.171	6.74e-89	FLS																																		Denr	6.83e-32
								Dab2ip	4.38e-93	0.500435	0.541	0.321	1.2e-88	FLS																																		Ppic	7.32e-32
								Alkbh6	4.87e-93	0.572812	0.342	0.175	1.34e-88	FLS																																		Sar1b	7.48e-32
								Ap2m1	5.76e-93	0.369039	0.927	0.763	1.58e-88	FLS																																		Mrpl2	8.03e-32
								Ppt2	5.96e-93	0.596829	0.41	0.225	1.64e-88	FLS																																		Ctcf	8.46e-32
								Mageh1	1.1e-92	0.467321	0.531	0.313	3.03e-88	FLS																																		Stard3nl	8.69e-32
								Hax1	1.27e-92	0.504472	0.577	0.351	3.49e-88	FLS																																		Evl	9.88e-32
								Rtf2	2.71e-92	0.464355	0.616	0.38	7.46e-88	FLS																																		Crcp	1.07e-31
								Gtf2b	2.9e-92	0.465308	0.596	0.366	7.98e-88	FLS																																		Vta1	1.07e-31
								Zwint	2.95e-92	0.487188	0.44	0.241	8.12e-88	FLS																																		Pkp4	1.15e-31
								Mettl9	3.01e-92	0.42253	0.845	0.628	8.28e-88	FLS																																		Nrf1	1.15e-31
								Unc50	3.31e-92	0.45035	0.78	0.545	9.12e-88	FLS																																		Atp5e	1.18e-31
								Sec24c	3.33e-92	0.489113	0.446	0.247	9.15e-88	FLS																																		Tial1	1.22e-31
								Snapc5	3.72e-92	0.406501	0.773	0.536	1.02e-87	FLS																																		Pon3	1.44e-31
								Galnt4	4.09e-92	0.668516	0.288	0.14	1.13e-87	FLS																																		Calu	1.46e-31
								Bcap29	4.76e-92	0.664345	0.3	0.148	1.31e-87	FLS																																		Ppp1cc	1.48e-31
								Ndufa9	5.02e-92	0.479124	0.616	0.385	1.38e-87	FLS																																		Cct2	1.49e-31
								Arhgap31	5.28e-92	0.430287	0.579	0.35	1.45e-87	FLS																																		Cln6	1.55e-31
								Cgnl1	8.07e-92	0.53036	0.559	0.345	2.22e-87	FLS																																		Adgre5	1.6e-31
								Fam122a	8.5e-92	0.524019	0.407	0.221	2.34e-87	FLS																																		Gipc1	1.74e-31
								Cyc1	1.1e-91	0.434127	0.783	0.548	3.03e-87	FLS																																		Znhit2	1.77e-31
								Naa38	1.12e-91	0.41677	0.818	0.593	3.08e-87	FLS																																		Id1	2.02e-31
								Ubap1	1.32e-91	0.563291	0.405	0.22	3.62e-87	FLS																																		Tmco1	2.1e-31
								Polr2k	1.54e-91	0.39193	0.808	0.582	4.23e-87	FLS																																		Eef1g	2.16e-31
								Ppp1r11	1.61e-91	0.443649	0.733	0.489	4.44e-87	FLS																																		Timm8a1	2.5e-31
								Rabac1	2.33e-91	0.254199	0.989	0.968	6.42e-87	FLS																																		Ndufb9	2.51e-31
								Ociad2	2.61e-91	0.404004	0.509	0.301	7.18e-87	FLS																																		Glrx	2.66e-31
								Plekhj1	2.8e-91	0.428777	0.684	0.444	7.7e-87	FLS																																		Cnn2	3.34e-31
								Ubl3	3.53e-91	0.369718	0.756	0.513	9.72e-87	FLS																																		Ror2	3.58e-31
								Uxt	4.86e-91	0.536206	0.425	0.236	1.34e-86	FLS																																		Map2k2	3.69e-31
								Smpd1	6.02e-91	0.481285	0.585	0.359	1.66e-86	FLS																																		Gm49336	3.93e-31
								Polr3h	6.59e-91	0.583768	0.343	0.178	1.81e-86	FLS																																		Eef1akmt2	4.24e-31
								Scamp3	8.28e-91	0.481769	0.667	0.434	2.28e-86	FLS																																		Pofut2	4.46e-31
								Psma6	1.01e-90	0.410661	0.832	0.619	2.79e-86	FLS																																		Tbca	4.76e-31
								Stard3nl	1.08e-90	0.481991	0.683	0.446	2.98e-86	FLS																																		Rbm14	5.16e-31
								Lmbrd1	1.15e-90	0.40959	0.629	0.389	3.17e-86	FLS																																		Tbc1d7	6.61e-31
								Yif1a	1.21e-90	0.391892	0.858	0.651	3.33e-86	FLS																																		Smchd1	7.64e-31
								Galk1	1.24e-90	0.468041	0.636	0.4	3.42e-86	FLS																																		Phf10	8.24e-31
								Tom1	1.66e-90	0.506706	0.361	0.188	4.57e-86	FLS																																		Rbmxl1	8.31e-31
								Dop1b	1.72e-90	0.697758	0.273	0.13	4.73e-86	FLS																																		Sf3b6	9.35e-31
								Slc35e4	1.78e-90	0.533626	0.579	0.364	4.9e-86	FLS																																		Zdhhc6	9.85e-31
								Cdc14b	1.98e-90	0.526384	0.324	0.164	5.45e-86	FLS																																		Slc39a14	1.06e-30
								Cdc34	2.22e-90	0.500061	0.471	0.269	6.11e-86	FLS																																		Prdx2	1.07e-30
								Sdf2l1	2.51e-90	0.283407	0.525	0.301	6.92e-86	FLS																																		Med19	1.13e-30
								Sh2b3	3.95e-90	0.595046	0.284	0.137	1.09e-85	FLS																																		Naxe	1.33e-30
								Fubp1	4.22e-90	0.408761	0.735	0.504	1.16e-85	FLS																																		Impdh2	1.49e-30
								Pdzd11	4.26e-90	0.479031	0.627	0.394	1.17e-85	FLS																																		Gps1	1.57e-30
								Mrpl41	5.07e-90	0.456443	0.616	0.386	1.4e-85	FLS																																		Dkc1	1.7e-30
								Nans	5.66e-90	0.463954	0.658	0.425	1.56e-85	FLS																																		Ankrd54	1.71e-30
								Cetn2	6.91e-90	0.448641	0.628	0.395	1.9e-85	FLS																																		Ppp1r7	1.75e-30
								Triqk	9.37e-90	0.550203	0.409	0.227	2.58e-85	FLS																																		Clns1a	1.94e-30
								Tmem189	1.13e-89	0.537834	0.449	0.255	3.12e-85	FLS																																		Pbx3	1.95e-30
								Nfkbib	2.94e-89	0.528395	0.417	0.231	8.08e-85	FLS																																		Chmp6	1.97e-30
								Alad	5.55e-89	0.64554	0.292	0.145	1.53e-84	FLS																																		Wsb2	2.19e-30
								Pigk	5.57e-89	0.413908	0.706	0.468	1.53e-84	FLS																																		Tpr	2.21e-30
								Taf6l	7.01e-89	1.02873	0.275	0.14	1.93e-84	FLS																																		Eif3l	2.68e-30
								Gtf2f1	9.04e-89	0.464495	0.486	0.278	2.49e-84	FLS																																		Desi1	2.84e-30
								Nol12	1.09e-88	0.454739	0.612	0.381	3.01e-84	FLS																																		Alg3	2.99e-30
								Coq2	1.13e-88	0.459781	0.509	0.297	3.11e-84	FLS																																		Chchd6	3.09e-30
								Tsfm	1.33e-88	0.462739	0.499	0.288	3.65e-84	FLS																																		Mrps18b	3.3e-30
								Ap2b1	1.37e-88	0.436483	0.718	0.487	3.77e-84	FLS																																		Me2	3.48e-30
								Casp6	1.41e-88	0.575845	0.368	0.197	3.87e-84	FLS																																		Dele1	3.72e-30
								Metap1	1.74e-88	0.591712	0.316	0.161	4.79e-84	FLS																																		Cd276	4.02e-30
								Fbxo7	2.3e-88	0.605748	0.257	0.12	6.33e-84	FLS																																		Inhba	4.68e-30
								Hps1	2.33e-88	0.672811	0.289	0.142	6.4e-84	FLS																																		Uba3	5.37e-30
								Cs	2.48e-88	0.466351	0.584	0.361	6.82e-84	FLS																																		Nt5c3	5.38e-30
								3110040N11Rik	2.66e-88	0.552027	0.448	0.257	7.31e-84	FLS																																		Ermp1	5.6e-30
								Nucb1	2.96e-88	0.335492	0.93	0.799	8.14e-84	FLS																																		Cbfb	5.6e-30
								Arf1	3.12e-88	0.291224	0.983	0.933	8.58e-84	FLS																																		Sltm	5.81e-30
								Rpp30	3.57e-88	0.523453	0.337	0.172	9.81e-84	FLS																																		Rpn1	6.1e-30
								Mpv17	4.72e-88	0.433963	0.612	0.378	1.3e-83	FLS																																		1500009L16Rik	6.33e-30
								Dnajc4	4.97e-88	0.455325	0.541	0.32	1.37e-83	FLS																																		Nop10	6.38e-30
								Mob3a	5.81e-88	0.623752	0.303	0.153	1.6e-83	FLS																																		Dot1l	6.85e-30
								N6amt1	7e-88	0.47187	0.462	0.263	1.93e-83	FLS																																		Crabp2	7.19e-30
								Lefty1	7.93e-88	0.501736	0.385	0.207	2.18e-83	FLS																																		Nufip1	7.51e-30
								Kat7	8.24e-88	0.584776	0.357	0.187	2.27e-83	FLS																																		Cstf3	7.8e-30
								Elk3	1.16e-87	0.450403	0.619	0.387	3.19e-83	FLS																																		Tcirg1	7.99e-30
								Rtca	1.22e-87	0.508184	0.417	0.231	3.36e-83	FLS																																		Prkrip1	9.13e-30
								Dock4	1.68e-87	0.52142	0.403	0.224	4.62e-83	FLS																																		Ccdc58	9.16e-30
								Srsf9	2.21e-87	0.384976	0.863	0.656	6.09e-83	FLS																																		Arpc3	9.17e-30
								Dnajc24	3.62e-87	0.458323	0.462	0.262	9.97e-83	FLS																																		Plod2	1.03e-29
								Atp6v1a	4.24e-87	0.416616	0.699	0.47	1.17e-82	FLS																																		Eif3d	1.08e-29
								Palm	6.33e-87	0.361529	0.605	0.373	1.74e-82	FLS																																		Pmpcb	1.09e-29
								Slc35a1	8.68e-87	0.456931	0.489	0.283	2.39e-82	FLS																																		E2f4	1.24e-29
								Fbxl15	1.27e-86	0.570032	0.348	0.184	3.49e-82	FLS																																		Cd2bp2	1.25e-29
								Dhrs7b	1.28e-86	0.501701	0.399	0.217	3.52e-82	FLS																																		Ptpn2	1.3e-29
								Txnl1	2.02e-86	0.407333	0.851	0.639	5.55e-82	FLS																																		Mmadhc	1.38e-29
								Prelid1	8.29e-86	0.376643	0.925	0.773	2.28e-81	FLS																																		Fam204a	1.4e-29
								Aip	1.82e-85	0.436596	0.688	0.454	5e-81	FLS																																		Slc4a7	1.41e-29
								Ccnc	1.86e-85	0.54243	0.37	0.199	5.12e-81	FLS																																		Spire1	1.43e-29
								Mvp	2.29e-85	0.44317	0.644	0.416	6.3e-81	FLS																																		Tmem208	1.43e-29
								Fam167a	2.44e-85	0.707144	0.289	0.148	6.7e-81	FLS																																		Mrps25	1.7e-29
								Ypel5	3.36e-85	0.422481	0.559	0.339	9.24e-81	FLS																																		Actr10	2.09e-29
								Gadd45a	3.53e-85	0.417222	0.519	0.323	9.71e-81	FLS																																		Pank2	2.47e-29
								Zdhhc21	3.88e-85	0.52306	0.294	0.146	1.07e-80	FLS																																		Mrps7	2.49e-29
								Ubap2	4.39e-85	0.495069	0.504	0.299	1.21e-80	FLS																																		Ola1	2.87e-29
								Pcmt1	4.63e-85	0.412856	0.773	0.545	1.27e-80	FLS																																		Mrpl32	3.13e-29
								Mrps33	4.72e-85	0.359065	0.87	0.667	1.3e-80	FLS																																		Mtfr1	3.29e-29
								Sdhb	5.09e-85	0.410747	0.812	0.599	1.4e-80	FLS																																		M6pr	3.37e-29
								Pnkp	7e-85	0.514889	0.343	0.179	1.93e-80	FLS																																		Serpinb1a	3.53e-29
								Psmb6	8.13e-85	0.326579	0.942	0.813	2.24e-80	FLS																																		0610009B22Rik	3.54e-29
								Retreg2	1.25e-84	0.406285	0.629	0.398	3.44e-80	FLS																																		Gorasp2	3.57e-29
								Pmpcb	1.38e-84	0.448738	0.539	0.324	3.8e-80	FLS																																		Gle1	3.97e-29
								Cyp4f16	1.47e-84	0.643146	0.27	0.132	4.03e-80	FLS																																		Srm	4.02e-29
								Zcrb1	1.64e-84	0.364997	0.874	0.677	4.52e-80	FLS																																		Vangl1	4.11e-29
								Tubb6	1.66e-84	0.337127	0.775	0.535	4.56e-80	FLS																																		Crip2	4.17e-29
								Chmp7	2.12e-84	0.526345	0.38	0.205	5.85e-80	FLS																																		Ints14	4.26e-29
								Bola1	2.7e-84	0.467769	0.601	0.376	7.44e-80	FLS																																		Zwint	4.5e-29
								Mthfd2	2.91e-84	0.577296	0.389	0.218	8e-80	FLS																																		Rcc2	4.56e-29
								Elovl1	3.97e-84	0.412918	0.741	0.504	1.09e-79	FLS																																		Poc1b	4.72e-29
								Csad	4.25e-84	0.490239	0.548	0.343	1.17e-79	FLS																																		Tdg	5.63e-29
								Mthfsl	6.04e-84	0.508292	0.306	0.154	1.66e-79	FLS																																		Ccdc25	5.94e-29
								Chmp1a	6.06e-84	0.425472	0.696	0.465	1.67e-79	FLS																																		Gss	6.08e-29
								Tm2d1	6.16e-84	0.452148	0.712	0.48	1.7e-79	FLS																																		Nacc1	6.14e-29
								Mrpl22	6.66e-84	0.492877	0.499	0.294	1.83e-79	FLS																																		Arl6	6.66e-29
								Prpf31	7.14e-84	0.56371	0.344	0.181	1.96e-79	FLS																																		Ociad1	7.76e-29
								Mboat7	1.02e-83	0.490841	0.343	0.18	2.82e-79	FLS																																		1110038B12Rik	9.46e-29
								Napa	1.11e-83	0.40433	0.841	0.648	3.06e-79	FLS																																		Mast2	9.55e-29
								Cdc42se2	1.13e-83	0.507417	0.363	0.195	3.12e-79	FLS																																		Wdr5	1.42e-28
								Ndufb2	1.29e-83	0.349471	0.913	0.762	3.56e-79	FLS																																		5430416N02Rik	1.49e-28
								Ankrd50	1.47e-83	0.527236	0.394	0.219	4.05e-79	FLS																																		Jagn1	1.77e-28
								1110008P14Rik	1.54e-83	0.430432	0.753	0.536	4.24e-79	FLS																																		Sumo1	1.82e-28
								Stxbp3	1.8e-83	0.50805	0.541	0.334	4.96e-79	FLS																																		Bola2	1.83e-28
								9130401M01Rik	2.38e-83	0.457026	0.585	0.363	6.55e-79	FLS																																		Nup50	1.89e-28
								Asap2	2.84e-83	0.442584	0.443	0.255	7.81e-79	FLS																																		Layn	1.9e-28
								Mrps12	3.49e-83	0.409005	0.717	0.478	9.61e-79	FLS																																		Ten1	1.93e-28
								Sucla2	3.74e-83	0.447136	0.602	0.379	1.03e-78	FLS																																		Srprb	1.96e-28
								Araf	3.79e-83	0.436266	0.537	0.321	1.04e-78	FLS																																		Rab5c	2.35e-28
								Psmd1	4.09e-83	0.402526	0.799	0.581	1.13e-78	FLS																																		Tmem129	2.42e-28
								Nt5c	5e-83	0.40871	0.773	0.552	1.38e-78	FLS																																		Loxl2	2.48e-28
								Ccdc91	6.59e-83	0.535558	0.336	0.177	1.81e-78	FLS																																		Col6a2	2.5e-28
								Fbxo28	7.04e-83	0.479857	0.378	0.205	1.94e-78	FLS																																		Gpn1	2.52e-28
								Slc25a11	1.02e-82	0.427863	0.715	0.476	2.81e-78	FLS																																		Ncln	2.55e-28
								Ndufaf7	1.17e-82	0.481949	0.36	0.191	3.22e-78	FLS																																		Aup1	2.8e-28
								Znhit2	1.58e-82	0.567766	0.323	0.169	4.35e-78	FLS																																		Colgalt1	3.06e-28
								Tmem63a	1.88e-82	0.455634	0.538	0.328	5.19e-78	FLS																																		Nmt1	3.18e-28
								Tprgl	2.07e-82	0.360282	0.902	0.729	5.7e-78	FLS																																		Sqle	3.23e-28
								Ppm1b	2.35e-82	0.482775	0.392	0.216	6.46e-78	FLS																																		Prpf19	3.53e-28
								Mrps23	2.62e-82	0.426479	0.591	0.364	7.22e-78	FLS																																		Farsb	3.6e-28
								Mbd3	3e-82	0.388754	0.828	0.609	8.24e-78	FLS																																		Lzic	3.65e-28
								Pdxdc1	4.32e-82	0.43519	0.673	0.452	1.19e-77	FLS																																		Babam1	3.67e-28
								Actl6a	4.36e-82	0.437935	0.501	0.295	1.2e-77	FLS																																		Sf3a2	4.04e-28
								Sdhaf2	4.62e-82	0.466055	0.494	0.291	1.27e-77	FLS																																		Lpin2	4.3e-28
								Ptges2	4.87e-82	0.496003	0.352	0.188	1.34e-77	FLS																																		Sclt1	4.49e-28
								Tnip2	5.01e-82	0.606422	0.283	0.141	1.38e-77	FLS																																		Ttyh2	4.72e-28
								Agpat3	5.64e-82	0.415411	0.615	0.387	1.55e-77	FLS																																		Psmd4	4.81e-28
								Glod4	6.46e-82	0.428538	0.596	0.374	1.78e-77	FLS																																		Ubap2	4.95e-28
								Ankib1	6.55e-82	0.495459	0.455	0.265	1.8e-77	FLS																																		Cct3	5e-28
								Fndc3a	6.98e-82	0.390259	0.709	0.481	1.92e-77	FLS																																		Rwdd4a	5.62e-28
								Prkcsh	8.19e-82	0.410951	0.732	0.498	2.25e-77	FLS																																		Emilin1	5.62e-28
								Ints11	8.74e-82	0.527446	0.39	0.217	2.4e-77	FLS																																		Otud6b	5.76e-28
								Vdac1	9.91e-82	0.421135	0.856	0.66	2.73e-77	FLS																																		Tmem70	5.87e-28
								Pcif1	1.17e-81	0.386556	0.621	0.39	3.22e-77	FLS																																		Bbip1	5.97e-28
								Rab24	1.26e-81	0.373643	0.704	0.471	3.45e-77	FLS																																		Map3k20	6.03e-28
								1110065P20Rik	1.64e-81	0.415592	0.763	0.536	4.51e-77	FLS																																		Casp6	6.04e-28
								Gadd45gip1	1.64e-81	0.4044	0.628	0.4	4.51e-77	FLS																																		Pdlim4	6.27e-28
								Zmat2	1.76e-81	0.386709	0.748	0.514	4.84e-77	FLS																																		Seh1l	6.45e-28
								Spr	1.82e-81	0.386647	0.654	0.42	5e-77	FLS																																		Uhrf2	6.67e-28
								Fam3a	2.05e-81	0.44975	0.538	0.326	5.64e-77	FLS																																		Tor2a	7.18e-28
								Ube2v1	2.26e-81	0.406957	0.736	0.519	6.21e-77	FLS																																		Upf3b	8.77e-28
								Rabif	2.36e-81	0.471722	0.394	0.218	6.5e-77	FLS																																		Arl6ip4	9.06e-28
								Acp2	2.38e-81	0.454014	0.413	0.232	6.54e-77	FLS																																		Tmem128	9.53e-28
								2310009A05Rik	2.75e-81	0.414051	0.646	0.419	7.56e-77	FLS																																		Akr1b8	1.03e-27
								Kctd1	2.81e-81	0.630288	0.441	0.267	7.73e-77	FLS																																		Pigf	1.09e-27
								Dnpep	2.92e-81	0.445062	0.67	0.44	8.04e-77	FLS																																		Atp5d	1.15e-27
								Arl3	3.23e-81	0.356494	0.863	0.661	8.88e-77	FLS																																		Pwp1	1.19e-27
								Ndufs8	3.33e-81	0.396963	0.784	0.569	9.17e-77	FLS																																		Wwp2	1.21e-27
								Cmklr1	3.37e-81	0.261362	0.282	0.138	9.26e-77	FLS																																		Frmd8	1.37e-27
								Acot9	3.82e-81	0.384994	0.606	0.378	1.05e-76	FLS																																		Uxt	1.48e-27
								Otulin	3.88e-81	0.4595	0.511	0.305	1.07e-76	FLS																																		Rbbp4	1.58e-27
								Pbdc1	3.93e-81	0.409391	0.702	0.466	1.08e-76	FLS																																		Ctnnbip1	1.59e-27
								Chka	4.28e-81	0.431874	0.535	0.338	1.18e-76	FLS																																		Dhx9	1.96e-27
								Wdr18	5.64e-81	0.43431	0.419	0.234	1.55e-76	FLS																																		Prkcsh	1.96e-27
								Cct7	5.67e-81	0.364618	0.871	0.668	1.56e-76	FLS																																		Gatad1	2.09e-27
								Cd276	5.74e-81	0.463707	0.561	0.353	1.58e-76	FLS																																		Alg5	2.12e-27
								Rabepk	6.22e-81	0.540779	0.308	0.158	1.71e-76	FLS																																		Mgst3	2.13e-27
								Fam49b	6.36e-81	0.518945	0.348	0.186	1.75e-76	FLS																																		Tfg	2.34e-27
								Rdm1	6.67e-81	0.453908	0.393	0.216	1.84e-76	FLS																																		Eif3c	2.36e-27
								Pinx1	7.1e-81	0.613255	0.256	0.124	1.95e-76	FLS																																		Naa20	2.4e-27
								Fam53a	7.88e-81	0.453725	0.445	0.257	2.17e-76	FLS																																		Gt(ROSA)26Sor	2.43e-27
								Hdhd2	1.13e-80	0.440689	0.458	0.263	3.1e-76	FLS																																		Timm10b	2.87e-27
								Zfp637	1.45e-80	0.400175	0.626	0.397	4e-76	FLS																																		Sccpdh	2.89e-27
								Sin3b	1.86e-80	0.381426	0.814	0.604	5.11e-76	FLS																																		Ago2	2.92e-27
								Pgm3	3.53e-80	0.458622	0.486	0.288	9.71e-76	FLS																																		Sub1	3.03e-27
								Bop1	4.02e-80	0.523515	0.435	0.251	1.1e-75	FLS																																		Fundc2	3.72e-27
								Mrpl4	5.11e-80	0.420197	0.671	0.446	1.41e-75	FLS																																		Acer3	3.72e-27
								Mrpl21	5.39e-80	0.365249	0.692	0.453	1.48e-75	FLS																																		Tcim	3.98e-27
								Tmem53	5.57e-80	0.460214	0.33	0.171	1.53e-75	FLS																																		Gtf2f2	4.15e-27
								Ciapin1	5.88e-80	0.513732	0.401	0.226	1.62e-75	FLS																																		Acsl5	4.27e-27
								Fundc1	6.14e-80	0.426913	0.513	0.306	1.69e-75	FLS																																		Trappc5	4.48e-27
								Dnajc15	8.81e-80	0.409716	0.599	0.374	2.43e-75	FLS																																		Iqgap1	4.63e-27
								Tradd	9.33e-80	0.460847	0.495	0.294	2.57e-75	FLS																																		Pnn	5.77e-27
								Cap1	9.42e-80	0.419408	0.721	0.505	2.59e-75	FLS																																		Ncl	6.09e-27
								Mpc1	9.76e-80	0.325377	0.93	0.794	2.69e-75	FLS																																		Ube2d2a	7.67e-27
								Mical2	9.84e-80	0.752855	0.25	0.124	2.71e-75	FLS																																		Acadl	9.36e-27
								Hpf1	1.08e-79	0.368413	0.583	0.36	2.98e-75	FLS																																		Cops9	1.1e-26
								Usp4	1.26e-79	0.412667	0.508	0.303	3.47e-75	FLS																																		Gale	1.11e-26
								Nhp2	1.42e-79	0.390802	0.747	0.505	3.9e-75	FLS																																		Flna	1.2e-26
								Cyth1	1.77e-79	0.626023	0.291	0.15	4.87e-75	FLS																																		Slc20a1	1.21e-26
								Akt1s1	1.94e-79	0.404516	0.696	0.463	5.33e-75	FLS																																		Cyth2	1.28e-26
								Cebpa	2.94e-79	0.35641	0.299	0.152	8.1e-75	FLS																																		Dynll2	1.3e-26
								Mdp1	2.97e-79	0.423782	0.589	0.372	8.16e-75	FLS																																		Trim27	1.31e-26
								G6pdx	3.11e-79	0.436048	0.289	0.145	8.56e-75	FLS																																		Tmem120a	1.39e-26
								Mrpl52	3.76e-79	0.283886	0.957	0.858	1.03e-74	FLS																																		Mrpl45	1.51e-26
								Smim13	4e-79	0.456637	0.44	0.255	1.1e-74	FLS																																		Hacd1	1.52e-26
								Cwc22	4.05e-79	0.552506	0.308	0.16	1.11e-74	FLS																																		Derl2	1.58e-26
								Pak1ip1	4.09e-79	0.3745	0.647	0.411	1.13e-74	FLS																																		Mrpl16	1.65e-26
								Mrps18c	4.23e-79	0.407547	0.663	0.433	1.17e-74	FLS																																		Cdk16	1.85e-26
								Mtdh	4.35e-79	0.315968	0.941	0.827	1.2e-74	FLS																																		Eif3i	1.93e-26
								Slc35a2	5.06e-79	0.398155	0.65	0.422	1.39e-74	FLS																																		Ube2v2	1.93e-26
								Pithd1	5.11e-79	0.514052	0.316	0.166	1.4e-74	FLS																																		Spg7	1.96e-26
								Jam3	5.97e-79	0.447726	0.484	0.287	1.64e-74	FLS																																		Lxn	2.11e-26
								Ehd2	6.05e-79	0.349775	0.867	0.672	1.67e-74	FLS																																		Hmces	2.14e-26
								Hypk	6.74e-79	0.378804	0.859	0.668	1.86e-74	FLS																																		Pdia6	2.68e-26
								Enoph1	8.69e-79	0.598558	0.254	0.124	2.39e-74	FLS																																		Ilf3	2.93e-26
								Jagn1	9.32e-79	0.424292	0.547	0.335	2.56e-74	FLS																																		Tatdn1	3.37e-26
								Mturn	9.51e-79	0.417011	0.326	0.169	2.62e-74	FLS																																		Plaa	3.8e-26
								Pin4	1.01e-78	0.386937	0.68	0.445	2.79e-74	FLS																																		Rhog	4.14e-26
								Eno1	1.19e-78	0.357943	0.785	0.577	3.27e-74	FLS																																		Bckdk	4.25e-26
								Lypla2	1.25e-78	0.475009	0.493	0.297	3.45e-74	FLS																																		Smarca5	4.57e-26
								Smurf1	1.93e-78	0.424634	0.358	0.194	5.31e-74	FLS																																		Cct4	4.58e-26
								St7l	2.07e-78	0.495965	0.391	0.22	5.7e-74	FLS																																		Mrpl24	4.73e-26
								Dtx2	2.1e-78	0.567141	0.277	0.139	5.78e-74	FLS																																		Ivns1abp	4.89e-26
								Ppp6c	2.6e-78	0.418737	0.568	0.353	7.15e-74	FLS																																		Gmps	4.93e-26
								Ddt	2.63e-78	0.461037	0.753	0.544	7.24e-74	FLS																																		Anapc7	5.6e-26
								Sbf1	2.79e-78	0.480359	0.357	0.195	7.67e-74	FLS																																		Sdc3	5.74e-26
								Aco2	3.42e-78	0.401731	0.721	0.496	9.4e-74	FLS																																		Pom121	6.02e-26
								Atp6v0a1	3.56e-78	0.467572	0.384	0.212	9.79e-74	FLS																																		Tmem134	6.26e-26
								Ice1	4.34e-78	0.552594	0.477	0.29	1.19e-73	FLS																																		Prpf40a	7.56e-26
								Med9	4.57e-78	0.445618	0.461	0.269	1.26e-73	FLS																																		Arl1	7.72e-26
								Ergic1	4.9e-78	0.388107	0.791	0.581	1.35e-73	FLS																																		Prkab1	7.99e-26
								Sfxn3	5.27e-78	0.396297	0.699	0.471	1.45e-73	FLS																																		B9d1	8.39e-26
								Slc25a46	6.33e-78	0.41963	0.427	0.243	1.74e-73	FLS																																		Mphosph10	8.64e-26
								Bysl	6.79e-78	0.658613	0.256	0.128	1.87e-73	FLS																																		Lamtor3	1.02e-25
								Pex3	8.26e-78	0.482174	0.389	0.217	2.27e-73	FLS																																		Nop9	1.08e-25
								Ciao2a	8.3e-78	0.455563	0.523	0.323	2.28e-73	FLS																																		Vamp3	1.1e-25
								Psmb1	8.69e-78	0.286812	0.957	0.887	2.39e-73	FLS																																		Enoph1	1.25e-25
								Zpr1	9.14e-78	0.46044	0.421	0.24	2.52e-73	FLS																																		Dgcr8	1.27e-25
								Dync1li2	9.23e-78	0.43207	0.592	0.38	2.54e-73	FLS																																		Mpdu1	1.4e-25
								Rrp36	1.02e-77	0.536803	0.331	0.178	2.82e-73	FLS																																		Selenoi	1.5e-25
								Map1a	1.09e-77	0.46555	0.555	0.351	3e-73	FLS																																		Srsf9	1.55e-25
								Stx12	1.09e-77	0.414907	0.644	0.427	3.01e-73	FLS																																		Mrpl50	1.59e-25
								Myo6	1.5e-77	0.403296	0.514	0.31	4.12e-73	FLS																																		Pi4k2b	1.59e-25
								Tmub2	1.55e-77	0.433996	0.492	0.292	4.25e-73	FLS																																		Actr1b	1.62e-25
								Fcf1	1.56e-77	0.414443	0.548	0.334	4.3e-73	FLS																																		U2af1l4	1.66e-25
								Thap7	1.94e-77	0.46244	0.451	0.263	5.34e-73	FLS																																		Dnttip1	1.8e-25
								Itgav	2.02e-77	0.395169	0.751	0.54	5.57e-73	FLS																																		Trappc13	2.02e-25
								Med25	2.08e-77	0.364193	0.615	0.393	5.71e-73	FLS																																		Eed	2.03e-25
								Sema3d	2.22e-77	1.07841	0.269	0.141	6.11e-73	FLS																																		Arpc1b	2.14e-25
								Epb41l3	2.37e-77	0.431944	0.613	0.4	6.52e-73	FLS																																		Tent4a	2.19e-25
								Trappc13	3.03e-77	0.434138	0.46	0.27	8.35e-73	FLS																																		Arl16	2.26e-25
								Ppp1r18	3.23e-77	0.415071	0.546	0.336	8.88e-73	FLS																																		Ppm1d	2.36e-25
								Twf2	3.56e-77	0.430727	0.458	0.268	9.8e-73	FLS																																		Tsen34	2.57e-25
								Pygl	5.08e-77	0.338586	0.425	0.24	1.4e-72	FLS																																		Thop1	2.65e-25
								Btbd1	5.36e-77	0.389655	0.651	0.427	1.47e-72	FLS																																		Ndufa9	2.78e-25
								Idh3g	6.26e-77	0.38239	0.666	0.439	1.72e-72	FLS																																		Cbx5	2.79e-25
								Eif6	8.39e-77	0.372871	0.827	0.606	2.31e-72	FLS																																		Maea	2.85e-25
								Saraf	9.4e-77	0.358962	0.853	0.667	2.59e-72	FLS																																		Emg1	2.93e-25
								Abi2	1.03e-76	0.444095	0.437	0.255	2.84e-72	FLS																																		Rpf1	3.12e-25
								Ypel2	1.11e-76	0.488029	0.333	0.178	3.05e-72	FLS																																		Ddx1	3.25e-25
								Dnlz	1.2e-76	0.392568	0.738	0.506	3.31e-72	FLS																																		Tspan6	3.58e-25
								E2f5	1.32e-76	0.483257	0.297	0.153	3.62e-72	FLS																																		Cep44	3.59e-25
								Hes6	1.64e-76	0.395988	0.438	0.251	4.5e-72	FLS																																		Triap1	3.61e-25
								Eef1e1	2.03e-76	0.558214	0.361	0.202	5.57e-72	FLS																																		Rdx	3.79e-25
								Glrx	2.37e-76	0.836453	0.288	0.153	6.53e-72	FLS																																		Golt1b	3.8e-25
								Tiprl	2.46e-76	0.40963	0.698	0.475	6.76e-72	FLS																																		Cfap36	3.9e-25
								Snrnp27	2.51e-76	0.371003	0.766	0.545	6.9e-72	FLS																																		Ppm1b	4.2e-25
								Jade1	2.8e-76	0.43944	0.372	0.206	7.69e-72	FLS																																		Brms1l	4.36e-25
								Dynlrb1	3.14e-76	0.261426	0.961	0.888	8.64e-72	FLS																																		Rab1b	4.55e-25
								4833439L19Rik	3.55e-76	0.404466	0.603	0.382	9.77e-72	FLS																																		Utp18	4.59e-25
								Desi1	3.79e-76	0.483169	0.409	0.235	1.04e-71	FLS																																		Khdrbs3	4.64e-25
								Uaca	8.17e-76	0.505208	0.469	0.288	2.25e-71	FLS																																		Ssr3	4.7e-25
								Chfr	8.38e-76	0.467204	0.371	0.205	2.31e-71	FLS																																		Baz1b	4.7e-25
								Llph	8.41e-76	0.377154	0.782	0.555	2.31e-71	FLS																																		Adipor1	4.84e-25
								Alkbh3	9.03e-76	0.441217	0.415	0.236	2.48e-71	FLS																																		Ptrh2	4.93e-25
								Pdia5	9.68e-76	0.535921	0.494	0.306	2.66e-71	FLS																																		Tiprl	5.16e-25
								Cd99l2	1.28e-75	0.389415	0.47	0.276	3.52e-71	FLS																																		Pam16	5.64e-25
								Polr2h	1.35e-75	0.418814	0.518	0.315	3.72e-71	FLS																																		Gtpbp4	5.97e-25
								Pdcl	1.56e-75	0.388503	0.417	0.238	4.28e-71	FLS																																		Slc35b2	6.17e-25
								Asah1	1.94e-75	0.373898	0.82	0.621	5.33e-71	FLS																																		Psmb9	6.4e-25
								Rabggtb	2.03e-75	0.462665	0.574	0.364	5.59e-71	FLS																																		Nup54	6.42e-25
								Smim26	2.12e-75	0.406964	0.49	0.293	5.83e-71	FLS																																		Knop1	7.84e-25
								Fkbp8	2.36e-75	0.338719	0.902	0.731	6.49e-71	FLS																																		Fah	9.38e-25
								Nudcd2	2.58e-75	0.361815	0.753	0.517	7.11e-71	FLS																																		Cotl1	9.9e-25
								Stub1	2.68e-75	0.325641	0.909	0.736	7.36e-71	FLS																																		Gpr153	9.95e-25
								Vps4a	2.88e-75	0.448727	0.54	0.337	7.93e-71	FLS																																		Nt5m	1.06e-24
								Rraga	2.95e-75	0.380745	0.714	0.49	8.13e-71	FLS																																		Nudt2	1.06e-24
								Mrpl19	3.75e-75	0.509323	0.345	0.188	1.03e-70	FLS																																		Dis3	1.06e-24
								Ilvbl	4.43e-75	0.498014	0.362	0.201	1.22e-70	FLS																																		Tiam2	1.07e-24
								Ppme1	5.26e-75	0.414692	0.448	0.261	1.45e-70	FLS																																		Gnl1	1.12e-24
								Gtf2f2	5.42e-75	0.601478	0.297	0.157	1.49e-70	FLS																																		Tsc22d1	1.18e-24
								Trappc5	5.78e-75	0.42761	0.536	0.33	1.59e-70	FLS																																		Capg	1.24e-24
								Ndufc1	6.1e-75	0.306842	0.926	0.786	1.68e-70	FLS																																		Ngdn	1.36e-24
								Atp5f1	6.45e-75	0.301383	0.956	0.874	1.77e-70	FLS																																		Esf1	1.44e-24
								Alg1	6.46e-75	0.462791	0.39	0.22	1.78e-70	FLS																																		Dzip3	1.45e-24
								Ndufab1	8.3e-75	0.339706	0.895	0.734	2.28e-70	FLS																																		Trmt112	1.47e-24
								Ssna1	8.81e-75	0.374116	0.795	0.569	2.42e-70	FLS																																		Rab13	1.5e-24
								Etfb	8.92e-75	0.366918	0.838	0.661	2.45e-70	FLS																																		Kctd9	1.51e-24
								Pdcd10	9.37e-75	0.364276	0.799	0.586	2.58e-70	FLS																																		Utp11	1.57e-24
								Exosc7	1.11e-74	0.506657	0.417	0.241	3.05e-70	FLS																																		Arhgap31	1.58e-24
								Zbtb43	1.21e-74	0.590828	0.251	0.124	3.32e-70	FLS																																		Serhl	1.64e-24
								Klhdc4	1.24e-74	0.58974	0.253	0.126	3.4e-70	FLS																																		Psmg3	1.81e-24
								Ostm1	1.47e-74	0.45766	0.322	0.171	4.03e-70	FLS																																		Prmt5	1.85e-24
								Nipa2	2.76e-74	0.378594	0.553	0.34	7.59e-70	FLS																																		Tmem218	1.88e-24
								Suds3	3.63e-74	0.371909	0.645	0.415	9.98e-70	FLS																																		Tap1	2.03e-24
								Fam118b	4.37e-74	0.582038	0.275	0.141	1.2e-69	FLS																																		Hnrnpr	2.41e-24
								Thap2	4.72e-74	0.431849	0.498	0.303	1.3e-69	FLS																																		Cdr2	2.47e-24
								Gpr137	5.02e-74	0.504938	0.308	0.162	1.38e-69	FLS																																		Rflnb	2.54e-24
								B4galt5	7.3e-74	0.466397	0.373	0.211	2.01e-69	FLS																																		Hikeshi	2.61e-24
								Arhgef6	8.81e-74	0.377591	0.324	0.171	2.42e-69	FLS																																		Ebna1bp2	2.64e-24
								Slc19a1	9.46e-74	0.59837	0.253	0.127	2.6e-69	FLS																																		Ubr7	2.75e-24
								Coprs	1.1e-73	0.531644	0.276	0.14	3.03e-69	FLS																																		Fryl	2.91e-24
								Itpripl2	1.24e-73	0.427799	0.768	0.573	3.4e-69	FLS																																		Apmap	2.94e-24
								B9d2	1.37e-73	0.489252	0.373	0.208	3.77e-69	FLS																																		Rrp7a	3.03e-24
								Gps1	1.42e-73	0.384499	0.697	0.466	3.9e-69	FLS																																		Casp8	3.04e-24
								Fryl	1.7e-73	0.432404	0.32	0.171	4.67e-69	FLS																																		Nin	3.46e-24
								Mindy3	1.8e-73	0.480412	0.399	0.23	4.96e-69	FLS																																		Spag7	3.74e-24
								Ociad1	2.71e-73	0.415362	0.75	0.534	7.47e-69	FLS																																		Elp5	3.81e-24
								Clns1a	2.92e-73	0.39642	0.584	0.367	8.03e-69	FLS																																		Ino80c	3.9e-24
								Chid1	2.95e-73	0.497285	0.49	0.303	8.13e-69	FLS																																		Ppan	4.23e-24
								Cebpz	4.25e-73	0.369298	0.682	0.46	1.17e-68	FLS																																		Polr2l	4.35e-24
								Egfr	4.31e-73	0.359591	0.867	0.7	1.19e-68	FLS																																		Trabd	4.59e-24
								Qdpr	5.02e-73	0.382906	0.529	0.322	1.38e-68	FLS																																		Ufsp2	4.74e-24
								Plk2	5.57e-73	0.565541	0.308	0.169	1.53e-68	FLS																																		Traf7	4.92e-24
								Pgam1	7.6e-73	0.29356	0.908	0.743	2.09e-68	FLS																																		Mad2l1bp	4.97e-24
								Rrp1	7.65e-73	0.369321	0.772	0.549	2.11e-68	FLS																																		Dhrs7b	5.65e-24
								Tecr	8.81e-73	0.326582	0.903	0.743	2.42e-68	FLS																																		Foxk2	5.92e-24
								Dnajc8	1.13e-72	0.326491	0.813	0.598	3.1e-68	FLS																																		Polr2g	5.97e-24
								Mmadhc	1.38e-72	0.425856	0.603	0.388	3.79e-68	FLS																																		Atp2b4	6.89e-24
								Erlin2	1.42e-72	0.540777	0.294	0.155	3.92e-68	FLS																																		Nudt4	6.97e-24
								Tmem41a	1.51e-72	0.579946	0.254	0.128	4.15e-68	FLS																																		Cdc42se1	7.17e-24
								Agpat4	1.9e-72	0.384765	0.824	0.618	5.22e-68	FLS																																		Fam49b	7.31e-24
								Ccdc167	3.47e-72	0.47024	0.371	0.21	9.55e-68	FLS																																		Med7	7.54e-24
								Pnpla2	3.69e-72	0.546209	0.272	0.14	1.01e-67	FLS																																		Larp4b	7.66e-24
								Cers5	4.08e-72	0.375423	0.598	0.384	1.12e-67	FLS																																		Ryk	7.91e-24
								Ralgapa1	4.36e-72	0.422756	0.442	0.262	1.2e-67	FLS																																		Ccz1	8.12e-24
								Shc2	4.51e-72	0.447336	0.338	0.185	1.24e-67	FLS																																		Eif5	8.85e-24
								Sbf2	4.78e-72	0.377164	0.524	0.322	1.32e-67	FLS																																		Gars	9.07e-24
								Rab14	5.85e-72	0.306725	0.934	0.811	1.61e-67	FLS																																		Ssbp1	1.04e-23
								Gpr89	5.97e-72	0.492333	0.325	0.177	1.64e-67	FLS																																		Gpatch11	1.11e-23
								Gatad1	6.23e-72	0.37988	0.718	0.51	1.72e-67	FLS																																		Sf3a1	1.11e-23
								Gemin7	8.08e-72	0.373946	0.746	0.528	2.22e-67	FLS																																		Puf60	1.12e-23
								Mtss1	8.42e-72	0.542714	0.304	0.164	2.32e-67	FLS																																		Bnip1	1.16e-23
								Mrpl10	1.02e-71	0.437712	0.435	0.254	2.81e-67	FLS																																		Cript	1.36e-23
								Rmc1	1.05e-71	0.573324	0.293	0.155	2.88e-67	FLS																																		H2-Q4	1.58e-23
								B230118H07Rik	1.16e-71	0.383809	0.494	0.298	3.2e-67	FLS																																		Elovl1	1.64e-23
								Lman2	1.72e-71	0.346571	0.848	0.639	4.72e-67	FLS																																		Vps72	1.69e-23
								Bola2	2e-71	0.331039	0.835	0.624	5.5e-67	FLS																																		2810006K23Rik	1.79e-23
								Atp6v0d1	2.02e-71	0.389705	0.807	0.601	5.56e-67	FLS																																		Wdr83os	1.81e-23
								Manbal	2.14e-71	0.373592	0.7	0.472	5.89e-67	FLS																																		Wdr35	1.93e-23
								Ndufb3	2.19e-71	0.326408	0.871	0.696	6.03e-67	FLS																																		Agps	2e-23
								Slc35f6	2.48e-71	0.523422	0.32	0.175	6.82e-67	FLS																																		Limd2	2.17e-23
								Samm50	2.73e-71	0.363955	0.681	0.453	7.51e-67	FLS																																		Klhdc4	2.21e-23
								Rmnd1	2.95e-71	0.546621	0.259	0.132	8.12e-67	FLS																																		Bax	2.25e-23
								Yeats4	3.01e-71	0.419243	0.576	0.367	8.28e-67	FLS																																		Rsl1d1	2.6e-23
								Mrpl42	5.12e-71	0.339582	0.812	0.592	1.41e-66	FLS																																		Pafah1b2	2.68e-23
								Rnf13	5.62e-71	0.357794	0.771	0.558	1.55e-66	FLS																																		Rad23a	2.73e-23
								Drg1	5.85e-71	0.366411	0.583	0.367	1.61e-66	FLS																																		Smarce1	2.79e-23
								Ufm1	6.85e-71	0.351302	0.841	0.641	1.89e-66	FLS																																		Hmgn3	3.01e-23
								Pmpca	7.71e-71	0.486158	0.351	0.195	2.12e-66	FLS																																		C1d	3.09e-23
								Rce1	8.62e-71	0.39774	0.521	0.32	2.37e-66	FLS																																		Htra2	3.11e-23
								2010-09-01	1.15e-70	0.322218	0.401	0.227	3.17e-66	FLS																																		Sigmar1	3.33e-23
								Tgif1	1.27e-70	0.415394	0.415	0.243	3.49e-66	FLS																																		Smoc1	3.65e-23
								Il10rb	1.28e-70	0.434022	0.413	0.242	3.52e-66	FLS																																		Me1	3.84e-23
								Dtnbp1	1.43e-70	0.314902	0.805	0.587	3.94e-66	FLS																																		Ccdc88a	4.08e-23
								Cinp	1.49e-70	0.480413	0.377	0.214	4.11e-66	FLS																																		Kpna3	4.13e-23
								Rrm2b	1.89e-70	0.435083	0.312	0.168	5.2e-66	FLS																																		Dnase1l1	4.17e-23
								Aptx	2.16e-70	0.515039	0.278	0.145	5.95e-66	FLS																																		Sft2d1	4.53e-23
								Nxt1	2.17e-70	0.415797	0.369	0.207	5.97e-66	FLS																																		Syne2	4.58e-23
								Dpp7	3.14e-70	0.376154	0.495	0.301	8.64e-66	FLS																																		2005-09-01	4.95e-23
								Eloa	3.23e-70	0.384535	0.579	0.372	8.88e-66	FLS																																		Ccnd1	5.02e-23
								Med8	3.23e-70	0.392124	0.527	0.326	8.9e-66	FLS																																		Pmpca	5.13e-23
								Usp12	3.41e-70	0.451625	0.339	0.186	9.38e-66	FLS																																		Hnrnpa0	5.17e-23
								Galt	3.7e-70	0.409743	0.381	0.217	1.02e-65	FLS																																		Sh3pxd2a	5.39e-23
								Sugt1	4.37e-70	0.332022	0.815	0.606	1.2e-65	FLS																																		Anapc13	5.53e-23
								Hivep3	5.24e-70	0.431842	0.323	0.175	1.44e-65	FLS																																		Mvk	5.65e-23
								Mink1	5.49e-70	0.543422	0.292	0.154	1.51e-65	FLS																																		Smndc1	6e-23
								Desi2	5.84e-70	0.372156	0.797	0.589	1.61e-65	FLS																																		Dlst	6.5e-23
								Hspa14	8.59e-70	0.353193	0.479	0.284	2.36e-65	FLS																																		Zfp414	6.91e-23
								Thoc5	8.76e-70	0.549768	0.266	0.137	2.41e-65	FLS																																		Fmr1	7.68e-23
								Wars	8.85e-70	0.503047	0.283	0.149	2.43e-65	FLS																																		Abhd8	7.83e-23
								Aftph	1.28e-69	0.451007	0.395	0.229	3.53e-65	FLS																																		Bcl2l13	7.88e-23
								Gripap1	1.32e-69	0.402909	0.404	0.234	3.64e-65	FLS																																		Gmppb	7.99e-23
								Abhd11	2.16e-69	0.406406	0.454	0.271	5.95e-65	FLS																																		Tubgcp2	8.5e-23
								Mrps18b	2.84e-69	0.49215	0.399	0.233	7.81e-65	FLS																																		Ehbp1l1	9.14e-23
								Mob4	3.69e-69	0.367115	0.709	0.497	1.02e-64	FLS																																		Gde1	9.33e-23
								Mthfd2l	3.95e-69	0.431676	0.401	0.232	1.09e-64	FLS																																		Katnbl1	9.45e-23
								Ppp4c	4.76e-69	0.479706	0.602	0.397	1.31e-64	FLS																																		Polr2f	1.01e-22
								Yipf6	4.85e-69	0.403956	0.395	0.227	1.34e-64	FLS																																		Stt3a	1.02e-22
								Ak6	4.99e-69	0.435489	0.514	0.322	1.37e-64	FLS																																		Mars	1.11e-22
								Trnau1ap	5.89e-69	0.360269	0.575	0.36	1.62e-64	FLS																																		Cops4	1.22e-22
								Hip1	7.01e-69	0.413364	0.404	0.237	1.93e-64	FLS																																		E2f5	1.27e-22
								Gid8	8.04e-69	0.391724	0.466	0.282	2.21e-64	FLS																																		BC004004	1.38e-22
								Mta3	8.28e-69	0.39208	0.354	0.198	2.28e-64	FLS																																		Ube2j1	1.47e-22
								Ppdpf	1.17e-68	0.374844	0.743	0.533	3.22e-64	FLS																																		Klhl5	1.49e-22
								Lurap1l	1.24e-68	0.331786	0.382	0.222	3.41e-64	FLS																																		Rad1	1.58e-22
								Saysd1	1.34e-68	0.379716	0.543	0.339	3.68e-64	FLS																																		C1qtnf3	1.62e-22
								Usp14	1.39e-68	0.366715	0.543	0.339	3.82e-64	FLS																																		Fam118b	1.64e-22
								Tmem203	1.47e-68	0.423629	0.393	0.227	4.04e-64	FLS																																		Srsf6	1.68e-22
								Ube2i	1.52e-68	0.330129	0.908	0.746	4.19e-64	FLS																																		Mrpl3	1.7e-22
								Ppp1r7	1.68e-68	0.366798	0.479	0.289	4.61e-64	FLS																																		Dimt1	1.73e-22
								Minpp1	3.72e-68	0.401309	0.45	0.269	1.02e-63	FLS																																		Brd9	2.14e-22
								Hgs	3.72e-68	0.451043	0.376	0.216	1.02e-63	FLS																																		Faf1	2.23e-22
								Arhgef12	4.09e-68	0.329976	0.86	0.708	1.13e-63	FLS																																		Krcc1	2.36e-22
								Mrpl2	4.34e-68	0.367492	0.574	0.363	1.19e-63	FLS																																		Avpi1	2.44e-22
								Nr1h2	6.34e-68	0.369584	0.624	0.407	1.74e-63	FLS																																		Ndufs2	2.44e-22
								Actr10	6.5e-68	0.354402	0.778	0.567	1.79e-63	FLS																																		Rae1	2.53e-22
								Ddrgk1	7.14e-68	0.316048	0.85	0.661	1.97e-63	FLS																																		Mrps26	2.71e-22
								Cast	7.28e-68	0.300018	0.928	0.808	2e-63	FLS																																		Skap2	2.72e-22
								Ap1b1	7.54e-68	0.50769	0.304	0.166	2.08e-63	FLS																																		Hcfc1	2.79e-22
								Hspa4l	7.69e-68	0.452026	0.352	0.2	2.12e-63	FLS																																		Aifm1	2.9e-22
								Wee1	9.32e-68	0.411185	0.266	0.139	2.56e-63	FLS																																		Farsa	3.07e-22
								Ptrh2	1.03e-67	0.464197	0.344	0.193	2.83e-63	FLS																																		Ctu2	3.13e-22
								Ndufs1	1.49e-67	0.346337	0.517	0.318	4.09e-63	FLS																																		Ptbp3	3.14e-22
								Agtpbp1	1.57e-67	0.413122	0.41	0.24	4.33e-63	FLS																																		B3glct	3.29e-22
								Rnf115	1.7e-67	0.388808	0.423	0.248	4.68e-63	FLS																																		Cyp4f16	3.32e-22
								Psmf1	1.79e-67	0.446617	0.35	0.197	4.92e-63	FLS																																		Adprh	3.34e-22
								Camta1	2.07e-67	0.379203	0.485	0.295	5.7e-63	FLS																																		Smu1	3.52e-22
								Ubald2	2.27e-67	0.287985	0.67	0.447	6.26e-63	FLS																																		Naa10	3.68e-22
								Nsfl1c	2.83e-67	0.38856	0.669	0.452	7.78e-63	FLS																																		Usp5	3.76e-22
								Csk	3.67e-67	0.359708	0.545	0.343	1.01e-62	FLS																																		Phb2	4.71e-22
								Gm30025	3.95e-67	0.460313	0.288	0.154	1.09e-62	FLS																																		Apex1	5.58e-22
								Timm50	4.02e-67	0.356864	0.509	0.312	1.1e-62	FLS																																		Ube2g2	5.89e-22
								Farsb	4.77e-67	0.418143	0.361	0.205	1.31e-62	FLS																																		Mrps10	6.07e-22
								B4gat1	6.03e-67	0.361563	0.55	0.345	1.66e-62	FLS																																		Rnf181	6.09e-22
								Pop4	6.91e-67	0.358578	0.436	0.257	1.9e-62	FLS																																		Ss18l2	6.45e-22
								Meis3	7.32e-67	0.400327	0.316	0.172	2.01e-62	FLS																																		Pdgfa	6.61e-22
								Wbp4	7.73e-67	0.346749	0.693	0.477	2.13e-62	FLS																																		Emc7	7.19e-22
								Nomo1	8.01e-67	0.41109	0.382	0.221	2.2e-62	FLS																																		Stoml2	7.4e-22
								Kif3b	8.28e-67	0.496903	0.292	0.158	2.28e-62	FLS																																		Cetn2	7.48e-22
								Ammecr1	8.92e-67	0.518684	0.357	0.206	2.45e-62	FLS																																		Isoc1	7.57e-22
								Atp6v1d	9.78e-67	0.382822	0.662	0.449	2.69e-62	FLS																																		Dcaf13	7.78e-22
								Smim15	1.29e-66	0.367488	0.677	0.462	3.54e-62	FLS																																		Snhg3	7.79e-22
								Psmb2	1.3e-66	0.314926	0.93	0.786	3.59e-62	FLS																																		Mrps24	8.43e-22
								Tmem80	1.41e-66	0.48346	0.254	0.131	3.87e-62	FLS																																		Msrb1	8.66e-22
								Tmem256	1.79e-66	0.276939	0.941	0.842	4.91e-62	FLS																																		Riok3	8.84e-22
								Dohh	2.46e-66	0.371105	0.525	0.329	6.78e-62	FLS																																		Isg15	8.88e-22
								Ube2j2	2.64e-66	0.374465	0.634	0.419	7.26e-62	FLS																																		Sf3b3	9.44e-22
								Tecpr1	2.87e-66	0.415735	0.336	0.187	7.89e-62	FLS																																		Hspe1	9.87e-22
								Slc4a2	2.89e-66	0.381869	0.495	0.305	7.94e-62	FLS																																		Gxylt1	1.05e-21
								Inpp1	3.01e-66	0.392225	0.432	0.258	8.28e-62	FLS																																		Brms1	1.18e-21
								Chrac1	3.08e-66	0.342711	0.754	0.543	8.46e-62	FLS																																		Lrrcc1	1.19e-21
								Imp3	3.34e-66	0.342214	0.788	0.583	9.19e-62	FLS																																		Dnajb11	1.24e-21
								Gpx3	3.45e-66	0.483117	0.944	0.866	9.49e-62	FLS																																		Asrgl1	1.28e-21
								Chm	4.35e-66	0.389006	0.374	0.215	1.2e-61	FLS																																		Alkbh1	1.31e-21
								Zbtb7b	4.37e-66	0.453468	0.28	0.148	1.2e-61	FLS																																		Pcbd2	1.32e-21
								Gtpbp6	5.46e-66	0.521608	0.297	0.163	1.5e-61	FLS																																		Polr2k	1.34e-21
								Senp5	5.51e-66	0.395856	0.415	0.247	1.52e-61	FLS																																		Hdac3	1.5e-21
								Sdf2	6.91e-66	0.354658	0.867	0.684	1.9e-61	FLS																																		Capza2	1.52e-21
								Trappc3	7.11e-66	0.354185	0.727	0.51	1.96e-61	FLS																																		Timm9	1.66e-21
								Naxd	7.26e-66	0.352538	0.781	0.568	2e-61	FLS																																		Rabl6	1.69e-21
								Kcmf1	8.19e-66	0.397362	0.692	0.485	2.25e-61	FLS																																		Cars	1.8e-21
								Atg3	8.67e-66	0.356224	0.729	0.515	2.38e-61	FLS																																		Vkorc1l1	1.93e-21
								Ctbp1	9.67e-66	0.325218	0.856	0.653	2.66e-61	FLS																																		1700021F05Rik	1.95e-21
								Aup1	1.02e-65	0.368584	0.665	0.449	2.81e-61	FLS																																		Taf1d	1.97e-21
								Usf2	1.02e-65	0.328614	0.703	0.481	2.81e-61	FLS																																		Ppid	1.97e-21
								Prdx3	1.22e-65	0.421944	0.628	0.421	3.37e-61	FLS																																		Cyp51	2.02e-21
								Brox	1.37e-65	0.388182	0.415	0.244	3.76e-61	FLS																																		Gmcl1	2.03e-21
								Evi5	1.39e-65	0.348254	0.592	0.386	3.81e-61	FLS																																		Coq2	2.12e-21
								Adpgk	1.55e-65	0.389952	0.361	0.205	4.26e-61	FLS																																		Vasp	2.23e-21
								Ints8	1.71e-65	0.419161	0.302	0.163	4.69e-61	FLS																																		Arf6	2.35e-21
								Slc35a4	1.82e-65	0.367834	0.492	0.303	5e-61	FLS																																		Kctd5	2.44e-21
								Ppp4r1	1.85e-65	0.455032	0.375	0.217	5.09e-61	FLS																																		Vma21	2.5e-21
								Farsa	1.87e-65	0.42238	0.371	0.213	5.15e-61	FLS																																		Bpgm	2.52e-21
								Pde10a	1.94e-65	0.332439	0.327	0.183	5.34e-61	FLS																																		Mphosph8	2.54e-21
								Aspscr1	2.11e-65	0.391336	0.44	0.262	5.82e-61	FLS																																		Capza1	2.63e-21
								Chic2	2.14e-65	0.313619	0.88	0.719	5.89e-61	FLS																																		C1qbp	2.88e-21
								Cox16	2.16e-65	0.339237	0.775	0.57	5.94e-61	FLS																																		Prkaca	3.17e-21
								Eef2kmt	2.4e-65	0.390329	0.442	0.266	6.61e-61	FLS																																		Npat	3.57e-21
								Ubqln1	2.55e-65	0.363379	0.551	0.347	7e-61	FLS																																		Tmbim6	3.58e-21
								Frmd8	3.12e-65	0.498637	0.278	0.149	8.58e-61	FLS																																		Blvra	3.66e-21
								Gtpbp2	3.93e-65	0.374963	0.449	0.27	1.08e-60	FLS																																		Ranbp3	3.7e-21
								Pts	4.25e-65	0.386983	0.422	0.251	1.17e-60	FLS																																		Rpgrip1	3.82e-21
								Eml4	4.78e-65	0.44267	0.313	0.173	1.32e-60	FLS																																		1810055G02Rik	3.97e-21
								Ranbp10	5.02e-65	0.432913	0.314	0.173	1.38e-60	FLS																																		Rai14	4.07e-21
								Rnf114	5.18e-65	0.45402	0.309	0.17	1.42e-60	FLS																																		Gid8	4.17e-21
								Wdfy1	5.45e-65	0.463331	0.38	0.224	1.5e-60	FLS																																		Cpox	4.25e-21
								Elof1	5.85e-65	0.325159	0.813	0.608	1.61e-60	FLS																																		Palld	4.34e-21
								Ss18	6.08e-65	0.373417	0.551	0.352	1.67e-60	FLS																																		Emc2	4.36e-21
								Pld2	6.26e-65	0.529869	0.267	0.142	1.72e-60	FLS																																		Srrm1	5.07e-21
								Atp6v1b2	6.4e-65	0.307902	0.559	0.356	1.76e-60	FLS																																		Clpb	5.46e-21
								Hmbox1	6.44e-65	0.434931	0.306	0.168	1.77e-60	FLS																																		Pspc1	5.56e-21
								Tusc2	6.9e-65	0.397288	0.354	0.199	1.9e-60	FLS																																		Nkiras2	5.75e-21
								Kremen1	1.32e-64	0.369088	0.527	0.333	3.64e-60	FLS																																		Sucla2	5.96e-21
								Immt	1.9e-64	0.358223	0.698	0.488	5.22e-60	FLS																																		Smim12	6.02e-21
								Ufd1	2.29e-64	0.370336	0.519	0.325	6.29e-60	FLS																																		Fuom	6.25e-21
								Man1c1	2.93e-64	0.296644	0.493	0.303	8.07e-60	FLS																																		B3galnt1	6.32e-21
								Bak1	2.98e-64	0.424122	0.477	0.295	8.2e-60	FLS																																		Abce1	6.58e-21
								Erich1	3.34e-64	0.426378	0.296	0.161	9.19e-60	FLS																																		Gemin7	6.63e-21
								Mgrn1	4.67e-64	0.353918	0.479	0.292	1.29e-59	FLS																																		Zcchc8	6.68e-21
								Dhx40	6.67e-64	0.390584	0.468	0.29	1.83e-59	FLS																																		Nxn	7.13e-21
								Mir22hg	6.73e-64	0.303481	0.704	0.498	1.85e-59	FLS																																		Acsl3	7.21e-21
								Spg7	9.89e-64	0.396696	0.42	0.251	2.72e-59	FLS																																		Samm50	7.46e-21
								Cenpc1	1.01e-63	0.385887	0.32	0.178	2.77e-59	FLS																																		Rcn3	7.5e-21
								Exoc7	1.08e-63	0.356488	0.443	0.267	2.97e-59	FLS																																		Snapc2	7.61e-21
								Ergic3	1.13e-63	0.421725	0.953	0.863	3.11e-59	FLS																																		Ppp2cb	7.98e-21
								Prorsd1	1.16e-63	0.350461	0.559	0.359	3.21e-59	FLS																																		Anapc1	8.52e-21
								Taf10	1.17e-63	0.32069	0.879	0.695	3.21e-59	FLS																																		Rrs1	8.72e-21
								Gm17018	1.43e-63	0.381002	0.5	0.311	3.93e-59	FLS																																		Bloc1s2	9.04e-21
								Coq10a	1.84e-63	0.40719	0.323	0.181	5.06e-59	FLS																																		Polr2i	9.13e-21
								Itpa	2.07e-63	0.365619	0.454	0.275	5.7e-59	FLS																																		Casp8ap2	9.27e-21
								2510039O18Rik	2.22e-63	0.375973	0.47	0.288	6.11e-59	FLS																																		Mecr	1.02e-20
								Nab1	2.29e-63	0.379357	0.539	0.349	6.31e-59	FLS																																		Prrc2a	1.05e-20
								Snx21	2.5e-63	0.265914	0.556	0.353	6.88e-59	FLS																																		G6pc3	1.05e-20
								Adh5	2.75e-63	0.321606	0.694	0.478	7.57e-59	FLS																																		Psme2	1.07e-20
								Ppard	2.86e-63	0.47695	0.278	0.15	7.86e-59	FLS																																		Azin1	1.16e-20
								Nars	2.89e-63	0.309567	0.805	0.607	7.95e-59	FLS																																		Cdipt	1.19e-20
								Hmox2	3.08e-63	0.342255	0.667	0.448	8.48e-59	FLS																																		Pitpna	1.24e-20
								Vbp1	3.39e-63	0.324993	0.536	0.335	9.34e-59	FLS																																		Ncs1	1.27e-20
								Etfdh	3.58e-63	0.465888	0.31	0.173	9.85e-59	FLS																																		Eif4ebp1	1.29e-20
								Cox14	3.59e-63	0.298716	0.892	0.71	9.89e-59	FLS																																		Stx2	1.29e-20
								Atg12	4.29e-63	0.351665	0.495	0.308	1.18e-58	FLS																																		Prkar1a	1.38e-20
								Fap	4.49e-63	0.82784	0.746	0.65	1.24e-58	FLS																																		Ankrd13a	1.4e-20
								Stx16	5.05e-63	0.333386	0.51	0.318	1.39e-58	FLS																																		Ebag9	1.42e-20
								Pdhb	5.95e-63	0.332426	0.598	0.39	1.64e-58	FLS																																		Zrsr2	1.43e-20
								Ldlrap1	6.53e-63	0.376582	0.369	0.215	1.8e-58	FLS																																		Fam45a	1.46e-20
								H13	6.75e-63	0.310291	0.89	0.721	1.86e-58	FLS																																		Ube2l6	1.5e-20
								Cnpy4	9.28e-63	0.334848	0.565	0.364	2.55e-58	FLS																																		Tdp2	1.53e-20
								Sharpin	9.35e-63	0.423364	0.369	0.215	2.57e-58	FLS																																		Crlf2	1.55e-20
								Il3ra	1.19e-62	0.347173	0.438	0.267	3.28e-58	FLS																																		Nab2	1.68e-20
								Trap1	1.26e-62	0.368965	0.397	0.233	3.47e-58	FLS																																		Hdgfl2	1.75e-20
								Ly96	1.45e-62	0.408349	0.339	0.191	4e-58	FLS																																		Nploc4	1.86e-20
								Rasa2	1.62e-62	0.369944	0.387	0.228	4.45e-58	FLS																																		Tmem234	2.02e-20
								Anapc13	1.64e-62	0.314374	0.835	0.644	4.52e-58	FLS																																		Mmp14	2.05e-20
								Abcf1	1.71e-62	0.328004	0.714	0.504	4.71e-58	FLS																																		Trim47	2.08e-20
								Cybc1	1.73e-62	0.360818	0.468	0.285	4.77e-58	FLS																																		Rell1	2.13e-20
								Phf11d	1.88e-62	0.38016	0.314	0.174	5.18e-58	FLS																																		Pds5a	2.27e-20
								Upf3a	2.18e-62	0.35384	0.607	0.399	5.99e-58	FLS																																		Slc35f6	2.32e-20
								Vma21	2.51e-62	0.325862	0.745	0.529	6.92e-58	FLS																																		Thap4	2.4e-20
								Tmem14c	4.75e-62	0.304485	0.909	0.746	1.31e-57	FLS																																		Tsg101	2.65e-20
								Utrn	5.1e-62	0.380822	0.707	0.514	1.4e-57	FLS																																		Cdc5l	2.79e-20
								Glrx2	5.81e-62	0.360134	0.725	0.51	1.6e-57	FLS																																		Ctsc	2.81e-20
								Mrpl37	6.14e-62	0.48757	0.325	0.185	1.69e-57	FLS																																		Myh10	2.82e-20
								Nde1	6.25e-62	0.337358	0.416	0.247	1.72e-57	FLS																																		Mtf2	2.96e-20
								1110059G10Rik	7.91e-62	0.335745	0.455	0.277	2.18e-57	FLS																																		Mtap	2.98e-20
								1700123O20Rik	1.02e-61	0.365966	0.618	0.413	2.8e-57	FLS																																		Atf1	2.98e-20
								Capza2	1.06e-61	0.271631	0.931	0.814	2.93e-57	FLS																																		Xrn2	3.11e-20
								Mak16	1.23e-61	0.391638	0.436	0.264	3.4e-57	FLS																																		Ap5s1	3.31e-20
								Rnpepl1	1.32e-61	0.320999	0.451	0.273	3.64e-57	FLS																																		Dnlz	3.56e-20
								Rps19bp1	1.82e-61	0.333202	0.486	0.3	5.02e-57	FLS																																		Stat1	3.7e-20
								Abhd12	1.98e-61	0.323288	0.557	0.358	5.44e-57	FLS																																		Pphln1	4.08e-20
								Med30	2.06e-61	0.321195	0.589	0.383	5.68e-57	FLS																																		Rab1a	4.1e-20
								Ubxn1	2.3e-61	0.294646	0.935	0.792	6.33e-57	FLS																																		Bcat2	4.36e-20
								Alg5	2.86e-61	0.333888	0.748	0.542	7.86e-57	FLS																																		Srsf4	4.38e-20
								Trabd	3e-61	0.313912	0.49	0.298	8.26e-57	FLS																																		Nolc1	4.43e-20
								Tmem183a	4.15e-61	0.358801	0.429	0.26	1.14e-56	FLS																																		Chtop	4.44e-20
								Tmem179b	4.82e-61	0.382398	0.468	0.295	1.32e-56	FLS																																		Parp1	4.44e-20
								Tent5c	5.18e-61	0.291596	0.254	0.134	1.42e-56	FLS																																		Scx	5.2e-20
								Ccdc32	5.35e-61	0.26825	0.475	0.287	1.47e-56	FLS																																		Clcc1	5.4e-20
								Klhdc2	5.42e-61	0.356701	0.751	0.546	1.49e-56	FLS																																		Hmgxb4	5.41e-20
								Taz	5.78e-61	0.334043	0.388	0.226	1.59e-56	FLS																																		Wbp11	5.57e-20
								Mknk2	6.02e-61	0.284216	0.525	0.332	1.66e-56	FLS																																		Fkbp4	5.69e-20
								Megf8	6.04e-61	0.407337	0.365	0.212	1.66e-56	FLS																																		Cope	5.99e-20
								Actb	6.14e-61	0.255403	1	0.999	1.69e-56	FLS																																		Exosc9	6.42e-20
								Zc3h14	6.58e-61	0.366679	0.604	0.404	1.81e-56	FLS																																		Acot9	6.56e-20
								Tmco3	8.43e-61	0.347935	0.439	0.267	2.32e-56	FLS																																		Tsta3	6.81e-20
								Nit1	8.81e-61	0.394416	0.36	0.209	2.42e-56	FLS																																		Pex13	7.27e-20
								Mrpl12	8.98e-61	0.319644	0.76	0.533	2.47e-56	FLS																																		Lage3	7.31e-20
								Msmo1	8.99e-61	0.362935	0.301	0.168	2.47e-56	FLS																																		Dr1	7.88e-20
								Rsbn1l	9.19e-61	0.299974	0.553	0.354	2.53e-56	FLS																																		Tbl2	7.95e-20
								Fdx2	1.17e-60	0.402644	0.594	0.41	3.21e-56	FLS																																		Uxs1	8.1e-20
								Lage3	1.27e-60	0.312072	0.692	0.479	3.49e-56	FLS																																		Edem1	8.21e-20
								Lars	1.37e-60	0.318717	0.62	0.412	3.77e-56	FLS																																		Pes1	8.42e-20
								Mkrn1	1.78e-60	0.33618	0.571	0.375	4.9e-56	FLS																																		Mboat7	9.39e-20
								Zmat5	1.8e-60	0.346127	0.622	0.406	4.95e-56	FLS																																		Sart3	9.88e-20
								Nagpa	2.06e-60	0.435534	0.301	0.166	5.66e-56	FLS																																		Sptssa	1.05e-19
								Lypla1	2.14e-60	0.322561	0.486	0.301	5.89e-56	FLS																																		Jmjd6	1.07e-19
								Imp4	2.54e-60	0.379505	0.425	0.257	6.98e-56	FLS																																		Kat7	1.07e-19
								Rangrf	2.75e-60	0.444381	0.278	0.151	7.58e-56	FLS																																		Eif3m	1.1e-19
								Arl6ip4	2.76e-60	0.323319	0.68	0.459	7.61e-56	FLS																																		Trp53	1.13e-19
								Thyn1	3.17e-60	0.442231	0.358	0.211	8.72e-56	FLS																																		Mrpl19	1.19e-19
								Calml4	3.46e-60	0.27459	0.382	0.224	9.53e-56	FLS																																		Aen	1.22e-19
								Cpped1	3.57e-60	0.426483	0.299	0.165	9.83e-56	FLS																																		Lman2	1.22e-19
								Mrps7	3.6e-60	0.35361	0.66	0.443	9.91e-56	FLS																																		Anapc10	1.25e-19
								Arhgap17	4e-60	0.346509	0.561	0.368	1.1e-55	FLS																																		Pmvk	1.27e-19
								Polr2d	4.65e-60	0.372746	0.546	0.353	1.28e-55	FLS																																		Ywhag	1.28e-19
								Spg21	4.96e-60	0.291697	0.701	0.48	1.37e-55	FLS																																		Tfpi2	1.28e-19
								Clpb	5.34e-60	0.40149	0.348	0.2	1.47e-55	FLS																																		Eif3j1	1.36e-19
								Bmi1	5.58e-60	0.409162	0.345	0.199	1.54e-55	FLS																																		Carnmt1	1.43e-19
								Map2k1	5.83e-60	0.383875	0.437	0.268	1.6e-55	FLS																																		Tln2	1.44e-19
								Aasdhppt	5.89e-60	0.343797	0.441	0.268	1.62e-55	FLS																																		Ddx27	1.46e-19
								Mrpl58	8.14e-60	0.3355	0.666	0.457	2.24e-55	FLS																																		Atp1b3	1.51e-19
								Nat9	8.88e-60	0.348132	0.362	0.21	2.44e-55	FLS																																		Plrg1	1.53e-19
								Atp5g2	9.1e-60	0.251555	0.976	0.943	2.5e-55	FLS																																		E130309D02Rik	1.65e-19
								Apip	1.18e-59	0.363497	0.488	0.306	3.25e-55	FLS																																		Abcf1	1.78e-19
								Csnk2b	1.26e-59	0.357049	0.836	0.64	3.46e-55	FLS																																		Sec61a1	1.78e-19
								Orai3	1.41e-59	0.364486	0.462	0.285	3.89e-55	FLS																																		Spcs3	1.95e-19
								Dph6	1.79e-59	0.443864	0.276	0.151	4.93e-55	FLS																																		Ppt2	2.01e-19
								Cpeb4	1.89e-59	0.374746	0.507	0.328	5.2e-55	FLS																																		Isy1	2.05e-19
								Zdhhc20	1.97e-59	0.335863	0.67	0.459	5.43e-55	FLS																																		Adpgk	2.1e-19
								Stk19	2.11e-59	0.322749	0.49	0.308	5.81e-55	FLS																																		Mtmr2	2.17e-19
								Eif2b2	2.24e-59	0.423815	0.367	0.217	6.15e-55	FLS																																		Ppig	2.21e-19
								Yars	2.25e-59	0.38352	0.411	0.248	6.2e-55	FLS																																		1700123O20Rik	2.47e-19
								Edem3	2.28e-59	0.40191	0.377	0.224	6.28e-55	FLS																																		Ugp2	2.51e-19
								Glb1	3.09e-59	0.37222	0.49	0.312	8.49e-55	FLS																																		Adam10	2.82e-19
								Coro1c	4.04e-59	0.337502	0.563	0.371	1.11e-54	FLS																																		Gtf3a	2.85e-19
								Psmd11	4.98e-59	0.322784	0.81	0.617	1.37e-54	FLS																																		Mindy3	2.9e-19
								Akt3	5.19e-59	0.393708	0.317	0.179	1.43e-54	FLS																																		Blmh	3.01e-19
								Mettl16	5.96e-59	0.280291	0.378	0.22	1.64e-54	FLS																																		Tbpl1	3.11e-19
								Otud7b	6.31e-59	0.343425	0.456	0.284	1.74e-54	FLS																																		Babam2	3.17e-19
								Tmem126b	6.61e-59	0.363317	0.329	0.186	1.82e-54	FLS																																		Amacr	3.2e-19
								Mpnd	7.23e-59	0.345051	0.615	0.414	1.99e-54	FLS																																		Fbxo17	3.29e-19
								Mrpl48	7.41e-59	0.318827	0.732	0.523	2.04e-54	FLS																																		Mrpl4	3.3e-19
								1110004F10Rik	7.44e-59	0.296562	0.895	0.725	2.05e-54	FLS																																		Mrps12	3.48e-19
								Lxn	7.78e-59	0.478006	0.473	0.304	2.14e-54	FLS																																		Plekha3	3.8e-19
								Bloc1s2	1.2e-58	0.350912	0.42	0.253	3.3e-54	FLS																																		Ube2d3	3.91e-19
								Flot1	1.76e-58	0.347023	0.751	0.546	4.83e-54	FLS																																		4930453N24Rik	3.95e-19
								Cyb5r4	1.86e-58	0.358197	0.394	0.236	5.12e-54	FLS																																		Twf1	4.04e-19
								Mrps14	2.47e-58	0.286133	0.885	0.717	6.78e-54	FLS																																		Rad23b	4.07e-19
								Elp5	2.52e-58	0.353437	0.51	0.322	6.94e-54	FLS																																		Parl	4.07e-19
								Hars	2.52e-58	0.305729	0.547	0.348	6.94e-54	FLS																																		Tmem189	4.13e-19
								Ndufa8	2.61e-58	0.297952	0.903	0.743	7.19e-54	FLS																																		Kcmf1	4.26e-19
								BC005624	2.62e-58	0.30691	0.689	0.477	7.2e-54	FLS																																		Ogfr	4.29e-19
								Tmco1	3.01e-58	0.283908	0.868	0.702	8.28e-54	FLS																																		Akt1	4.49e-19
								Pdcd2l	3.17e-58	0.495251	0.263	0.144	8.73e-54	FLS																																		Rfc1	4.5e-19
								Pomp	3.96e-58	0.262077	0.946	0.841	1.09e-53	FLS																																		Lrrc42	4.52e-19
								Rnf130	4.25e-58	0.312407	0.735	0.523	1.17e-53	FLS																																		Slc31a1	4.59e-19
								Rab5a	4.4e-58	0.289707	0.843	0.658	1.21e-53	FLS																																		Dnajc7	4.89e-19
								Cndp2	4.45e-58	0.264549	0.333	0.189	1.23e-53	FLS																																		Taf6	5.09e-19
								Dhx29	4.86e-58	0.366893	0.341	0.197	1.34e-53	FLS																																		Ccn4	5.12e-19
								Snrpd3	5.06e-58	0.286604	0.859	0.664	1.39e-53	FLS																																		P4ha1	5.13e-19
								Sdhaf1	5.19e-58	0.332231	0.454	0.28	1.43e-53	FLS																																		Zfp511	5.23e-19
								Rnaseh2a	5.31e-58	0.400662	0.303	0.171	1.46e-53	FLS																																		Ccdc86	5.42e-19
								Babam2	7.86e-58	0.339691	0.47	0.291	2.16e-53	FLS																																		Cggbp1	5.67e-19
								Mrps18a	8.58e-58	0.319279	0.729	0.515	2.36e-53	FLS																																		Pet100	5.81e-19
								Mars	8.74e-58	0.405868	0.387	0.232	2.4e-53	FLS																																		Tsn	6.27e-19
								Ift22	9.35e-58	0.361713	0.368	0.216	2.57e-53	FLS																																		Sap30bp	6.31e-19
								Trp53bp2	1.05e-57	0.356414	0.328	0.188	2.9e-53	FLS																																		St6galnac4	6.59e-19
								Ccng1	1.06e-57	0.354299	0.521	0.337	2.92e-53	FLS																																		Tuba1a	6.95e-19
								Mrpl38	1.19e-57	0.34694	0.456	0.285	3.28e-53	FLS																																		Ipo5	6.96e-19
[truncated: 608 more rows]
[truncated: 33 more columns]

## Sheet: Fig 2 - Relative Abundance
	JSI Control Vs 6d
	Cluster	% Fibroblasts Control	% Fibroblasts JSI	Fold Change	p.adj
	Prolif	0	8.71319		2.92864e-15
	FLS	4.00552	22.8318	5.70007	3.15959e-22
	LinP	2.07182	7.94675	3.83563	7.18127e-07
	PSF - myo	9.80663	10.6091	1.08183	0.625965
	PSF - other	24.0331	29.0036	1.20682	0.0667531
	PSF - total	33.8398	39.6127	1.1706	0.0698299
	Sub2	1.38122	0.645422	0.467285	0.209
	Sub1	37.9834	14.6027	0.384448	1.20282e-17
	SubP	20.7182	5.64744	0.272583	6.96665e-15
	DMM Control Vs 7d						DMM Control Vs 2m						DMM 7d Vs 2m
	Cluster	% Fibroblasts Control	% Fibroblasts 7d	Fold Change	p.adj		Cluster	% Fibroblasts Control	% Fibroblasts 2m	Fold Change	p.adj		Cluster	% Fibroblasts 7d	% Fibroblasts 2m	Fold Change	p.adj
	Prolif	0.23753	8.73121	36.7584	1.73607e-37		Prolif	0.23753	0.953363	4.01366	0.00232907		Prolif	8.73121	0.953363	0.10919	4.60385e-29
	FLS	15.6295	6.76393	0.432768	2.45045e-18		FLS	15.6295	35.2744	2.25692	9.67279e-39		FLS	6.76393	35.2744	5.21508	1.02543e-94
	LinP	8.59857	3.5809	0.416453	2.25862e-11		LinP	8.59857	7.26617	0.845043	0.197233		LinP	3.5809	7.26617	2.02914	5.56204e-08
	PSF - myo	0.23753	25.5747	107.67	2.0071e-112		PSF - myo	0.23753	3.16929	13.3427	1.89114e-13		PSF - myo	25.5747	3.16929	0.123923	4.34015e-78
	PSF - other	19.6675	44.7613	2.27591	2.38574e-43		PSF - other	19.6675	24.7359	1.25771	0.000123664		PSF - other	44.7613	24.7359	0.552618	5.24332e-24
	PSF - total	19.905	70.336	3.53359	3.12218e-124		PSF - total	19.905	27.9052	1.40192	1.36371e-08		PSF - total	70.336	27.9052	0.396741	3.11672e-77
	Sub2	0.190024	1.56941	8.25901	3.23677e-06		Sub2	0.190024	0.154599	0.813579	0.821932		Sub2	1.56941	0.154599	0.0985081	1.5059e-06
	Sub1	38.4798	7.40495	0.192437	4.37045e-99		Sub1	38.4798	19.2991	0.50154	4.15853e-29		Sub1	7.40495	19.2991	2.60625	3.13202e-28
	SubP	16.9596	1.61362	0.0951446	5.76058e-60		SubP	16.9596	9.14713	0.539347	1.51701e-11		SubP	1.61362	9.14713	5.66871	5.32977e-27
	ACLR Control Vs 7d						ACLR Control Vs 2m						ACLR 7d Vs 2m
	Cluster	% Fibroblasts Control	% Fibroblasts 7d	Fold Change	p.adj		Cluster	% Fibroblasts Control	% Fibroblasts 28d	Fold Change	p.adj		Cluster	% Fibroblasts 7d	% Fibroblasts 28d	Fold Change	p.adj
	Prolif	3.60656	6.27049	1.73864	0.164017		Prolif	3.60656	1.40552	0.389712	0.104711		Prolif	6.27049	1.40552	0.224148	0.00318939
	FLS	0.655738	7.62295	11.625	4.12124e-05		FLS	0.655738	21.9677	33.5008	1.93022e-14		FLS	7.62295	21.9677	2.88179	8.03728e-06
	LinP	0.655738	4.20082	6.40625	0.00696883		LinP	0.655738	2.23842	3.41359	0.12582		LinP	4.20082	2.23842	0.532853	0.204671
	PSF - myo	1.31148	27.7254	21.1406	5.63208e-17		PSF - myo	1.31148	7.75638	5.91424	0.000301194		PSF - myo	27.7254	7.75638	0.279757	1.19268e-08
	PSF - other	10.8197	29.4877	2.72538	5.85411e-07		PSF - other	10.8197	26.809	2.4778	1.00938e-05		PSF - other	29.4877	26.809	0.909157	0.558931
	PSF - total	12.1311	57.2131	4.71622	2.58436e-20		PSF - total	12.1311	34.5653	2.8493	2.40643e-08		PSF - total	57.2131	34.5653	0.60415	6.22903e-05
	Sub2	0	1.61885	#DIV/0!	0.0345479		Sub2	0	0.468506	#DIV/0!	0.260164		Sub2	1.61885	0.468506	0.289406	0.190971
	Sub1	49.5082	17.1516	0.34644	1.37906e-11		Sub1	49.5082	26.7569	0.540454	1.00938e-05		Sub1	17.1516	26.7569	1.56002	0.0153437
	SubP	33.4426	5.92213	0.177083	6.84754e-14		SubP	33.4426	12.5976	0.376693	1.77511e-07		SubP	5.92213	12.5976	2.12721	0.00931889
