# Supplementary material for: Synovial fibroblast responses to different types of injury resulting in cartilage repair or osteoarthritis
Source: Osteoarthritis Cartilage. Author manuscript; Available in PMC 2026 Jul 7. (PMC13338840; doi:10.1016/j.joca.2025.12.023)
Supplement: 3 [file NIHMS2178807-supplement-3.xlsx]

## Sheet: PSF Subset DEGs
gene	p_val	avg_log2FC	pct.1	pct.2	p_val_adj	cluster				gene	p_val	avg_log2FC	pct.1	pct.2	p_val_adj	cluster
Sned1	0	3.82525	0.547	0.119	0	PSF-other				Fmod	0	2.46559	0.921	0.399	0	PSF-myo
Itih5	0	2.99597	0.595	0.173	0	PSF-other				Ddah1	0	2.78857	0.732	0.212	0	PSF-myo
Tnxb	0	3.45051	0.504	0.102	0	PSF-other				Thbs1	0	3.1061	0.724	0.227	0	PSF-myo
C4b	0	3.55049	0.601	0.212	0	PSF-other				Acan	0	2.65408	0.904	0.41	0	PSF-myo
Clec3b	0	2.07947	0.736	0.378	0	PSF-other				Col8a2	0	2.24097	0.708	0.225	0	PSF-myo
Ly6c1	0	2.57644	0.761	0.434	0	PSF-other				Scx	0	2.37728	0.834	0.354	0	PSF-myo
Fbln7	0	2.05362	0.816	0.532	0	PSF-other				Col11a1	0	2.79441	0.898	0.432	0	PSF-myo
Plpp3	0	2.02673	0.783	0.524	0	PSF-other				Rflnb	0	2.48578	0.831	0.38	0	PSF-myo
Cxcl12	0	2.77176	0.87	0.642	0	PSF-other				Cgref1	0	2.01428	0.592	0.197	0	PSF-myo
Ly6a	0	1.91749	0.936	0.741	0	PSF-other				Gpc1	0	1.88173	0.774	0.382	0	PSF-myo
Dpt	0	1.72759	0.964	0.816	0	PSF-other				Col8a1	0	1.77044	0.881	0.506	0	PSF-myo
Gas1	0	1.52524	0.936	0.825	0	PSF-other				Fbn2	0	1.47439	0.8	0.428	0	PSF-myo
Serping1	0	1.63708	0.925	0.859	0	PSF-other				C1qtnf3	0	2.62497	0.906	0.536	0	PSF-myo
Ifitm3	0	1.0808	0.996	0.967	0	PSF-other				Tnn	0	1.80323	0.905	0.548	0	PSF-myo
Gsn	0	2.20774	0.992	0.979	0	PSF-other				Tnmd	0	2.55643	0.6	0.254	0	PSF-myo
Ctsb	0	0.779235	0.997	0.995	0	PSF-other				Moxd1	0	2.76374	0.411	0.08	0	PSF-myo
Itm2b	0	0.679761	0.999	0.999	0	PSF-other				Tnc	0	1.11126	0.954	0.669	0	PSF-myo
Fth1	0	1.37589	1	1	0	PSF-other				Fxyd6	0	1.16252	0.927	0.699	0	PSF-myo
Ebf1	1.74202e-306	1.41024	0.91	0.776	4.79333e-302	PSF-other				Col12a1	0	1.8294	0.974	0.774	0	PSF-myo
Cygb	1.29996e-290	2.90426	0.536	0.169	3.57698e-286	PSF-other				Ecrg4	0	1.32957	0.885	0.71	0	PSF-myo
Steap3	7.05555e-272	1.33803	0.832	0.64	1.94141e-267	PSF-other				Cthrc1	0	0.999592	0.962	0.847	0	PSF-myo
Gas6	1.93207e-266	1.44577	0.906	0.803	5.31628e-262	PSF-other				Thbs2	0	1.24732	0.977	0.889	0	PSF-myo
Cd34	1.85368e-254	2.17453	0.636	0.335	5.10059e-250	PSF-other				Col5a1	0	0.780939	0.989	0.98	0	PSF-myo
Pdgfra	2.05878e-251	1.19892	0.863	0.729	5.66494e-247	PSF-other				Col1a1	0	1.02734	0.997	0.999	0	PSF-myo
Rarres2	1.41205e-249	2.11599	0.706	0.43	3.8854e-245	PSF-other				Col5a2	0	0.606094	0.997	0.996	0	PSF-myo
Ifitm2	1.72027e-242	0.516468	0.997	0.995	4.7335e-238	PSF-other				Serf2	0	0.518205	0.999	1	0	PSF-myo
C1s1	1.07662e-237	1.4418	0.787	0.575	2.96243e-233	PSF-other				Col1a2	0	0.929071	0.999	0.998	0	PSF-myo
Serpinb6a	1.5302e-237	0.838644	0.976	0.964	4.21049e-233	PSF-other				Sparc	0	0.621199	1	1	0	PSF-myo
Ifi204	3.37883e-237	2.04405	0.568	0.252	9.2972e-233	PSF-other				Plod2	1.2368e-302	0.954124	0.964	0.824	3.40318e-298	PSF-myo
C3	4.28487e-236	2.97477	0.568	0.261	1.17903e-231	PSF-other				Thbs4	6.12921e-293	1.71769	0.823	0.518	1.68651e-288	PSF-myo
Mmp3	1.59387e-229	2.47387	0.525	0.194	4.38569e-225	PSF-other				Pdgfrl	1.72479e-289	1.06643	0.915	0.655	4.74593e-285	PSF-myo
Mgst1	3.09561e-225	1.55707	0.695	0.419	8.51789e-221	PSF-other				Fabp5	3.30042e-289	1.90235	0.657	0.294	9.08144e-285	PSF-myo
Cxcl14	5.1397e-220	2.90402	0.513	0.198	1.41424e-215	PSF-other				Ptgis	7.71764e-284	1.91675	0.615	0.252	2.12359e-279	PSF-myo
Ifi207	1.05942e-219	3.08558	0.388	0.083	2.91509e-215	PSF-other				Fibin	5.92966e-283	1.38893	0.766	0.396	1.6316e-278	PSF-myo
Ccn5	3.68295e-214	2.24611	0.598	0.334	1.0134e-209	PSF-other				Sec61b	3.98854e-282	0.653203	0.995	0.979	1.09749e-277	PSF-myo
C1ra	4.20891e-210	1.37151	0.747	0.538	1.15812e-205	PSF-other				Angptl2	1.93362e-280	1.10275	0.949	0.873	5.32054e-276	PSF-myo
Prss23	1.14837e-203	1.59373	0.716	0.479	3.15985e-199	PSF-other				Gask1b	3.43036e-278	1.68709	0.595	0.238	9.43898e-274	PSF-myo
Gda	1.26425e-202	2.61097	0.406	0.113	3.47872e-198	PSF-other				Ssr4	1.43313e-269	0.659399	0.993	0.973	3.94339e-265	PSF-myo
Cfb	9.1325e-194	1.7798	0.626	0.36	2.5129e-189	PSF-other				Itgbl1	2.30666e-268	0.981745	0.917	0.641	6.34701e-264	PSF-myo
Rpl13	1.78534e-188	0.295974	1	1	4.91255e-184	PSF-other				Aspn	5.58658e-264	0.839693	0.975	0.944	1.5372e-259	PSF-myo
Col4a1	3.42056e-186	2.02192	0.609	0.355	9.41201e-182	PSF-other				Myl9	4.02468e-262	1.74014	0.63	0.288	1.10743e-257	PSF-myo
Tagln2	1.6657e-181	0.756126	0.96	0.927	4.58333e-177	PSF-other				Postn	1.40328e-258	1.08954	0.93	0.778	3.86125e-254	PSF-myo
Ramp2	1.0679e-180	1.71914	0.634	0.401	2.93845e-176	PSF-other				Cpm	1.89268e-244	3.02978	0.268	0.036	5.2079e-240	PSF-myo
Steap4	9.91541e-180	2.99555	0.359	0.094	2.72833e-175	PSF-other				P3h4	2.36951e-243	0.86889	0.913	0.735	6.51995e-239	PSF-myo
Gstm1	5.88979e-178	1.78226	0.551	0.281	1.62064e-173	PSF-other				Cilp2	3.3393e-240	2.56733	0.427	0.131	9.18842e-236	PSF-myo
Il1r1	1.49244e-172	1.73916	0.566	0.321	4.10659e-168	PSF-other				Rbp4	3.65283e-240	2.11622	0.55	0.225	1.00511e-235	PSF-myo
Islr	7.73065e-172	0.884233	0.873	0.739	2.12716e-167	PSF-other				Tspan6	7.67912e-238	1.25429	0.81	0.545	2.11299e-233	PSF-myo
Arpc1b	9.78056e-171	0.645562	0.959	0.929	2.69122e-166	PSF-other				Enpp1	1.87454e-236	1.00458	0.888	0.625	5.15798e-232	PSF-myo
Rpl21	1.82391e-170	0.352982	1	0.999	5.01866e-166	PSF-other				Col16a1	9.59347e-236	0.87788	0.947	0.797	2.63974e-231	PSF-myo
Colec12	3.00187e-169	0.827247	0.882	0.782	8.25994e-165	PSF-other				Kdelr2	1.8977e-235	0.674088	0.983	0.941	5.22171e-231	PSF-myo
Txn1	1.58076e-168	0.612717	0.984	0.979	4.34961e-164	PSF-other				Myl6	4.9384e-234	0.494428	0.999	0.998	1.35885e-229	PSF-myo
Serpina3n	7.45357e-164	2.10403	0.48	0.215	2.05092e-159	PSF-other				Cnn2	2.10553e-230	1.09859	0.801	0.483	5.79356e-226	PSF-myo
Zfp36l1	1.29008e-162	0.882592	0.938	0.876	3.54978e-158	PSF-other				Timp2	4.34032e-225	0.574009	0.997	0.996	1.19428e-220	PSF-myo
Rpl35a	2.89198e-157	0.310537	1	1	7.95756e-153	PSF-other				Pamr1	1.67965e-221	1.27402	0.772	0.496	4.62172e-217	PSF-myo
Ctsl	1.82157e-156	0.589675	0.985	0.978	5.01224e-152	PSF-other				Nme2	1.59344e-217	0.437066	1	0.998	4.38452e-213	PSF-myo
Mafb	2.83484e-155	1.21297	0.83	0.7	7.80035e-151	PSF-other				Zfp185	1.75253e-217	1.77874	0.433	0.14	4.82226e-213	PSF-myo
Ntn1	5.54168e-155	1.87932	0.488	0.241	1.52485e-150	PSF-other				Pkd1	4.32382e-214	1.02677	0.861	0.649	1.18974e-209	PSF-myo
Nsg1	6.8732e-155	1.84604	0.531	0.295	1.89123e-150	PSF-other				Actn1	9.01212e-210	0.825737	0.906	0.699	2.47977e-205	PSF-myo
Sfrp4	2.50055e-153	3.09684	0.406	0.155	6.8805e-149	PSF-other				Scube2	5.82727e-207	2.44386	0.283	0.055	1.60343e-202	PSF-myo
Selenop	4.35279e-153	1.12928	0.811	0.671	1.19771e-148	PSF-other				Srpx2	2.30277e-206	0.797178	0.921	0.777	6.3363e-202	PSF-myo
Dapk1	7.46487e-152	2.23538	0.36	0.114	2.05403e-147	PSF-other				Tagln	9.82314e-203	1.99793	0.494	0.21	2.70293e-198	PSF-myo
Ace	2.63766e-150	2.81708	0.333	0.096	7.25777e-146	PSF-other				Scarf2	3.14636e-197	0.828504	0.898	0.707	8.65754e-193	PSF-myo
H2-D1	1.58401e-146	0.755061	0.96	0.931	4.35856e-142	PSF-other				Bgn	7.63049e-197	0.469972	1	0.999	2.09961e-192	PSF-myo
Cpq	2.3108e-146	1.02572	0.764	0.619	6.3584e-142	PSF-other				Tmed3	4.87281e-195	0.472102	0.988	0.976	1.3408e-190	PSF-myo
Pdpn	1.24452e-144	0.888189	0.781	0.636	3.42442e-140	PSF-other				Lmcd1	6.18198e-195	2.37042	0.308	0.075	1.70103e-190	PSF-myo
Rpl26	8.81202e-144	0.310534	0.999	0.999	2.42472e-139	PSF-other				Ogn	7.69448e-192	0.836204	0.963	0.829	2.11721e-187	PSF-myo
Cyp1b1	1.08494e-143	2.22242	0.373	0.135	2.98531e-139	PSF-other				Chsy3	1.32003e-188	1.71786	0.406	0.138	3.63219e-184	PSF-myo
Nfia	2.33343e-142	0.949737	0.846	0.745	6.42067e-138	PSF-other				Lgals1	8.90272e-187	0.449669	1	0.999	2.44967e-182	PSF-myo
Col5a3	4.52023e-142	1.13592	0.808	0.685	1.24379e-137	PSF-other				Pkd2	1.69564e-186	0.893966	0.883	0.719	4.66572e-182	PSF-myo
Il6st	1.50091e-140	0.835625	0.824	0.732	4.12989e-136	PSF-other				Rgs4	1.93378e-185	1.91379	0.373	0.12	5.321e-181	PSF-myo
Rpl10	1.00752e-139	0.3011	0.999	0.999	2.7723e-135	PSF-other				Itga11	4.49871e-183	1.02905	0.759	0.472	1.23786e-178	PSF-myo
Fxyd1	2.03164e-139	0.67558	0.904	0.857	5.59027e-135	PSF-other				Surf4	2.85665e-180	0.580462	0.958	0.88	7.86034e-176	PSF-myo
Rps23	2.03683e-137	0.278795	0.999	1	5.60453e-133	PSF-other				Lox	5.736e-180	0.666889	0.951	0.815	1.57832e-175	PSF-myo
Rps27	1.3944e-136	0.343892	0.998	0.998	3.83683e-132	PSF-other				Sec61g	6.14453e-180	0.470363	0.993	0.986	1.69073e-175	PSF-myo
Tppp3	9.81824e-135	1.56123	0.67	0.492	2.70159e-130	PSF-other				Acta2	1.75362e-179	1.93236	0.615	0.354	4.82525e-175	PSF-myo
Gpnmb	1.67059e-134	1.76721	0.466	0.227	4.59679e-130	PSF-other				Copz2	2.32766e-179	0.619378	0.961	0.887	6.40478e-175	PSF-myo
Col4a2	2.41025e-133	1.57473	0.563	0.348	6.63203e-129	PSF-other				Cpxm2	4.03432e-178	1.1063	0.661	0.365	1.11008e-173	PSF-myo
Rpl23	2.9028e-132	0.279196	1	1	7.98735e-128	PSF-other				Ccn4	8.14004e-178	1.04259	0.733	0.455	2.23981e-173	PSF-myo
Zeb2	2.11615e-131	1.05541	0.717	0.552	5.82281e-127	PSF-other				Emilin1	6.64777e-177	0.787899	0.884	0.712	1.8292e-172	PSF-myo
Cdon	2.19148e-131	1.11247	0.684	0.529	6.03006e-127	PSF-other				Ckap4	2.34532e-174	0.621096	0.958	0.86	6.45337e-170	PSF-myo
Ggt5	2.73376e-127	2.47779	0.314	0.101	7.52222e-123	PSF-other				Cald1	1.38741e-171	0.705821	0.963	0.869	3.81759e-167	PSF-myo
Rpl17	9.50186e-127	0.376503	0.998	0.997	2.61453e-122	PSF-other				Fkbp11	2.09559e-170	0.882192	0.859	0.675	5.76622e-166	PSF-myo
Dcn	1.62451e-126	0.635933	0.998	0.998	4.46999e-122	PSF-other				Matn4	3.54399e-166	2.17629	0.368	0.132	9.75166e-162	PSF-myo
Sash1	6.47222e-123	1.0619	0.743	0.633	1.7809e-118	PSF-other				Rgs3	7.75487e-166	0.948111	0.835	0.63	2.13383e-161	PSF-myo
Rps24	7.11998e-123	0.252951	1	1	1.95913e-118	PSF-other				Adam12	5.27884e-164	0.94638	0.716	0.434	1.45253e-159	PSF-myo
Rpl36a	1.42206e-122	0.334707	0.996	0.995	3.91295e-118	PSF-other				Actg1	2.32866e-163	0.384352	0.999	0.999	6.40754e-159	PSF-myo
Gpm6b	2.13897e-122	0.825149	0.818	0.705	5.8856e-118	PSF-other				Tpm2	9.13681e-163	0.975644	0.822	0.613	2.51408e-158	PSF-myo
Txnip	4.55786e-122	1.3455	0.673	0.501	1.25414e-117	PSF-other				Vamp5	2.43536e-160	1.52644	0.525	0.257	6.70114e-156	PSF-myo
Mt2	2.07521e-120	1.25529	0.861	0.802	5.71015e-116	PSF-other				Ostc	4.39609e-160	0.511521	0.978	0.945	1.20963e-155	PSF-myo
Slfn5	1.05832e-119	2.04764	0.357	0.145	2.91208e-115	PSF-other				Pycr1	5.8707e-160	1.01608	0.622	0.332	1.61538e-155	PSF-myo
Cebpb	1.67326e-119	0.964819	0.789	0.665	4.60414e-115	PSF-other				Gale	4.63337e-159	1.92777	0.324	0.101	1.27492e-154	PSF-myo
Lrp1	1.62914e-118	0.567231	0.984	0.98	4.48274e-114	PSF-other				Chrdl1	1.34176e-158	1.39323	0.39	0.14	3.692e-154	PSF-myo
Ly6e	2.62202e-117	0.715428	0.925	0.893	7.21476e-113	PSF-other				Clec11a	3.14964e-157	0.698218	0.9	0.713	8.66655e-153	PSF-myo
Rps4x	2.65237e-117	0.271142	1	1	7.29825e-113	PSF-other				Fgfrl1	5.82224e-154	1.48065	0.459	0.2	1.60205e-149	PSF-myo
Adamts5	7.82869e-117	1.47211	0.534	0.331	2.15414e-112	PSF-other				Kdelr3	2.04547e-151	0.654777	0.92	0.765	5.6283e-147	PSF-myo
Lysmd2	9.5531e-117	1.4967	0.539	0.354	2.62863e-112	PSF-other				Pofut2	1.37658e-148	0.561043	0.934	0.823	3.78779e-144	PSF-myo
Psmb8	3.63342e-116	1.76312	0.386	0.172	9.99772e-112	PSF-other				Fkbp10	8.86345e-147	0.59298	0.943	0.855	2.43887e-142	PSF-myo
Nrep	4.29479e-116	1.28807	0.676	0.525	1.18175e-111	PSF-other				Selenom	1.54145e-145	0.397707	0.993	0.981	4.24145e-141	PSF-myo
Scara3	6.17521e-116	0.916775	0.73	0.61	1.69917e-111	PSF-other				Fndc1	1.93688e-145	0.611256	0.956	0.902	5.32952e-141	PSF-myo
Ecm1	6.5837e-116	0.714569	0.968	0.941	1.81157e-111	PSF-other				Tpm1	6.42484e-145	0.72663	0.945	0.838	1.76786e-140	PSF-myo
Apod	1.48948e-115	1.68517	0.654	0.507	4.09845e-111	PSF-other				Capn6	2.52315e-144	0.86242	0.698	0.413	6.94269e-140	PSF-myo
Rps14	1.40913e-112	0.29396	0.999	1	3.87738e-108	PSF-other				Col2a1	7.73949e-143	2.58903	0.266	0.074	2.1296e-138	PSF-myo
Csf1	2.45177e-112	1.4225	0.497	0.294	6.74628e-108	PSF-other				Spp1	4.67699e-142	0.756023	0.708	0.442	1.28692e-137	PSF-myo
Tgfbr3	3.04585e-112	0.828794	0.724	0.584	8.38097e-108	PSF-other				Kera	8.82122e-140	1.29107	0.527	0.271	2.42725e-135	PSF-myo
Cyb5a	3.91848e-110	0.652586	0.896	0.853	1.07821e-105	PSF-other				Dap	1.18565e-139	0.477775	0.985	0.953	3.26243e-135	PSF-myo
Il11ra1	5.23657e-110	0.736264	0.914	0.884	1.44089e-105	PSF-other				Lman1	1.6808e-139	0.592265	0.936	0.861	4.62488e-135	PSF-myo
Cd248	8.33179e-110	1.44018	0.606	0.475	2.29258e-105	PSF-other				Dkk3	3.50035e-139	0.571716	0.939	0.803	9.63155e-135	PSF-myo
Aldh2	1.0086e-109	0.774667	0.79	0.705	2.77528e-105	PSF-other				Lrrc59	9.26138e-139	0.719492	0.838	0.648	2.54836e-134	PSF-myo
Sntb2	1.72481e-109	0.778458	0.796	0.711	4.74599e-105	PSF-other				Mtch1	9.41684e-139	0.503184	0.97	0.935	2.59114e-134	PSF-myo
Fap	8.13727e-109	0.924609	0.775	0.69	2.23905e-104	PSF-other				Ift20	5.27396e-138	0.517042	0.959	0.903	1.45118e-133	PSF-myo
Tpt1	5.36028e-108	0.264686	1	1	1.47493e-103	PSF-other				Odc1	1.73544e-137	0.877336	0.774	0.547	4.77524e-133	PSF-myo
Emilin2	5.46226e-106	1.82637	0.34	0.141	1.503e-101	PSF-other				Tmem238	2.51482e-137	1.03696	0.578	0.313	6.91979e-133	PSF-myo
Ifi211	2.0856e-102	1.41234	0.44	0.242	5.73874e-98	PSF-other				Csrp1	2.67843e-137	0.925172	0.772	0.57	7.36998e-133	PSF-myo
Angptl4	7.9349e-102	1.35613	0.591	0.43	2.18337e-97	PSF-other				Tmsb10	4.75414e-136	0.406211	0.996	0.98	1.30815e-131	PSF-myo
Rhoj	3.413e-101	0.70972	0.819	0.72	9.39121e-97	PSF-other				Serpinh1	1.02666e-135	0.335769	1	0.999	2.82497e-131	PSF-myo
Vim	3.58643e-101	0.42519	1	0.999	9.86842e-97	PSF-other				Col6a1	3.27112e-135	0.377221	0.993	0.998	9.00083e-131	PSF-myo
Creb5	7.46971e-101	1.08209	0.656	0.518	2.05537e-96	PSF-other				Ccn2	3.40731e-134	1.47495	0.607	0.381	9.37556e-130	PSF-myo
Lamp2	1.48336e-100	0.409243	0.969	0.97	4.08162e-96	PSF-other				AI506816	4.59341e-134	0.754831	0.792	0.575	1.26392e-129	PSF-myo
Mmp19	5.95751e-100	1.30205	0.504	0.321	1.63927e-95	PSF-other				Rell1	6.37541e-134	0.955588	0.643	0.381	1.75426e-129	PSF-myo
Ifi205	1.09961e-99	1.97947	0.34	0.148	3.02569e-95	PSF-other				Nfatc2	7.38622e-133	1.16591	0.48	0.23	2.03239e-128	PSF-myo
Sdc2	1.98414e-99	0.745117	0.907	0.904	5.45956e-95	PSF-other				Tmsb4x	2.19824e-131	0.633883	0.994	0.997	6.04867e-127	PSF-myo
Nbl1	2.05223e-98	0.576864	0.976	0.979	5.64691e-94	PSF-other				Atp6v0e	2.86367e-131	0.41266	0.978	0.945	7.87969e-127	PSF-myo
Srgn	2.76997e-98	2.01732	0.353	0.162	7.62184e-94	PSF-other				Clta	6.27626e-131	0.395004	0.987	0.968	1.72698e-126	PSF-myo
Celf2	2.73309e-96	0.997807	0.647	0.519	7.52037e-92	PSF-other				Cdh2	1.50382e-129	1.53635	0.325	0.117	4.13792e-125	PSF-myo
Dbi	8.64554e-96	0.562511	0.969	0.961	2.37891e-91	PSF-other				Sema3c	7.89978e-129	0.899301	0.66	0.396	2.1737e-124	PSF-myo
S100a13	1.54016e-95	0.480566	0.958	0.951	4.23789e-91	PSF-other				Arhgef19	1.99612e-128	1.49505	0.302	0.101	5.49251e-124	PSF-myo
Lgmn	1.99223e-95	0.714357	0.8	0.729	5.48182e-91	PSF-other				Ppic	2.07028e-127	0.348397	0.994	0.978	5.69659e-123	PSF-myo
Svep1	2.70827e-93	1.25297	0.528	0.354	7.45206e-89	PSF-other				Stk38l	3.23805e-127	1.31376	0.441	0.208	8.90982e-123	PSF-myo
Man1a	2.02508e-91	0.923441	0.707	0.608	5.57221e-87	PSF-other				Tpm4	1.6925e-126	0.460071	0.975	0.931	4.65707e-122	PSF-myo
Gabarapl1	5.26187e-89	0.91366	0.668	0.546	1.44786e-84	PSF-other				Kcnma1	2.39403e-126	0.892208	0.592	0.325	6.58742e-122	PSF-myo
Rnase4	3.05281e-88	0.544087	0.937	0.932	8.4001e-84	PSF-other				Cdv3	4.10796e-125	0.654872	0.888	0.772	1.13035e-120	PSF-myo
Sparcl1	3.87874e-88	2.38764	0.324	0.154	1.06727e-83	PSF-other				Rcn3	5.17682e-125	0.451018	0.99	0.961	1.42445e-120	PSF-myo
Itga2b	3.65881e-87	1.58323	0.341	0.163	1.00676e-82	PSF-other				C1qtnf6	5.23359e-124	0.561449	0.936	0.839	1.44007e-119	PSF-myo
Col14a1	5.39519e-87	0.695056	0.914	0.867	1.48454e-82	PSF-other				Armh4	1.86572e-123	0.863757	0.626	0.358	5.13372e-119	PSF-myo
Jak1	2.20734e-86	0.629614	0.809	0.756	6.07371e-82	PSF-other				Wwp2	1.03046e-122	1.28461	0.541	0.302	2.83542e-118	PSF-myo
Epdr1	1.56724e-85	0.854842	0.653	0.531	4.31242e-81	PSF-other				Actb	3.68357e-119	0.43767	1	1	1.01357e-114	PSF-myo
Icam1	2.00899e-84	1.9851	0.323	0.152	5.52794e-80	PSF-other				Strbp	2.71746e-118	1.155	0.405	0.178	7.47736e-114	PSF-myo
Smpdl3a	3.60494e-83	0.852413	0.659	0.534	9.91935e-79	PSF-other				Hdlbp	9.11219e-118	0.414691	0.98	0.948	2.50731e-113	PSF-myo
Cox7a2l	1.44359e-82	0.533447	0.882	0.852	3.97218e-78	PSF-other				Avpi1	2.56063e-117	0.919358	0.684	0.454	7.04583e-113	PSF-myo
Acp5	2.25204e-82	1.63156	0.536	0.38	6.19671e-78	PSF-other				Galnt1	3.86318e-117	0.842226	0.777	0.581	1.06299e-112	PSF-myo
Ednra	2.79186e-82	1.70234	0.312	0.141	7.68209e-78	PSF-other				Ppp1r14b	1.31743e-116	0.479632	0.95	0.899	3.62504e-112	PSF-myo
Rps6	4.06028e-82	0.290983	0.994	0.995	1.11723e-77	PSF-other				Cemip2	3.67937e-116	0.999232	0.548	0.308	1.01242e-111	PSF-myo
Mme	5.62836e-81	1.62245	0.395	0.223	1.5487e-76	PSF-other				Pfn1	4.89562e-116	0.355962	0.995	0.982	1.34708e-111	PSF-myo
Ifi203	1.51543e-80	1.67164	0.317	0.147	4.16987e-76	PSF-other				Higd1a	6.01815e-116	0.666352	0.909	0.79	1.65595e-111	PSF-myo
Loxl1	4.82228e-80	0.477057	0.934	0.933	1.3269e-75	PSF-other				Gars	2.08212e-114	0.754638	0.74	0.521	5.72915e-110	PSF-myo
Clec2d	1.47157e-79	1.21888	0.5	0.345	4.04917e-75	PSF-other				Sox9	2.10906e-114	1.04899	0.657	0.433	5.80329e-110	PSF-myo
Anpep	1.79831e-79	0.889597	0.69	0.591	4.94822e-75	PSF-other				Mfge8	2.67521e-114	0.643605	0.949	0.88	7.36112e-110	PSF-myo
Has1	4.13292e-79	1.60537	0.475	0.303	1.13721e-74	PSF-other				Mxra8	6.02056e-114	0.437715	0.99	0.97	1.65662e-109	PSF-myo
Cst3	5.19359e-79	0.282976	0.999	0.998	1.42907e-74	PSF-other				Gas2	3.71698e-113	1.43774	0.339	0.139	1.02277e-108	PSF-myo
S100a4	1.10756e-78	0.868246	0.941	0.945	3.04756e-74	PSF-other				Itgb1	4.29739e-113	0.367889	0.986	0.968	1.18247e-108	PSF-myo
Rps8	9.91777e-78	0.314926	0.999	0.999	2.72897e-73	PSF-other				Pak3	5.90582e-112	1.39781	0.294	0.106	1.62505e-107	PSF-myo
Nfe2l2	5.33095e-77	0.798909	0.665	0.56	1.46686e-72	PSF-other				Sdk2	3.32779e-110	1.26766	0.414	0.2	9.15675e-106	PSF-myo
Gem	1.56312e-76	0.623867	0.85	0.761	4.30109e-72	PSF-other				Mmp23	5.48051e-110	0.649538	0.841	0.656	1.50802e-105	PSF-myo
Nudt4	1.78393e-75	0.600699	0.812	0.743	4.90865e-71	PSF-other				Mfap4	1.78434e-109	1.12815	0.67	0.443	4.9098e-105	PSF-myo
Cd302	2.14308e-75	0.550662	0.824	0.751	5.89689e-71	PSF-other				Colgalt1	2.86467e-109	0.493611	0.922	0.843	7.88243e-105	PSF-myo
Ddit4l	2.35149e-75	1.52464	0.33	0.165	6.47035e-71	PSF-other				Maged1	2.20582e-108	0.446512	0.958	0.876	6.06954e-104	PSF-myo
Rpl6	3.77592e-75	0.253588	0.999	1	1.03898e-70	PSF-other				Csrp2	8.6902e-108	0.555656	0.941	0.832	2.3912e-103	PSF-myo
Pnrc1	6.86272e-75	0.693152	0.857	0.824	1.88835e-70	PSF-other				Calu	2.01922e-107	0.361251	0.981	0.957	5.55609e-103	PSF-myo
Zfp36l2	9.21476e-75	0.703241	0.805	0.752	2.53553e-70	PSF-other				Guk1	5.73617e-107	0.636596	0.821	0.644	1.57836e-102	PSF-myo
Malat1	1.32278e-74	0.630765	0.998	0.998	3.63975e-70	PSF-other				Itm2a	7.3726e-107	0.528245	0.978	0.921	2.02865e-102	PSF-myo
Lrrc32	4.87576e-74	1.36555	0.365	0.201	1.34161e-69	PSF-other				Myo10	7.38023e-107	0.767564	0.689	0.448	2.03074e-102	PSF-myo
Arid5b	6.66387e-71	0.67283	0.785	0.709	1.83363e-66	PSF-other				Ppia	3.27945e-106	0.276433	0.999	0.999	9.02374e-102	PSF-myo
Xdh	7.68885e-71	1.64429	0.275	0.122	2.11566e-66	PSF-other				Rrbp1	1.80733e-105	0.389386	0.993	0.985	4.97306e-101	PSF-myo
Eif3f	5.42373e-70	0.382895	0.964	0.962	1.49239e-65	PSF-other				Pdlim5	5.85404e-105	0.807467	0.681	0.457	1.6108e-100	PSF-myo
Syne2	5.91998e-70	1.45798	0.349	0.193	1.62894e-65	PSF-other				Oxct1	3.81654e-104	0.563971	0.879	0.744	1.05016e-99	PSF-myo
Enpep	3.51459e-69	1.84092	0.253	0.107	9.67073e-65	PSF-other				Crispld2	2.55141e-103	0.626969	0.723	0.473	7.02047e-99	PSF-myo
Ccdc80	7.10303e-69	0.506632	0.971	0.963	1.95447e-64	PSF-other				Mpzl1	8.18951e-103	0.802105	0.61	0.362	2.25342e-98	PSF-myo
Lgals3	1.82973e-68	0.616439	0.917	0.908	5.03469e-64	PSF-other				Slc39a13	1.07219e-102	0.666287	0.798	0.602	2.95025e-98	PSF-myo
Lamb1	2.72473e-68	0.694166	0.736	0.654	7.49737e-64	PSF-other				Ppib	1.69985e-102	0.279755	0.997	0.996	4.6773e-98	PSF-myo
Tcn2	8.18328e-68	0.79926	0.573	0.429	2.25171e-63	PSF-other				Basp1	4.9396e-102	1.13986	0.394	0.187	1.35918e-97	PSF-myo
S100a16	1.45992e-67	0.590192	0.865	0.843	4.01711e-63	PSF-other				Sulf2	8.49563e-102	0.550586	0.91	0.822	2.33766e-97	PSF-myo
Mitf	2.63533e-67	1.39575	0.368	0.217	7.25138e-63	PSF-other				Serp1	5.13517e-101	0.484743	0.92	0.805	1.41299e-96	PSF-myo
Gprc5b	3.43388e-67	1.62105	0.255	0.111	9.44865e-63	PSF-other				Myo1b	1.05878e-100	0.783044	0.645	0.418	2.91335e-96	PSF-myo
Tmem140	2.30635e-66	1.43928	0.302	0.153	6.34614e-62	PSF-other				Ltbp2	1.34602e-100	0.927862	0.482	0.259	3.70371e-96	PSF-myo
Dnaja1	2.61962e-66	0.434889	0.929	0.92	7.20813e-62	PSF-other				Edil3	2.37811e-100	0.632963	0.663	0.41	6.54362e-96	PSF-myo
Hmcn1	6.47915e-66	1.11421	0.465	0.315	1.7828e-61	PSF-other				Sec61a1	9.63585e-99	0.496276	0.915	0.796	2.6514e-94	PSF-myo
Tnfaip2	1.12191e-65	0.832364	0.58	0.441	3.08706e-61	PSF-other				Ptprs	1.33079e-98	0.463783	0.93	0.831	3.6618e-94	PSF-myo
Tuba1b	1.17982e-65	0.579207	0.786	0.719	3.2464e-61	PSF-other				Timm10b	3.06809e-98	0.484525	0.919	0.828	8.44216e-94	PSF-myo
Phlda1	1.48627e-65	1.10112	0.599	0.472	4.08963e-61	PSF-other				Reep5	3.58246e-98	0.34622	0.987	0.968	9.85749e-94	PSF-myo
Clip4	2.07795e-65	1.24494	0.43	0.284	5.71767e-61	PSF-other				Kifc3	3.94114e-98	1.20096	0.351	0.155	1.08444e-93	PSF-myo
Tapbp	2.27293e-65	0.594095	0.752	0.674	6.25419e-61	PSF-other				Nuak1	5.40979e-98	0.981235	0.485	0.261	1.48856e-93	PSF-myo
Lbp	6.69187e-65	0.912755	0.695	0.603	1.84133e-60	PSF-other				Matn2	1.86398e-97	0.565	0.842	0.662	5.12891e-93	PSF-myo
Tmem176b	1.27977e-64	0.90667	0.677	0.59	3.52142e-60	PSF-other				Sertad4	2.03498e-97	0.811841	0.592	0.362	5.59944e-93	PSF-myo
Cd151	1.46568e-64	1.13238	0.445	0.304	4.03298e-60	PSF-other				Tmem45a	5.0042e-97	0.680277	0.7	0.471	1.37695e-92	PSF-myo
Fam124a	1.19421e-63	1.54516	0.299	0.153	3.28598e-59	PSF-other				Piezo2	6.10674e-97	0.826793	0.525	0.303	1.68033e-92	PSF-myo
Zmiz1	3.36578e-62	0.830855	0.573	0.459	9.26127e-58	PSF-other				Fkbp7	6.73957e-97	0.421244	0.96	0.9	1.85446e-92	PSF-myo
Id3	4.05117e-62	0.499818	0.935	0.89	1.11472e-57	PSF-other				Fam3c	7.68112e-97	0.686942	0.773	0.567	2.11354e-92	PSF-myo
Ablim1	5.10257e-62	1.47542	0.381	0.247	1.40402e-57	PSF-other				Slc16a3	8.53106e-97	1.02629	0.419	0.211	2.34741e-92	PSF-myo
Gadd45a	5.09818e-61	1.21675	0.385	0.236	1.40281e-56	PSF-other				Calm2	1.78598e-96	0.315446	0.996	0.988	4.91429e-92	PSF-myo
Sod3	8.22177e-61	0.640737	0.894	0.875	2.2623e-56	PSF-other				Smtn	2.02662e-96	0.837095	0.579	0.352	5.57644e-92	PSF-myo
Egfr	9.59265e-61	0.616461	0.762	0.697	2.63951e-56	PSF-other				Myl12a	2.05897e-96	0.384714	0.982	0.962	5.66547e-92	PSF-myo
Col18a1	1.32381e-60	1.18506	0.568	0.449	3.6426e-56	PSF-other				Ier3ip1	2.86108e-96	0.426254	0.936	0.855	7.87253e-92	PSF-myo
Pnp	1.5609e-60	0.699213	0.75	0.694	4.29496e-56	PSF-other				Dhrs3	3.24614e-96	0.759473	0.629	0.405	8.93207e-92	PSF-myo
Add3	1.5818e-60	0.794812	0.591	0.477	4.35248e-56	PSF-other				Tns3	4.14493e-96	0.846357	0.531	0.301	1.14052e-91	PSF-myo
Rps29	8.07615e-60	0.309909	0.999	0.998	2.22223e-55	PSF-other				Slc35a2	3.43643e-95	0.726974	0.68	0.46	9.45567e-91	PSF-myo
Pltp	4.069e-59	0.880768	0.531	0.4	1.11963e-54	PSF-other				Rasl11b	3.46005e-95	1.24229	0.434	0.233	9.52068e-91	PSF-myo
Cfh	1.04908e-58	1.15595	0.426	0.28	2.88666e-54	PSF-other				Chsy1	3.81411e-95	0.812679	0.599	0.371	1.04949e-90	PSF-myo
Ppp1r2	1.17963e-58	0.624485	0.788	0.749	3.24588e-54	PSF-other				Bcat1	7.55898e-95	0.952949	0.369	0.169	2.07993e-90	PSF-myo
Ccbe1	1.39012e-58	1.67577	0.257	0.123	3.82504e-54	PSF-other				Dtd1	8.32944e-95	0.862127	0.61	0.391	2.29193e-90	PSF-myo
Rps15	2.34129e-58	0.33951	0.984	0.986	6.44229e-54	PSF-other				P3h1	1.11551e-94	0.611186	0.78	0.594	3.06943e-90	PSF-myo
Tnfrsf1a	1.25314e-57	0.455339	0.892	0.876	3.44814e-53	PSF-other				Crabp2	1.00263e-93	0.654476	0.649	0.413	2.75883e-89	PSF-myo
Nrp1	3.29562e-57	1.18876	0.445	0.325	9.06824e-53	PSF-other				Hist1h2bc	1.56078e-93	0.846379	0.796	0.62	4.29465e-89	PSF-myo
H2-K1	3.44188e-57	0.654515	0.855	0.83	9.47069e-53	PSF-other				Ssr1	2.37202e-93	0.516409	0.891	0.782	6.52684e-89	PSF-myo
Hspa8	5.55307e-57	0.296723	0.996	0.997	1.52798e-52	PSF-other				Gmppb	1.4512e-91	0.755516	0.636	0.421	3.99313e-87	PSF-myo
Fez1	1.08471e-56	1.57486	0.299	0.164	2.98469e-52	PSF-other				Frmd4b	1.97528e-91	1.26748	0.287	0.115	5.43519e-87	PSF-myo
Pmp22	6.92818e-56	0.478372	0.877	0.841	1.90636e-51	PSF-other				Fmnl3	3.05868e-91	0.81511	0.531	0.303	8.41625e-87	PSF-myo
Ifnar2	1.81466e-55	0.532802	0.743	0.706	4.99322e-51	PSF-other				Hmgcr	6.05208e-91	1.05126	0.45	0.247	1.66529e-86	PSF-myo
Rps28	2.15633e-55	0.28246	1	0.998	5.93335e-51	PSF-other				Plcb4	1.05202e-89	1.02577	0.316	0.134	2.89474e-85	PSF-myo
Tmod2	3.28023e-55	1.47392	0.322	0.19	9.02588e-51	PSF-other				Dad1	1.19601e-89	0.344936	0.986	0.972	3.29094e-85	PSF-myo
Lum	3.91435e-55	0.286465	0.989	0.996	1.07707e-50	PSF-other				Plaat3	4.46719e-89	0.791889	0.586	0.366	1.22919e-84	PSF-myo
Rpl24	4.22281e-55	0.280348	0.986	0.981	1.16195e-50	PSF-other				Tmem263	1.47346e-88	0.504499	0.848	0.687	4.05438e-84	PSF-myo
Ccdc50	4.23641e-55	0.709257	0.667	0.601	1.16569e-50	PSF-other				Plpp1	1.49834e-88	0.495061	0.892	0.776	4.12284e-84	PSF-myo
Mt1	9.67731e-55	0.689489	0.976	0.967	2.66281e-50	PSF-other				Ddb1	1.63968e-87	0.449606	0.906	0.786	4.51173e-83	PSF-myo
Rsrp1	1.00724e-54	0.498681	0.844	0.824	2.77153e-50	PSF-other				Tmed9	2.25078e-87	0.313255	0.985	0.968	6.19325e-83	PSF-myo
Cp	1.4324e-54	1.78094	0.267	0.139	3.94138e-50	PSF-other				Bok	9.10602e-87	0.863315	0.511	0.3	2.50561e-82	PSF-myo
Rpl5	2.2636e-54	0.284815	0.986	0.99	6.22851e-50	PSF-other				Eva1b	2.73144e-86	0.441447	0.936	0.835	7.51582e-82	PSF-myo
Stxbp6	2.43593e-54	0.966652	0.437	0.306	6.70271e-50	PSF-other				Gng11	3.40735e-86	0.455091	0.94	0.862	9.37566e-82	PSF-myo
Nsa2	8.0165e-54	0.380197	0.908	0.903	2.20582e-49	PSF-other				Fkbp14	4.48684e-86	0.592953	0.712	0.503	1.2346e-81	PSF-myo
Slit3	9.70262e-54	1.26784	0.276	0.146	2.66977e-49	PSF-other				Tob1	4.58623e-86	0.772681	0.737	0.55	1.26195e-81	PSF-myo
Camk2n1	1.03865e-53	1.12249	0.355	0.217	2.85794e-49	PSF-other				Sec23a	1.0814e-85	0.612283	0.709	0.492	2.97558e-81	PSF-myo
Mndal	2.52852e-53	1.17647	0.369	0.237	6.95748e-49	PSF-other				Myo1d	5.20191e-85	0.752648	0.663	0.443	1.43136e-80	PSF-myo
Dab2	2.64212e-53	0.799167	0.783	0.773	7.27005e-49	PSF-other				Tmem97	3.49894e-84	0.826175	0.55	0.339	9.62769e-80	PSF-myo
Psme1	4.95064e-53	0.620602	0.671	0.603	1.36222e-48	PSF-other				Adgrg2	6.75631e-84	0.818189	0.565	0.352	1.85907e-79	PSF-myo
Ece1	6.95988e-53	0.819043	0.516	0.402	1.91508e-48	PSF-other				Plod3	7.4133e-84	0.632815	0.741	0.559	2.03984e-79	PSF-myo
Angpt1	2.56988e-52	1.31555	0.308	0.175	7.07128e-48	PSF-other				Fam114a1	1.69531e-83	0.448255	0.892	0.763	4.66482e-79	PSF-myo
Bicc1	3.70221e-52	0.542685	0.885	0.883	1.0187e-47	PSF-other				Adcy7	4.32967e-83	0.864251	0.483	0.279	1.19135e-78	PSF-myo
Thy1	4.66777e-52	1.01946	0.542	0.442	1.28438e-47	PSF-other				Timp3	1.54961e-82	0.84926	0.644	0.444	4.2639e-78	PSF-myo
Tspo	5.75623e-52	0.438044	0.902	0.86	1.58388e-47	PSF-other				Slc38a10	3.25583e-82	0.514429	0.827	0.682	8.95874e-78	PSF-myo
Ddah2	8.20257e-52	0.467172	0.841	0.797	2.25702e-47	PSF-other				Cnn3	6.75722e-82	0.456454	0.94	0.861	1.85932e-77	PSF-myo
Insig2	3.74541e-51	0.73773	0.584	0.505	1.03059e-46	PSF-other				Nrp2	8.04312e-82	0.661368	0.737	0.538	2.21315e-77	PSF-myo
Npc2	1.77604e-50	0.329258	0.971	0.972	4.88695e-46	PSF-other				Nedd9	1.947e-81	0.741551	0.602	0.385	5.35736e-77	PSF-myo
Cstb	4.0745e-50	0.459065	0.882	0.878	1.12114e-45	PSF-other				Dusp14	1.87436e-80	1.16403	0.43	0.249	5.1575e-76	PSF-myo
Etfa	6.06716e-50	0.530452	0.736	0.681	1.66944e-45	PSF-other				Tceal9	3.79827e-80	0.320687	0.981	0.945	1.04513e-75	PSF-myo
Cotl1	7.27603e-50	1.2283	0.332	0.204	2.00207e-45	PSF-other				Marveld1	3.81861e-80	0.611408	0.724	0.532	1.05073e-75	PSF-myo
Glul	1.80617e-49	1.14979	0.453	0.332	4.96985e-45	PSF-other				P4ha1	4.75857e-80	0.612491	0.802	0.648	1.30937e-75	PSF-myo
Fbln1	5.51152e-49	0.82627	0.51	0.4	1.51655e-44	PSF-other				Mef2c	1.46558e-79	1.02866	0.583	0.373	4.0327e-75	PSF-myo
Rpl13a	5.70823e-49	0.309496	0.988	0.992	1.57068e-44	PSF-other				Stt3a	2.91546e-79	0.446869	0.878	0.754	8.02218e-75	PSF-myo
Aoc3	1.59164e-48	1.16555	0.338	0.211	4.37955e-44	PSF-other				Loxl3	3.49893e-79	0.703861	0.697	0.509	9.62765e-75	PSF-myo
Tspan4	3.3707e-48	0.57229	0.688	0.616	9.27483e-44	PSF-other				Fkbp9	1.09882e-78	0.345073	0.961	0.918	3.02352e-74	PSF-myo
Serpine2	7.76883e-48	0.299734	0.751	0.638	2.13767e-43	PSF-other				Mest	1.39373e-78	0.916806	0.557	0.362	3.83498e-74	PSF-myo
Barx1	7.96153e-48	0.901742	0.433	0.294	2.1907e-43	PSF-other				Anxa8	3.58776e-77	0.461697	0.7	0.479	9.87208e-73	PSF-myo
Gas5	2.26525e-47	0.293883	0.983	0.989	6.23306e-43	PSF-other				Fjx1	5.01532e-77	1.16946	0.331	0.161	1.38001e-72	PSF-myo
Ddx5	3.30836e-47	0.333473	0.982	0.985	9.10329e-43	PSF-other				Zfp462	1.25566e-76	1.02964	0.322	0.152	3.45508e-72	PSF-myo
Psmb10	5.17065e-47	1.15447	0.352	0.231	1.42276e-42	PSF-other				Tspan2	5.71365e-76	0.759055	0.444	0.251	1.57217e-71	PSF-myo
Osr1	6.1796e-47	1.11126	0.356	0.23	1.70038e-42	PSF-other				Mrpl54	6.19374e-76	0.438311	0.882	0.749	1.70427e-71	PSF-myo
Heg1	6.53373e-47	1.26559	0.343	0.222	1.79782e-42	PSF-other				Plod1	6.90219e-76	0.46887	0.88	0.763	1.89921e-71	PSF-myo
Ncald	1.41128e-46	1.20226	0.325	0.204	3.88329e-42	PSF-other				Palld	1.38418e-75	0.522496	0.878	0.785	3.80871e-71	PSF-myo
Serpinb1a	1.62285e-46	1.49172	0.276	0.157	4.46542e-42	PSF-other				Gpcpd1	3.97229e-75	1.11628	0.432	0.247	1.09302e-70	PSF-myo
Plvap	2.00094e-46	1.14236	0.397	0.278	5.50578e-42	PSF-other				Cemip	5.79889e-75	0.828923	0.421	0.227	1.59562e-70	PSF-myo
Ccni	3.47694e-46	0.600179	0.669	0.608	9.56715e-42	PSF-other				Sema3b	6.93848e-75	0.894492	0.428	0.239	1.90919e-70	PSF-myo
Dtnbp1	5.35079e-46	0.587364	0.66	0.593	1.47232e-41	PSF-other				Maf	9.40029e-75	0.560358	0.77	0.585	2.58658e-70	PSF-myo
Fus	7.1856e-46	0.493583	0.819	0.794	1.97719e-41	PSF-other				Slc12a2	1.08009e-74	0.800296	0.481	0.283	2.97198e-70	PSF-myo
Tubb4b	7.54311e-46	0.56249	0.704	0.627	2.07556e-41	PSF-other				Guca1a	3.42869e-74	0.863414	0.419	0.229	9.43438e-70	PSF-myo
Cdkn1a	1.42002e-45	0.590238	0.545	0.417	3.90733e-41	PSF-other				Klf2	4.70276e-74	0.737156	0.842	0.759	1.29401e-69	PSF-myo
Hspb8	1.58992e-45	0.767266	0.565	0.466	4.37483e-41	PSF-other				Ufm1	1.71951e-73	0.460561	0.857	0.714	4.73141e-69	PSF-myo
Glud1	1.70425e-45	0.466967	0.872	0.858	4.68942e-41	PSF-other				Mlec	1.75913e-73	0.43879	0.896	0.783	4.84042e-69	PSF-myo
Akr1b8	3.57986e-45	0.8371	0.462	0.348	9.85035e-41	PSF-other				Inhba	2.54104e-73	0.712818	0.483	0.286	6.99192e-69	PSF-myo
Svil	4.80356e-45	0.536763	0.713	0.637	1.32175e-40	PSF-other				Pgk1	3.22619e-73	0.587085	0.82	0.673	8.87719e-69	PSF-myo
Cebpd	5.19105e-45	0.870434	0.741	0.684	1.42837e-40	PSF-other				Atp6v0b	4.55957e-73	0.353204	0.953	0.89	1.25461e-68	PSF-myo
Tax1bp1	1.1072e-44	0.355223	0.863	0.848	3.04657e-40	PSF-other				Nt5e	8.80027e-73	0.724159	0.556	0.353	2.42148e-68	PSF-myo
Fcgrt	1.17618e-44	0.376826	0.879	0.861	3.23638e-40	PSF-other				Ost4	2.4712e-72	0.29265	0.98	0.954	6.79976e-68	PSF-myo
Sdcbp	2.52123e-44	0.42185	0.819	0.796	6.93741e-40	PSF-other				Tmem47	3.08778e-72	0.639814	0.537	0.328	8.49633e-68	PSF-myo
Gpx4	2.56085e-44	0.278543	0.965	0.974	7.04644e-40	PSF-other				Nexn	8.55458e-72	0.926402	0.342	0.172	2.35388e-67	PSF-myo
Ppp1r15a	5.32759e-44	0.666885	0.753	0.711	1.46594e-39	PSF-other				Snx7	2.48504e-71	0.603553	0.677	0.485	6.83783e-67	PSF-myo
Psme2	5.47041e-44	0.545901	0.7	0.657	1.50524e-39	PSF-other				Grb14	3.03447e-71	1.10488	0.274	0.122	8.34963e-67	PSF-myo
mt-Nd2	9.89748e-44	0.304503	0.995	0.998	2.72339e-39	PSF-other				Zfp469	4.82435e-71	0.585875	0.634	0.423	1.32747e-66	PSF-myo
Ugp2	4.27875e-43	0.551467	0.736	0.7	1.17734e-38	PSF-other				Vkorc1	5.79363e-71	0.318459	0.982	0.956	1.59417e-66	PSF-myo
Gpx1	4.73206e-43	0.381043	0.971	0.979	1.30207e-38	PSF-other				Serpine1	7.3635e-71	0.843868	0.579	0.393	2.02614e-66	PSF-myo
Abca1	5.98781e-43	0.902561	0.393	0.275	1.64761e-38	PSF-other				Yif1a	1.4568e-70	0.455531	0.865	0.741	4.00853e-66	PSF-myo
Srrm2	8.06715e-43	0.318059	0.917	0.908	2.21976e-38	PSF-other				Tbc1d1	1.59425e-70	1.02159	0.309	0.148	4.38673e-66	PSF-myo
Vcam1	2.03987e-42	0.79327	0.582	0.498	5.61291e-38	PSF-other				Net1	1.25255e-69	1.01876	0.396	0.225	3.44653e-65	PSF-myo
Pabpc1	2.63097e-42	0.280514	0.95	0.956	7.23937e-38	PSF-other				Fmnl2	2.78929e-69	0.699943	0.517	0.319	7.675e-65	PSF-myo
Capg	3.5846e-42	0.401533	0.878	0.839	9.86338e-38	PSF-other				Nme1	5.31959e-69	0.442048	0.883	0.776	1.46374e-64	PSF-myo
Ppp1r10	4.85824e-42	0.839527	0.518	0.428	1.33679e-37	PSF-other				Palmd	6.80477e-69	0.848765	0.385	0.208	1.8724e-64	PSF-myo
Rbpms	5.01317e-42	1.3363	0.269	0.156	1.37943e-37	PSF-other				Myo7a	1.65845e-68	0.928485	0.326	0.162	4.56339e-64	PSF-myo
Ifngr1	5.30091e-42	0.710008	0.571	0.491	1.4586e-37	PSF-other				Rian	1.84137e-68	0.506629	0.664	0.472	5.0667e-64	PSF-myo
Myl12b	1.68762e-41	0.387215	0.806	0.759	4.64366e-37	PSF-other				Fat4	5.1667e-68	0.707731	0.507	0.311	1.42167e-63	PSF-myo
Tmem100	2.52984e-41	1.05168	0.423	0.307	6.96112e-37	PSF-other				Fscn1	8.37028e-68	0.445296	0.785	0.575	2.30316e-63	PSF-myo
Gpsm2	2.88647e-41	0.78825	0.518	0.429	7.94241e-37	PSF-other				Hist1h1c	1.98231e-67	0.920345	0.522	0.341	5.45453e-63	PSF-myo
Errfi1	4.00563e-41	0.964379	0.549	0.456	1.10219e-36	PSF-other				Rexo2	2.52168e-67	0.336656	0.948	0.892	6.93864e-63	PSF-myo
Ctdsp2	5.40594e-41	0.43428	0.812	0.782	1.4875e-36	PSF-other				Eif4g2	2.70601e-67	0.299352	0.983	0.968	7.44585e-63	PSF-myo
Lgals3bp	2.29909e-40	0.73781	0.533	0.435	6.32619e-36	PSF-other				Loxl2	2.93204e-67	0.623013	0.837	0.749	8.06781e-63	PSF-myo
Bdh2	2.51579e-40	1.23645	0.262	0.15	6.92244e-36	PSF-other				Mthfd2	8.14151e-67	0.882075	0.377	0.205	2.24022e-62	PSF-myo
Id2	2.62236e-40	0.713028	0.601	0.495	7.21567e-36	PSF-other				4930523C07Rik	1.04467e-66	0.670788	0.733	0.593	2.87451e-62	PSF-myo
Blvrb	2.78847e-40	0.460527	0.719	0.676	7.67276e-36	PSF-other				Pxdc1	1.09394e-66	0.652838	0.614	0.428	3.01007e-62	PSF-myo
Rpl23a	4.17474e-40	0.283638	0.969	0.977	1.14872e-35	PSF-other				Srm	2.09219e-66	0.465718	0.758	0.585	5.75688e-62	PSF-myo
Snhg8	4.92099e-40	0.555426	0.685	0.643	1.35406e-35	PSF-other				Zfhx3	9.62775e-66	0.496565	0.81	0.649	2.64917e-61	PSF-myo
H2-T23	6.76663e-40	0.859362	0.42	0.316	1.86191e-35	PSF-other				Arl4c	1.20011e-65	0.71786	0.517	0.329	3.30223e-61	PSF-myo
Zfp503	8.63697e-40	0.709654	0.51	0.404	2.37655e-35	PSF-other				Rcn1	2.11492e-65	0.370806	0.905	0.819	5.81941e-61	PSF-myo
Cgnl1	1.53593e-39	1.03526	0.405	0.305	4.22625e-35	PSF-other				Chpf2	2.18023e-65	0.600744	0.603	0.408	5.99913e-61	PSF-myo
Fbln2	1.85587e-39	0.466419	0.849	0.806	5.10661e-35	PSF-other				Ndrg4	2.18911e-65	0.69466	0.521	0.332	6.02356e-61	PSF-myo
Litaf	1.9109e-39	0.556524	0.647	0.578	5.25803e-35	PSF-other				Lmo7	2.62668e-64	0.977287	0.323	0.163	7.22757e-60	PSF-myo
Mgp	4.83306e-39	0.596989	0.953	0.961	1.32986e-34	PSF-other				Eny2	2.8914e-64	0.349715	0.931	0.84	7.95598e-60	PSF-myo
Anxa1	7.0861e-39	0.343769	0.966	0.968	1.94981e-34	PSF-other				Txndc5	6.30176e-64	0.311706	0.947	0.893	1.73399e-59	PSF-myo
Mettl7a1	1.77263e-38	1.32423	0.279	0.173	4.87756e-34	PSF-other				Ssr3	1.43846e-63	0.311052	0.951	0.899	3.95808e-59	PSF-myo
Lnx1	1.85679e-38	0.994884	0.346	0.237	5.10914e-34	PSF-other				Atp5g1	1.51492e-63	0.306788	0.973	0.936	4.16847e-59	PSF-myo
Phlda3	4.87598e-38	0.552703	0.717	0.664	1.34167e-33	PSF-other				Hspg2	1.84228e-63	0.327664	0.971	0.935	5.06921e-59	PSF-myo
Cxcl1	6.81276e-38	0.969561	0.551	0.443	1.8746e-33	PSF-other				Mrc2	3.56121e-63	0.448546	0.876	0.766	9.79903e-59	PSF-myo
Emb	6.86779e-38	0.641701	0.773	0.808	1.88974e-33	PSF-other				Smdt1	8.39843e-63	0.29832	0.963	0.927	2.31091e-58	PSF-myo
Rnd3	1.73241e-37	0.786101	0.505	0.41	4.7669e-33	PSF-other				Creb3l1	1.07607e-62	0.523683	0.795	0.637	2.9609e-58	PSF-myo
Ddr2	1.7626e-37	0.58825	0.685	0.652	4.84996e-33	PSF-other				Ncam1	1.11796e-62	0.595195	0.628	0.434	3.07617e-58	PSF-myo
Igfbp5	3.12695e-37	0.829701	0.635	0.534	8.60413e-33	PSF-other				Pde4dip	2.06864e-62	0.607175	0.543	0.347	5.69208e-58	PSF-myo
Igfbp6	3.73535e-37	0.669374	0.938	0.944	1.02782e-32	PSF-other				Taf10	6.03538e-62	0.386821	0.877	0.768	1.66069e-57	PSF-myo
Il13ra1	4.75535e-37	0.605339	0.597	0.535	1.30848e-32	PSF-other				2900026A02Rik	1.24205e-61	0.821561	0.347	0.184	3.41763e-57	PSF-myo
Ank2	5.41761e-37	0.602423	0.649	0.608	1.49071e-32	PSF-other				Yif1b	1.32324e-61	0.46835	0.83	0.705	3.64104e-57	PSF-myo
Arl6ip1	8.97451e-37	0.492029	0.675	0.618	2.46943e-32	PSF-other				Actr3	1.57581e-61	0.348927	0.93	0.84	4.336e-57	PSF-myo
Sox5	1.98559e-36	1.06318	0.349	0.244	5.46356e-32	PSF-other				Trp53inp2	2.32366e-61	0.760106	0.412	0.238	6.3938e-57	PSF-myo
Pttg1ip	2.18e-36	0.402308	0.816	0.812	5.99848e-32	PSF-other				Zfp521	3.26601e-61	0.528918	0.666	0.469	8.98677e-57	PSF-myo
Irf1	3.63197e-36	1.14178	0.352	0.245	9.99373e-32	PSF-other				Tenm3	4.16428e-61	0.788993	0.394	0.224	1.14584e-56	PSF-myo
Crlf1	4.36631e-36	0.704444	0.613	0.55	1.20143e-31	PSF-other				Pdia5	5.63117e-61	0.602897	0.54	0.346	1.54947e-56	PSF-myo
Osmr	5.4664e-36	0.784755	0.449	0.356	1.50414e-31	PSF-other				Myh9	3.52359e-60	0.452316	0.832	0.682	9.69551e-56	PSF-myo
Por	7.46387e-36	0.881738	0.434	0.342	2.05376e-31	PSF-other				Rab27b	6.28416e-60	0.990528	0.283	0.139	1.72915e-55	PSF-myo
Tmod3	8.49433e-36	0.526805	0.639	0.584	2.3373e-31	PSF-other				Rftn2	1.0911e-59	0.577735	0.579	0.385	3.00228e-55	PSF-myo
Hes1	8.59409e-36	0.798881	0.621	0.543	2.36475e-31	PSF-other				Psmc3	2.07493e-59	0.39873	0.893	0.797	5.70938e-55	PSF-myo
Grn	9.54673e-36	0.285011	0.93	0.926	2.62688e-31	PSF-other				Sdc1	2.55259e-59	0.449836	0.793	0.622	7.02371e-55	PSF-myo
Fmo1	1.29002e-35	1.18106	0.251	0.148	3.54963e-31	PSF-other				Rgcc	6.80358e-59	0.373105	0.727	0.538	1.87207e-54	PSF-myo
Apoe	1.37813e-35	1.07588	0.682	0.654	3.79207e-31	PSF-other				Hcfc1r1	1.02735e-58	0.345855	0.942	0.887	2.82685e-54	PSF-myo
Nox4	2.4646e-35	0.857286	0.414	0.314	6.7816e-31	PSF-other				Pxdn	1.96552e-58	0.394172	0.796	0.621	5.40831e-54	PSF-myo
Ccnl1	2.4713e-35	0.625438	0.754	0.744	6.80002e-31	PSF-other				Prr7	8.78989e-58	0.746177	0.398	0.232	2.41863e-53	PSF-myo
Tgfbr2	5.26513e-35	0.508832	0.766	0.745	1.44875e-30	PSF-other				Cmpk1	1.13269e-57	0.370514	0.884	0.754	3.11671e-53	PSF-myo
2410006H16Rik	5.28875e-35	0.393802	0.862	0.847	1.45525e-30	PSF-other				Meg3	1.49749e-57	0.366779	0.812	0.662	4.1205e-53	PSF-myo
Atf5	1.02016e-34	0.833772	0.526	0.445	2.80707e-30	PSF-other				Cryab	1.51594e-57	0.634904	0.804	0.651	4.17126e-53	PSF-myo
Rev3l	1.25354e-34	0.725974	0.507	0.432	3.44924e-30	PSF-other				Tceal8	1.52147e-57	0.341364	0.92	0.824	4.18649e-53	PSF-myo
Cbr3	1.29188e-34	1.0019	0.315	0.215	3.55475e-30	PSF-other				Nkd2	1.54651e-57	0.864895	0.276	0.134	4.25537e-53	PSF-myo
Cyth3	1.63967e-34	0.615521	0.572	0.499	4.51172e-30	PSF-other				Plpp5	2.26344e-57	0.468302	0.712	0.53	6.22808e-53	PSF-myo
Filip1l	2.08358e-34	0.709653	0.507	0.41	5.73317e-30	PSF-other				Dusp3	2.59985e-57	0.599858	0.557	0.373	7.15374e-53	PSF-myo
Son	1.82338e-33	0.265913	0.931	0.925	5.01721e-29	PSF-other				Pdgfc	4.93451e-57	0.659727	0.425	0.251	1.35778e-52	PSF-myo
Casp12	2.82861e-33	0.730207	0.395	0.292	7.78319e-29	PSF-other				Nr1d1	5.39298e-57	0.535895	0.61	0.424	1.48393e-52	PSF-myo
Rara	1.19473e-32	0.814313	0.354	0.253	3.28741e-28	PSF-other				Wtip	5.96177e-57	0.506893	0.692	0.516	1.64044e-52	PSF-myo
Osr2	1.95874e-32	0.524406	0.559	0.453	5.38968e-28	PSF-other				Sec31a	8.02256e-57	0.324944	0.931	0.851	2.20749e-52	PSF-myo
Sgk1	3.28912e-32	0.460651	0.827	0.788	9.05033e-28	PSF-other				Prelp	1.15822e-56	0.425326	0.908	0.82	3.18695e-52	PSF-myo
Rbms1	4.16242e-32	0.355807	0.847	0.842	1.14533e-27	PSF-other				Col6a2	1.33185e-56	0.260833	0.992	0.996	3.66471e-52	PSF-myo
Srsf5	2.57019e-31	0.309107	0.873	0.877	7.07212e-27	PSF-other				Lrrc15	2.14333e-56	0.627881	0.644	0.481	5.89759e-52	PSF-myo
Junb	3.18405e-31	0.488667	0.934	0.932	8.76124e-27	PSF-other				Ptgfrn	2.48814e-56	0.42354	0.866	0.756	6.84638e-52	PSF-myo
Igfbp4	5.85069e-31	0.625285	0.966	0.969	1.60988e-26	PSF-other				Uso1	3.37641e-56	0.479284	0.716	0.548	9.29052e-52	PSF-myo
Hspa1a	7.9608e-31	0.62794	0.473	0.381	2.19049e-26	PSF-other				Praf2	4.31797e-56	0.412955	0.811	0.674	1.18813e-51	PSF-myo
Agpat3	1.31907e-30	0.723297	0.414	0.325	3.62956e-26	PSF-other				Peg3	4.96938e-56	0.489132	0.576	0.386	1.36738e-51	PSF-myo
Cnbp	1.52348e-30	0.271106	0.906	0.905	4.19202e-26	PSF-other				Calm1	8.73909e-56	0.266454	0.985	0.983	2.40465e-51	PSF-myo
Antxr2	1.58142e-30	0.691879	0.504	0.441	4.35144e-26	PSF-other				Prrc1	2.07602e-55	0.370436	0.855	0.722	5.71237e-51	PSF-myo
Ackr3	3.03685e-30	0.644193	0.608	0.551	8.35621e-26	PSF-other				Mif	3.11563e-55	0.391551	0.937	0.868	8.57297e-51	PSF-myo
S100a10	3.37053e-30	0.390219	0.995	0.996	9.27434e-26	PSF-other				Msn	3.1934e-55	0.410772	0.93	0.869	8.78697e-51	PSF-myo
Scpep1	5.13062e-30	0.343305	0.821	0.806	1.41174e-25	PSF-other				Tram1	4.0537e-55	0.351639	0.914	0.816	1.11542e-50	PSF-myo
Entpd2	5.81661e-30	1.44256	0.252	0.164	1.6005e-25	PSF-other				Selenos	7.94958e-55	0.307463	0.963	0.919	2.18741e-50	PSF-myo
Nfkbia	6.55488e-30	0.629329	0.805	0.804	1.80364e-25	PSF-other				Hes6	1.28522e-54	0.711573	0.473	0.303	3.53642e-50	PSF-myo
Lpl	1.40674e-29	1.7613	0.266	0.178	3.87078e-25	PSF-other				Hmgb3	1.37029e-54	0.841736	0.301	0.156	3.7705e-50	PSF-myo
Ctsc	1.69321e-29	1.19055	0.255	0.164	4.65904e-25	PSF-other				Pmepa1	1.47688e-54	0.296133	0.97	0.945	4.06379e-50	PSF-myo
Wsb1	1.8341e-29	0.614485	0.612	0.573	5.0467e-25	PSF-other				Iqgap1	1.52549e-54	0.389174	0.926	0.864	4.19755e-50	PSF-myo
Clk1	1.85454e-29	0.479156	0.715	0.688	5.10294e-25	PSF-other				Ndufs5	1.56885e-54	0.310092	0.947	0.878	4.31684e-50	PSF-myo
Zcchc24	4.91303e-29	0.462335	0.643	0.592	1.35187e-24	PSF-other				Mpc1	2.34703e-54	0.322191	0.923	0.849	6.45808e-50	PSF-myo
Fgl2	6.9819e-29	1.03947	0.421	0.336	1.92114e-24	PSF-other				Ap1s2	2.53007e-54	0.560585	0.581	0.396	6.96174e-50	PSF-myo
Pik3r1	8.05103e-29	0.629629	0.524	0.448	2.21532e-24	PSF-other				D8Ertd738e	2.56128e-54	0.277514	0.968	0.933	7.04761e-50	PSF-myo
Slc1a5	1.67685e-28	0.621894	0.532	0.465	4.61401e-24	PSF-other				Picalm	2.95426e-54	0.421144	0.814	0.683	8.12894e-50	PSF-myo
Nfib	1.91762e-28	0.351765	0.877	0.868	5.27651e-24	PSF-other				Dock4	3.51869e-54	0.900064	0.33	0.183	9.68204e-50	PSF-myo
Mgst3	2.0345e-28	0.511445	0.733	0.703	5.59814e-24	PSF-other				Tmem208	3.61372e-54	0.416064	0.826	0.695	9.94352e-50	PSF-myo
Hspa1b	2.25637e-28	0.442408	0.423	0.321	6.20863e-24	PSF-other				Mrpl20	1.07364e-53	0.326321	0.91	0.824	2.95423e-49	PSF-myo
A4galt	2.27903e-28	0.766079	0.372	0.284	6.27098e-24	PSF-other				Chd3	1.84731e-53	0.520354	0.74	0.588	5.08306e-49	PSF-myo
Tcp11l2	5.79302e-28	0.625173	0.466	0.392	1.59401e-23	PSF-other				Pabpc4	1.85271e-53	0.545807	0.601	0.418	5.09792e-49	PSF-myo
Arhgef12	8.83478e-28	0.443727	0.735	0.718	2.43098e-23	PSF-other				Nr4a2	2.17798e-53	0.459338	0.786	0.635	5.99294e-49	PSF-myo
Pde8a	9.73019e-28	0.644892	0.459	0.384	2.67736e-23	PSF-other				Manf	2.68222e-53	0.278442	0.964	0.913	7.38041e-49	PSF-myo
Map1b	1.03953e-27	0.686569	0.64	0.596	2.86037e-23	PSF-other				Furin	3.47865e-53	0.535574	0.652	0.472	9.57185e-49	PSF-myo
Runx1t1	1.13375e-27	0.620683	0.511	0.443	3.11964e-23	PSF-other				Ndufa4l2	4.2206e-53	0.96353	0.601	0.468	1.16134e-48	PSF-myo
Hspa5	1.52321e-27	0.399074	0.972	0.979	4.19125e-23	PSF-other				Prdx4	4.2583e-53	0.387115	0.909	0.835	1.17171e-48	PSF-myo
Hsd17b10	1.83589e-27	0.456216	0.641	0.598	5.05164e-23	PSF-other				Fam57a	4.41791e-53	0.964988	0.252	0.123	1.21563e-48	PSF-myo
Hexb	2.70367e-27	0.44324	0.651	0.604	7.43941e-23	PSF-other				H19	5.09198e-53	0.820405	0.546	0.392	1.40111e-48	PSF-myo
Rab3il1	2.90917e-27	0.6308	0.438	0.357	8.00487e-23	PSF-other				Ssr2	7.06358e-53	0.333688	0.959	0.918	1.94362e-48	PSF-myo
Tspan5	7.1737e-27	0.790005	0.317	0.229	1.97392e-22	PSF-other				Rnasek	1.48837e-52	0.367671	0.88	0.805	4.09541e-48	PSF-myo
Chst2	7.67904e-27	0.897025	0.303	0.219	2.11297e-22	PSF-other				Chpf	2.57531e-52	0.420845	0.785	0.62	7.08623e-48	PSF-myo
Airn	1.19474e-26	0.894293	0.31	0.225	3.28746e-22	PSF-other				Atp5md	2.83698e-52	0.414807	0.826	0.738	7.80622e-48	PSF-myo
Ech1	1.69174e-26	0.383639	0.741	0.733	4.65499e-22	PSF-other				Ccn1	3.4485e-52	0.495474	0.747	0.598	9.48888e-48	PSF-myo
Tmem176a	2.36088e-26	0.695802	0.522	0.457	6.4962e-22	PSF-other				Samd4	3.74761e-52	0.505766	0.658	0.487	1.03119e-47	PSF-myo
Trip10	2.37341e-26	0.781981	0.356	0.272	6.53067e-22	PSF-other				Clic4	3.7743e-52	0.356458	0.928	0.866	1.03854e-47	PSF-myo
Rap1b	3.07257e-26	0.285906	0.866	0.867	8.45447e-22	PSF-other				Nfatc1	7.05824e-52	0.656215	0.616	0.446	1.94214e-47	PSF-myo
Lama2	4.49424e-26	0.776147	0.358	0.269	1.23664e-21	PSF-other				Cacna1g	9.00038e-52	0.821449	0.275	0.14	2.47655e-47	PSF-myo
Tiparp	4.85875e-26	0.810439	0.434	0.356	1.33693e-21	PSF-other				Cd276	1.0775e-51	0.486274	0.624	0.44	2.96484e-47	PSF-myo
Hikeshi	5.76476e-26	0.473293	0.641	0.61	1.58623e-21	PSF-other				Dut	2.07743e-51	0.527179	0.688	0.527	5.71627e-47	PSF-myo
Btg1	6.31782e-26	0.4267	0.809	0.802	1.73841e-21	PSF-other				Sar1a	2.22746e-51	0.278212	0.958	0.913	6.12908e-47	PSF-myo
Dnajb4	6.79297e-26	0.617459	0.584	0.54	1.86915e-21	PSF-other				Grb10	4.50393e-51	0.321024	0.914	0.809	1.2393e-46	PSF-myo
Impdh2	8.39562e-26	0.441638	0.662	0.629	2.31014e-21	PSF-other				Cd59a	1.16386e-50	0.971451	0.32	0.182	3.20247e-46	PSF-myo
Vat1	1.23705e-25	0.367118	0.786	0.785	3.40387e-21	PSF-other				Gpr180	1.3171e-50	0.463175	0.686	0.516	3.62413e-46	PSF-myo
Chka	1.33249e-25	0.812079	0.422	0.34	3.66649e-21	PSF-other				Dpysl3	1.9108e-50	0.362206	0.925	0.843	5.25775e-46	PSF-myo
Cox20	1.34348e-25	0.480888	0.572	0.529	3.69672e-21	PSF-other				Serf1	2.2081e-50	0.345346	0.889	0.775	6.07582e-46	PSF-myo
Smc1a	1.52583e-25	0.421876	0.694	0.679	4.19847e-21	PSF-other				Ndnf	2.7323e-50	0.84121	0.264	0.134	7.51819e-46	PSF-myo
Tcf4	1.69448e-25	0.280097	0.929	0.942	4.66254e-21	PSF-other				Flna	2.75656e-50	0.370378	0.886	0.789	7.58496e-46	PSF-myo
Iah1	1.94272e-25	0.55798	0.529	0.473	5.34559e-21	PSF-other				Copb2	3.45905e-50	0.318576	0.913	0.832	9.51792e-46	PSF-myo
Ugdh	3.52068e-25	0.654322	0.643	0.614	9.68749e-21	PSF-other				Adcy2	4.02274e-50	0.733101	0.321	0.176	1.1069e-45	PSF-myo
Prg4	4.17327e-25	1.36338	0.79	0.813	1.14832e-20	PSF-other				Entpd7	4.57576e-50	0.797518	0.302	0.163	1.25907e-45	PSF-myo
Carhsp1	4.21303e-25	0.547781	0.53	0.478	1.15926e-20	PSF-other				1810055G02Rik	6.80278e-50	0.563815	0.577	0.409	1.87185e-45	PSF-myo
Tacc1	4.55729e-25	0.458729	0.635	0.596	1.25399e-20	PSF-other				Tmem184b	9.2675e-50	0.547561	0.532	0.356	2.55005e-45	PSF-myo
Tmed5	4.77767e-25	0.561702	0.513	0.446	1.31462e-20	PSF-other				Mydgf	1.86182e-49	0.330685	0.917	0.84	5.12298e-45	PSF-myo
Uba52	5.1404e-25	0.407471	0.734	0.712	1.41443e-20	PSF-other				Uqcrq	2.42204e-49	0.267616	0.958	0.917	6.66449e-45	PSF-myo
S1pr2	5.36904e-25	0.74814	0.334	0.251	1.47734e-20	PSF-other				Stk17b	2.64859e-49	0.531165	0.549	0.369	7.28786e-45	PSF-myo
Ociad2	7.98475e-25	0.773839	0.46	0.4	2.19708e-20	PSF-other				Prkg1	3.55423e-49	0.881981	0.284	0.15	9.77983e-45	PSF-myo
Pros1	8.30655e-25	0.495764	0.602	0.571	2.28563e-20	PSF-other				Nrbf2	4.48351e-49	0.522906	0.635	0.458	1.23368e-44	PSF-myo
Sirpa	1.5804e-24	0.656906	0.461	0.398	4.34864e-20	PSF-other				Wipi1	4.64084e-49	0.380457	0.791	0.637	1.27697e-44	PSF-myo
Srsf7	1.84488e-24	0.360138	0.776	0.768	5.07637e-20	PSF-other				Tgfb3	1.03997e-48	0.381676	0.784	0.627	2.86157e-44	PSF-myo
Ahnak	3.84065e-24	0.267002	0.986	0.99	1.05679e-19	PSF-other				Serinc5	1.12629e-48	0.646087	0.484	0.322	3.0991e-44	PSF-myo
Ergic3	4.01233e-24	0.291344	0.902	0.91	1.10403e-19	PSF-other				Rab31	1.68878e-48	0.449066	0.714	0.541	4.64686e-44	PSF-myo
Frmd6	4.23516e-24	0.380128	0.782	0.776	1.16535e-19	PSF-other				Chrd	1.98423e-48	0.776157	0.296	0.16	5.4598e-44	PSF-myo
Isg15	5.20916e-24	0.831933	0.256	0.17	1.43335e-19	PSF-other				Pla2g4a	2.37492e-48	0.629343	0.364	0.212	6.53482e-44	PSF-myo
Stk38	5.51682e-24	0.619595	0.494	0.441	1.51801e-19	PSF-other				Nr4a3	2.94485e-48	0.883292	0.351	0.212	8.10305e-44	PSF-myo
Klhl13	2.03231e-23	0.662081	0.419	0.352	5.59209e-19	PSF-other				Cog6	5.46643e-48	0.703624	0.366	0.216	1.50414e-43	PSF-myo
Apbb1ip	2.81722e-23	0.856143	0.351	0.279	7.75185e-19	PSF-other				Gxylt2	5.66218e-48	0.368432	0.796	0.625	1.558e-43	PSF-myo
Dek	4.24677e-23	0.359697	0.734	0.724	1.16854e-18	PSF-other				Srp9	8.34953e-48	0.252494	0.957	0.903	2.29746e-43	PSF-myo
Tcf7l2	4.37552e-23	0.622642	0.505	0.456	1.20397e-18	PSF-other				Endod1	9.38687e-48	0.683272	0.387	0.233	2.58289e-43	PSF-myo
Igsf8	7.09954e-23	0.637808	0.452	0.395	1.95351e-18	PSF-other				Ikbip	1.02141e-47	0.33108	0.887	0.796	2.81051e-43	PSF-myo
Raly	9.53151e-23	0.304686	0.795	0.792	2.62269e-18	PSF-other				Rhod	1.16439e-47	0.678072	0.43	0.271	3.20393e-43	PSF-myo
Cct5	1.2157e-22	0.311617	0.771	0.753	3.34511e-18	PSF-other				Impdh1	1.46432e-47	0.585499	0.528	0.364	4.02923e-43	PSF-myo
Tns1	2.23187e-22	0.474288	0.626	0.596	6.14121e-18	PSF-other				Prex1	1.58521e-47	0.966637	0.255	0.132	4.36186e-43	PSF-myo
Acaa2	2.55683e-22	0.51752	0.539	0.495	7.03537e-18	PSF-other				Pla2g12a	2.00607e-47	0.536862	0.509	0.336	5.5199e-43	PSF-myo
Il10rb	2.82334e-22	0.782543	0.27	0.189	7.76871e-18	PSF-other				P2ry10b	2.90496e-47	0.530614	0.516	0.349	7.9933e-43	PSF-myo
St13	3.45401e-22	0.277438	0.843	0.845	9.50405e-18	PSF-other				Btg3	3.13643e-47	0.457267	0.647	0.476	8.63019e-43	PSF-myo
Nop53	5.43661e-22	0.408752	0.616	0.576	1.49594e-17	PSF-other				Cdr2	5.76972e-47	0.521541	0.521	0.354	1.5876e-42	PSF-myo
Rnf150	7.32709e-22	0.844166	0.313	0.243	2.01612e-17	PSF-other				Pgam1	6.01089e-47	0.407975	0.889	0.812	1.65396e-42	PSF-myo
Vwa5a	9.20021e-22	0.488893	0.519	0.474	2.53153e-17	PSF-other				Mmp14	6.22959e-47	0.263664	0.963	0.934	1.71413e-42	PSF-myo
Cped1	1.44656e-21	0.405203	0.68	0.667	3.98035e-17	PSF-other				Dennd4a	8.39209e-47	0.603522	0.47	0.309	2.30917e-42	PSF-myo
Rras	1.58507e-21	0.361651	0.726	0.705	4.36149e-17	PSF-other				Eif4e2	1.35446e-46	0.343481	0.857	0.752	3.72694e-42	PSF-myo
Ephx1	2.19528e-21	0.832943	0.397	0.339	6.04052e-17	PSF-other				Golt1b	1.50163e-46	0.425504	0.696	0.532	4.13189e-42	PSF-myo
Akr7a5	2.52492e-21	0.431806	0.56	0.52	6.94757e-17	PSF-other				Cmas	1.84404e-46	0.593384	0.475	0.312	5.07407e-42	PSF-myo
Slc16a1	3.02387e-21	1.02692	0.289	0.219	8.32049e-17	PSF-other				Robo1	2.59516e-46	0.626928	0.397	0.242	7.14084e-42	PSF-myo
AW551984	3.1185e-21	0.875636	0.313	0.243	8.58085e-17	PSF-other				Rhoq	2.64683e-46	0.435263	0.782	0.66	7.28303e-42	PSF-myo
AY036118	3.49036e-21	0.390767	0.833	0.883	9.60408e-17	PSF-other				Rpn1	3.39623e-46	0.315059	0.91	0.833	9.34506e-42	PSF-myo
Layn	4.69665e-21	0.861783	0.253	0.179	1.29233e-16	PSF-other				Wfdc1	3.54539e-46	0.974809	0.281	0.157	9.75549e-42	PSF-myo
Spg21	4.72644e-21	0.434234	0.587	0.547	1.30053e-16	PSF-other				Gorasp2	4.02536e-46	0.345641	0.833	0.691	1.10762e-41	PSF-myo
Pde1a	6.06357e-21	0.887722	0.259	0.185	1.66845e-16	PSF-other				Armcx4	3.37808e-45	0.723004	0.269	0.143	9.29511e-41	PSF-myo
Synm	6.32049e-21	0.540984	0.62	0.6	1.73915e-16	PSF-other				Fbln5	3.39472e-45	0.43009	0.742	0.605	9.3409e-41	PSF-myo
Ugcg	7.03839e-21	0.731385	0.48	0.434	1.93668e-16	PSF-other				Rgl1	3.69099e-45	0.553795	0.542	0.382	1.01561e-40	PSF-myo
Medag	7.36953e-21	0.450609	0.778	0.778	2.0278e-16	PSF-other				Olfml3	4.05201e-45	0.481883	0.909	0.841	1.11495e-40	PSF-myo
Olfm1	8.10263e-21	0.639139	0.424	0.359	2.22952e-16	PSF-other				Slc12a4	4.08794e-45	0.540602	0.525	0.358	1.12484e-40	PSF-myo
Ei24	9.24812e-21	0.541704	0.444	0.385	2.54471e-16	PSF-other				Cttn	4.13809e-45	0.366102	0.816	0.683	1.13864e-40	PSF-myo
Bcl3	1.15626e-20	0.808013	0.293	0.218	3.18157e-16	PSF-other				Sorcs2	5.35068e-45	0.471924	0.506	0.335	1.47229e-40	PSF-myo
Map4k4	1.31612e-20	0.353734	0.75	0.734	3.62145e-16	PSF-other				Ttc28	5.57004e-45	0.379244	0.817	0.68	1.53265e-40	PSF-myo
Hsp90aa1	1.42433e-20	0.296806	0.921	0.934	3.91919e-16	PSF-other				Rassf5	6.13679e-45	0.78261	0.309	0.175	1.6886e-40	PSF-myo
Irak3	1.45534e-20	0.84704	0.265	0.193	4.0045e-16	PSF-other				Papss2	6.99831e-45	0.590827	0.436	0.28	1.92566e-40	PSF-myo
Ndrg1	1.60172e-20	0.590908	0.469	0.399	4.4073e-16	PSF-other				Nans	1.06285e-44	0.466596	0.644	0.482	2.92454e-40	PSF-myo
Pcolce2	1.63101e-20	1.72857	0.265	0.2	4.48788e-16	PSF-other				Chst11	1.28153e-44	0.696197	0.331	0.191	3.52625e-40	PSF-myo
Resf1	2.17926e-20	0.488076	0.559	0.514	5.99644e-16	PSF-other				Rnf19b	1.35171e-44	0.595727	0.603	0.454	3.71937e-40	PSF-myo
Arl4a	2.59947e-20	0.403385	0.661	0.627	7.15269e-16	PSF-other				Tubb2a	1.46488e-44	0.454738	0.887	0.828	4.03076e-40	PSF-myo
Chic2	2.64941e-20	0.290991	0.782	0.778	7.29013e-16	PSF-other				Copg1	1.75025e-44	0.38693	0.789	0.647	4.81598e-40	PSF-myo
Sirt1	3.00352e-20	0.8327	0.287	0.216	8.26449e-16	PSF-other				3110040N11Rik	2.09337e-44	0.579422	0.42	0.263	5.76011e-40	PSF-myo
Snx5	3.37999e-20	0.418503	0.605	0.572	9.30037e-16	PSF-other				Aldh18a1	2.11228e-44	0.505783	0.522	0.359	5.81214e-40	PSF-myo
Sqstm1	4.42017e-20	0.358957	0.829	0.828	1.21626e-15	PSF-other				Igdcc4	3.2822e-44	0.57295	0.362	0.213	9.0313e-40	PSF-myo
Eif3m	5.34711e-20	0.296688	0.762	0.759	1.47131e-15	PSF-other				Mia3	4.57274e-44	0.359004	0.817	0.692	1.25824e-39	PSF-myo
Snx1	7.28447e-20	0.486265	0.476	0.422	2.00439e-15	PSF-other				Igsf10	7.46612e-44	0.320879	0.914	0.821	2.05438e-39	PSF-myo
Tut4	1.03712e-19	0.539635	0.451	0.394	2.85373e-15	PSF-other				Sec13	9.65939e-44	0.316943	0.845	0.725	2.65788e-39	PSF-myo
S100a9	1.11187e-19	0.480415	0.265	0.195	3.05942e-15	PSF-other				Plcl1	1.34984e-43	0.793128	0.267	0.143	3.71421e-39	PSF-myo
Nfkbiz	1.24001e-19	0.646748	0.538	0.493	3.41201e-15	PSF-other				Nhp2	2.46469e-43	0.389547	0.738	0.59	6.78183e-39	PSF-myo
Ly96	1.41223e-19	0.820881	0.258	0.188	3.8859e-15	PSF-other				Slc39a11	3.56698e-43	0.725255	0.258	0.138	9.81491e-39	PSF-myo
Cir1	1.47999e-19	0.536443	0.487	0.439	4.07234e-15	PSF-other				Pde4d	9.35798e-43	0.629846	0.335	0.196	2.57494e-38	PSF-myo
Tap2	2.52112e-19	0.708018	0.319	0.251	6.93712e-15	PSF-other				Nudcd2	1.08954e-42	0.388076	0.76	0.611	2.99798e-38	PSF-myo
Anxa7	4.34183e-19	0.394636	0.606	0.582	1.1947e-14	PSF-other				Slc35e1	1.57526e-42	0.622932	0.374	0.229	4.3345e-38	PSF-myo
Nid1	4.78502e-19	0.413256	0.774	0.777	1.31665e-14	PSF-other				Tiam2	1.66719e-42	0.636583	0.385	0.24	4.58743e-38	PSF-myo
AC149090.1	4.94341e-19	0.527692	0.457	0.398	1.36023e-14	PSF-other				Adamtsl1	2.14735e-42	0.69357	0.282	0.157	5.90864e-38	PSF-myo
Ccnd2	5.33541e-19	0.37724	0.758	0.746	1.46809e-14	PSF-other				P4ha2	3.78598e-42	0.538253	0.765	0.666	1.04175e-37	PSF-myo
Naaa	6.66572e-19	0.594629	0.419	0.367	1.83414e-14	PSF-other				Cry2	4.73582e-42	0.587354	0.478	0.325	1.30311e-37	PSF-myo
Cd164	7.48359e-19	0.27498	0.796	0.804	2.05919e-14	PSF-other				Chst12	4.79527e-42	0.386986	0.697	0.536	1.31947e-37	PSF-myo
Paics	7.8511e-19	0.352431	0.641	0.613	2.16031e-14	PSF-other				Fgfr2	5.51612e-42	0.894737	0.299	0.171	1.51781e-37	PSF-myo
Ssh2	9.42804e-19	0.760259	0.359	0.298	2.59422e-14	PSF-other				Hras	6.60676e-42	0.372823	0.791	0.665	1.81792e-37	PSF-myo
Irf2	1.07658e-18	0.542346	0.427	0.368	2.96231e-14	PSF-other				1110065P20Rik	7.62077e-42	0.365137	0.769	0.62	2.09693e-37	PSF-myo
Glis3	1.22745e-18	0.776143	0.269	0.2	3.37746e-14	PSF-other				4931406P16Rik	1.31013e-41	0.577915	0.518	0.367	3.60495e-37	PSF-myo
Nck1	1.6688e-18	0.483503	0.524	0.483	4.59186e-14	PSF-other				Arl1	1.98222e-41	0.252161	0.956	0.918	5.45428e-37	PSF-myo
Il3ra	1.82986e-18	0.683907	0.323	0.255	5.03504e-14	PSF-other				Dgkh	3.75291e-41	0.566763	0.39	0.245	1.03265e-36	PSF-myo
Bnip3l	1.92868e-18	0.261703	0.789	0.779	5.30696e-14	PSF-other				Slc40a1	5.39899e-41	0.871606	0.252	0.136	1.48559e-36	PSF-myo
Rab34	2.34598e-18	0.279513	0.793	0.788	6.45521e-14	PSF-other				Arfgap1	5.47303e-41	0.455037	0.578	0.406	1.50596e-36	PSF-myo
Pnrc2	2.82712e-18	0.497319	0.493	0.451	7.77912e-14	PSF-other				Fam98a	5.70398e-41	0.563597	0.446	0.295	1.56951e-36	PSF-myo
Procr	2.90844e-18	1.0313	0.276	0.212	8.00286e-14	PSF-other				Eif4g1	6.75897e-41	0.321896	0.853	0.75	1.8598e-36	PSF-myo
Ddit4	3.29081e-18	0.861404	0.374	0.309	9.055e-14	PSF-other				Ptgs2	9.04398e-41	0.51133	0.397	0.256	2.48854e-36	PSF-myo
Add1	3.63069e-18	0.41817	0.597	0.578	9.99021e-14	PSF-other				Pi4k2b	9.0971e-41	0.511189	0.49	0.333	2.50316e-36	PSF-myo
Hsd17b11	3.79444e-18	0.650066	0.367	0.31	1.04408e-13	PSF-other				Mtmr11	9.31502e-41	0.506737	0.511	0.352	2.56312e-36	PSF-myo
Ier5	4.78322e-18	0.665007	0.61	0.586	1.31615e-13	PSF-other				Gsto1	1.01246e-40	0.49836	0.545	0.382	2.78587e-36	PSF-myo
2011-09-01	4.86508e-18	0.330284	0.759	0.757	1.33868e-13	PSF-other				Tsc22d1	1.09415e-40	0.302841	0.943	0.869	3.01065e-36	PSF-myo
Top1	5.24169e-18	0.305689	0.832	0.842	1.4423e-13	PSF-other				Myo1e	1.69263e-40	0.391964	0.605	0.437	4.65744e-36	PSF-myo
Clmp	5.45511e-18	0.328812	0.753	0.745	1.50103e-13	PSF-other				Srp19	2.14998e-40	0.306389	0.877	0.789	5.91589e-36	PSF-myo
Snx21	5.6305e-18	0.692856	0.364	0.303	1.54929e-13	PSF-other				Mrpl53	3.64713e-40	0.402997	0.673	0.519	1.00354e-35	PSF-myo
Vapb	6.07151e-18	0.346047	0.679	0.672	1.67064e-13	PSF-other				Nxn	3.88232e-40	0.568487	0.348	0.208	1.06826e-35	PSF-myo
Pard3b	6.09563e-18	0.732394	0.291	0.224	1.67727e-13	PSF-other				Klhdc10	4.63542e-40	0.608605	0.381	0.239	1.27548e-35	PSF-myo
Cdkn1b	7.05183e-18	0.490855	0.502	0.463	1.94038e-13	PSF-other				Mras	5.47162e-40	0.578015	0.487	0.341	1.50557e-35	PSF-myo
Dnajb9	7.21755e-18	0.450673	0.674	0.665	1.98598e-13	PSF-other				Fdps	5.99243e-40	0.745917	0.425	0.288	1.64888e-35	PSF-myo
Lgals9	7.31788e-18	0.572869	0.435	0.384	2.01359e-13	PSF-other				Sub1	6.25228e-40	0.260892	0.915	0.828	1.72038e-35	PSF-myo
Sgce	7.40159e-18	0.408145	0.587	0.556	2.03662e-13	PSF-other				Slc1a4	9.55062e-40	0.459768	0.554	0.392	2.62795e-35	PSF-myo
P2rx4	1.07322e-17	0.615975	0.452	0.41	2.95307e-13	PSF-other				Macrod2	2.31913e-39	0.742729	0.268	0.149	6.38131e-35	PSF-myo
Cct4	1.29408e-17	0.262679	0.78	0.779	3.5608e-13	PSF-other				Fam162a	2.61274e-39	0.424766	0.848	0.739	7.18923e-35	PSF-myo
Ptgfr	1.60135e-17	0.81947	0.279	0.21	4.40627e-13	PSF-other				Hacd1	2.95974e-39	0.403653	0.708	0.566	8.14402e-35	PSF-myo
Ctso	2.43096e-17	0.660899	0.285	0.22	6.68903e-13	PSF-other				Pde7a	8.14124e-39	0.772683	0.275	0.157	2.24014e-34	PSF-myo
Eci2	2.55904e-17	0.401233	0.589	0.566	7.04145e-13	PSF-other				Golga3	1.17639e-38	0.431278	0.576	0.415	3.23695e-34	PSF-myo
Snu13	2.72426e-17	0.251126	0.806	0.802	7.49607e-13	PSF-other				Scd2	3.50313e-38	0.45108	0.674	0.533	9.6392e-34	PSF-myo
Ptn	3.16366e-17	0.377841	0.632	0.806	8.70512e-13	PSF-other				Cope	4.06331e-38	0.261062	0.947	0.874	1.11806e-33	PSF-myo
Ppp3ca	3.43275e-17	0.277904	0.86	0.873	9.44557e-13	PSF-other				Dbp	4.87594e-38	0.722871	0.39	0.267	1.34166e-33	PSF-myo
Zfp703	3.72245e-17	0.422642	0.667	0.66	1.02427e-12	PSF-other				Tmem258	5.9939e-38	0.276774	0.942	0.912	1.64928e-33	PSF-myo
Srsf2	5.43053e-17	0.252012	0.847	0.861	1.49426e-12	PSF-other				Fat1	6.11198e-38	0.499949	0.536	0.383	1.68177e-33	PSF-myo
Tle5	5.46262e-17	0.296767	0.774	0.79	1.5031e-12	PSF-other				BC031181	9.97826e-38	0.341474	0.794	0.665	2.74562e-33	PSF-myo
Sqor	5.52389e-17	0.692978	0.251	0.185	1.51995e-12	PSF-other				Vamp8	1.17391e-37	0.322514	0.873	0.792	3.23014e-33	PSF-myo
Zfas1	6.22273e-17	0.421564	0.588	0.549	1.71225e-12	PSF-other				Nek7	1.26489e-37	0.39421	0.645	0.488	3.48048e-33	PSF-myo
St3gal1	6.47066e-17	0.528539	0.452	0.404	1.78047e-12	PSF-other				Cryzl2	1.58666e-37	0.643702	0.303	0.178	4.36585e-33	PSF-myo
Tspan11	7.33442e-17	0.590979	0.402	0.344	2.01814e-12	PSF-other				Pdk1	1.72198e-37	0.705365	0.252	0.14	4.73821e-33	PSF-myo
Ptgr1	7.83328e-17	0.71204	0.267	0.201	2.1554e-12	PSF-other				Zdhhc9	2.03332e-37	0.54126	0.397	0.253	5.59488e-33	PSF-myo
Adam17	8.06574e-17	0.441255	0.509	0.472	2.21937e-12	PSF-other				Copa	2.19591e-37	0.257844	0.903	0.811	6.04227e-33	PSF-myo
Phactr2	1.41957e-16	0.592523	0.401	0.347	3.90608e-12	PSF-other				Ypel2	2.55163e-37	0.597392	0.306	0.179	7.02105e-33	PSF-myo
Cpne8	1.88354e-16	0.538349	0.482	0.446	5.18276e-12	PSF-other				Apbb2	3.24547e-37	0.510293	0.402	0.257	8.93022e-33	PSF-myo
Pcf11	2.47749e-16	0.605096	0.385	0.327	6.81706e-12	PSF-other				Hip1	3.25601e-37	0.762104	0.365	0.235	8.95925e-33	PSF-myo
Tmx3	2.67195e-16	0.461372	0.5	0.462	7.35214e-12	PSF-other				Msi2	4.27443e-37	0.460621	0.538	0.386	1.17615e-32	PSF-myo
Klhl24	2.86806e-16	0.451887	0.534	0.498	7.89174e-12	PSF-other				Adpgk	5.36481e-37	0.544326	0.352	0.218	1.47618e-32	PSF-myo
Idh3b	2.92589e-16	0.384686	0.533	0.501	8.05089e-12	PSF-other				P3h3	9.10815e-37	0.30999	0.855	0.75	2.5062e-32	PSF-myo
Adamts12	3.52284e-16	0.588156	0.375	0.316	9.69346e-12	PSF-other				2310039H08Rik	9.24061e-37	0.391323	0.671	0.516	2.54265e-32	PSF-myo
Ifi35	4.40605e-16	0.648095	0.308	0.245	1.21237e-11	PSF-other				Mpp7	1.23423e-36	0.684359	0.315	0.192	3.39612e-32	PSF-myo
Snhg1	4.60153e-16	0.280716	0.769	0.767	1.26616e-11	PSF-other				Tmem150a	1.60879e-36	0.477955	0.5	0.352	4.42674e-32	PSF-myo
Pcdh18	4.88088e-16	0.691525	0.272	0.21	1.34302e-11	PSF-other				Aopep	2.21949e-36	0.294805	0.83	0.712	6.10714e-32	PSF-myo
Dram1	5.38629e-16	0.697646	0.451	0.421	1.48209e-11	PSF-other				Sec24d	2.99283e-36	0.335906	0.788	0.651	8.23506e-32	PSF-myo
C1qtnf12	5.82958e-16	0.485246	0.42	0.365	1.60407e-11	PSF-other				Dst	4.19745e-36	0.292723	0.888	0.803	1.15497e-31	PSF-myo
Ccdc34	6.44321e-16	0.456655	0.531	0.499	1.77291e-11	PSF-other				Sulf1	4.26861e-36	0.381771	0.767	0.634	1.17455e-31	PSF-myo
Mpdz	6.57231e-16	0.54655	0.417	0.367	1.80844e-11	PSF-other				Bag1	5.80367e-36	0.287471	0.932	0.867	1.59694e-31	PSF-myo
Fbxo31	9.20557e-16	0.829229	0.257	0.197	2.533e-11	PSF-other				Ube2g2	7.16762e-36	0.424085	0.603	0.457	1.97224e-31	PSF-myo
Meox2	1.11791e-15	0.545655	0.555	0.531	3.07605e-11	PSF-other				Arpc5	8.36475e-36	0.286186	0.91	0.845	2.30164e-31	PSF-myo
Ginm1	1.16118e-15	0.344658	0.658	0.647	3.1951e-11	PSF-other				Mrpl17	1.13385e-35	0.300589	0.834	0.716	3.1199e-31	PSF-myo
U2surp	1.34721e-15	0.36266	0.627	0.617	3.70699e-11	PSF-other				Rcc2	1.20873e-35	0.48541	0.449	0.301	3.32595e-31	PSF-myo
Bin1	1.43856e-15	0.344949	0.551	0.516	3.95835e-11	PSF-other				Ube2h	1.44564e-35	0.388898	0.702	0.56	3.97783e-31	PSF-myo
Ccl7	2.20943e-15	0.972764	0.296	0.232	6.07948e-11	PSF-other				Lats2	1.68343e-35	0.412272	0.535	0.377	4.63212e-31	PSF-myo
Prpf4b	2.82918e-15	0.366717	0.61	0.581	7.78476e-11	PSF-other				Tmem86a	1.73114e-35	0.728383	0.277	0.164	4.76341e-31	PSF-myo
Sptssa	4.17463e-15	0.275136	0.73	0.726	1.14869e-10	PSF-other				Ivns1abp	1.91578e-35	0.483134	0.515	0.367	5.27146e-31	PSF-myo
Cnih4	4.93607e-15	0.332087	0.643	0.619	1.35821e-10	PSF-other				Abracl	4.29846e-35	0.265162	0.869	0.767	1.18276e-30	PSF-myo
Acvrl1	5.07723e-15	0.5687	0.352	0.297	1.39705e-10	PSF-other				Neat1	5.15489e-35	0.30191	0.926	0.871	1.41842e-30	PSF-myo
Nr3c1	5.66201e-15	0.30854	0.732	0.748	1.55796e-10	PSF-other				Ube2m	5.76154e-35	0.311688	0.832	0.716	1.58535e-30	PSF-myo
Mpv17	6.57362e-15	0.478536	0.451	0.412	1.8088e-10	PSF-other				Gja1	5.88174e-35	0.305485	0.863	0.732	1.61842e-30	PSF-myo
Hbp1	6.80561e-15	0.308339	0.638	0.619	1.87263e-10	PSF-other				Nucb2	9.48936e-35	0.327154	0.812	0.701	2.61109e-30	PSF-myo
Vps13c	7.0302e-15	0.621461	0.355	0.302	1.93443e-10	PSF-other				Specc1	1.00329e-34	0.45898	0.404	0.266	2.76066e-30	PSF-myo
Cited2	7.2615e-15	0.498103	0.438	0.383	1.99807e-10	PSF-other				Vgll3	1.35301e-34	0.455693	0.409	0.268	3.72293e-30	PSF-myo
Sbno2	7.54413e-15	0.666568	0.462	0.415	2.07584e-10	PSF-other				Skil	1.36341e-34	0.374161	0.707	0.561	3.75156e-30	PSF-myo
Mamdc2	8.85615e-15	0.931312	0.29	0.236	2.43686e-10	PSF-other				Ykt6	1.79907e-34	0.382517	0.65	0.5	4.95031e-30	PSF-myo
Ltbp4	1.45968e-14	0.596965	0.61	0.592	4.01644e-10	PSF-other				Rin2	2.20952e-34	0.396694	0.811	0.702	6.0797e-30	PSF-myo
Cavin1	1.47934e-14	0.314017	0.882	0.899	4.07054e-10	PSF-other				Xpot	2.48659e-34	0.520483	0.421	0.286	6.8421e-30	PSF-myo
Lrrn4cl	1.50775e-14	0.522889	0.388	0.33	4.14873e-10	PSF-other				Cdc16	2.76749e-34	0.354318	0.685	0.532	7.61502e-30	PSF-myo
Pura	1.77307e-14	0.292884	0.729	0.726	4.87879e-10	PSF-other				Arl16	3.81899e-34	0.566204	0.397	0.264	1.05083e-29	PSF-myo
Rabgap1l	3.09044e-14	0.429335	0.591	0.576	8.50366e-10	PSF-other				Myh10	3.87221e-34	0.491199	0.447	0.305	1.06548e-29	PSF-myo
Dynlt1f	3.42829e-14	0.672493	0.265	0.209	9.43329e-10	PSF-other				Plagl1	4.64966e-34	0.261469	0.585	0.424	1.2794e-29	PSF-myo
Tln2	4.57399e-14	0.477412	0.537	0.522	1.25858e-09	PSF-other				Aamdc	7.3683e-34	0.372553	0.665	0.513	2.02746e-29	PSF-myo
Tspan17	4.99396e-14	0.420265	0.452	0.407	1.37414e-09	PSF-other				Rab1a	8.59703e-34	0.259973	0.892	0.804	2.36556e-29	PSF-myo
Crebrf	5.34418e-14	0.522366	0.394	0.341	1.4705e-09	PSF-other				Ccdc12	1.37139e-33	0.368349	0.852	0.739	3.77351e-29	PSF-myo
Lix1l	5.41244e-14	0.266659	0.752	0.762	1.48929e-09	PSF-other				Synpo	1.4206e-33	0.474978	0.544	0.399	3.90891e-29	PSF-myo
Tra2a	6.43127e-14	0.312022	0.727	0.718	1.76963e-09	PSF-other				Tmem147	1.44999e-33	0.280992	0.841	0.738	3.9898e-29	PSF-myo
Eif4e3	6.77862e-14	0.60859	0.307	0.254	1.8652e-09	PSF-other				Tceal3	1.64991e-33	0.669879	0.276	0.163	4.53989e-29	PSF-myo
Snx6	7.10988e-14	0.274941	0.715	0.715	1.95636e-09	PSF-other				Tnfrsf12a	2.42287e-33	0.394088	0.719	0.597	6.66676e-29	PSF-myo
Vstm4	7.76223e-14	0.606278	0.343	0.291	2.13585e-09	PSF-other				Gbf1	3.63828e-33	0.380734	0.633	0.487	1.00111e-28	PSF-myo
Tor1aip1	8.28731e-14	0.28765	0.7	0.699	2.28033e-09	PSF-other				Derl1	3.77986e-33	0.28409	0.848	0.746	1.04007e-28	PSF-myo
Rtf1	8.85832e-14	0.29995	0.638	0.62	2.43746e-09	PSF-other				Dda1	3.86376e-33	0.380257	0.622	0.467	1.06315e-28	PSF-myo
Gm2a	9.40452e-14	0.419967	0.527	0.5	2.58775e-09	PSF-other				Mien1	4.34648e-33	0.327026	0.799	0.687	1.19598e-28	PSF-myo
Glmp	9.98616e-14	0.311149	0.705	0.7	2.74779e-09	PSF-other				Arhgap42	5.60345e-33	0.498028	0.473	0.335	1.54185e-28	PSF-myo
Wdr60	1.27418e-13	0.61306	0.3	0.244	3.50603e-09	PSF-other				Rusc1	6.66509e-33	0.58409	0.308	0.19	1.83397e-28	PSF-myo
Taf1d	1.30709e-13	0.366348	0.554	0.511	3.59659e-09	PSF-other				H13	6.7733e-33	0.28172	0.87	0.782	1.86374e-28	PSF-myo
Rnf130	1.43951e-13	0.366497	0.555	0.529	3.96096e-09	PSF-other				Smad1	8.6673e-33	0.583366	0.514	0.384	2.38489e-28	PSF-myo
Efemp2	1.52072e-13	0.288297	0.814	0.826	4.18441e-09	PSF-other				Pold4	2.4288e-32	0.296704	0.789	0.646	6.68309e-28	PSF-myo
Bclaf1	1.56892e-13	0.277468	0.712	0.707	4.31705e-09	PSF-other				Sdc3	2.55924e-32	0.689114	0.372	0.251	7.042e-28	PSF-myo
Arid4b	1.57915e-13	0.332613	0.656	0.65	4.34519e-09	PSF-other				Per1	3.61129e-32	0.539124	0.385	0.26	9.93684e-28	PSF-myo
Emg1	1.71186e-13	0.29044	0.649	0.647	4.71036e-09	PSF-other				Tmem42	3.68361e-32	0.526948	0.372	0.241	1.01358e-27	PSF-myo
Mat2a	1.83295e-13	0.268222	0.776	0.778	5.04355e-09	PSF-other				Rgs10	3.72352e-32	0.511441	0.588	0.455	1.02456e-27	PSF-myo
Gpatch8	1.85085e-13	0.463911	0.466	0.436	5.09281e-09	PSF-other				Lsm6	3.78309e-32	0.337356	0.746	0.62	1.04095e-27	PSF-myo
Ltbr	2.01683e-13	0.395063	0.512	0.481	5.54951e-09	PSF-other				Tgfb1i1	5.33577e-32	0.313115	0.725	0.59	1.46819e-27	PSF-myo
Nrip1	2.227e-13	0.519394	0.543	0.525	6.12782e-09	PSF-other				Msrb3	6.38037e-32	0.391822	0.624	0.479	1.75562e-27	PSF-myo
Cab39l	2.29142e-13	0.530465	0.394	0.346	6.30508e-09	PSF-other				Armcx3	7.56691e-32	0.306009	0.763	0.634	2.08211e-27	PSF-myo
Fam110b	2.59898e-13	0.684734	0.317	0.269	7.15136e-09	PSF-other				Ankrd12	7.82182e-32	0.337646	0.735	0.597	2.15225e-27	PSF-myo
Mycbp2	2.6745e-13	0.321823	0.727	0.739	7.35916e-09	PSF-other				Plaur	8.58839e-32	0.373174	0.436	0.296	2.36318e-27	PSF-myo
Nfil3	3.10853e-13	0.554898	0.447	0.404	8.55342e-09	PSF-other				Gm1673	1.04979e-31	0.38885	0.544	0.397	2.88861e-27	PSF-myo
Ak3	3.13733e-13	0.378923	0.515	0.485	8.63268e-09	PSF-other				Zfp354c	1.59215e-31	0.380161	0.49	0.342	4.38096e-27	PSF-myo
Sdf2l1	3.45006e-13	0.680565	0.313	0.264	9.49319e-09	PSF-other				Bag2	1.8362e-31	0.674564	0.264	0.158	5.05249e-27	PSF-myo
Rp9	3.79487e-13	0.282392	0.699	0.693	1.0442e-08	PSF-other				Rab21	1.86737e-31	0.361093	0.771	0.65	5.13825e-27	PSF-myo
Map3k20	4.91377e-13	0.528112	0.345	0.292	1.35207e-08	PSF-other				Pigs	3.18494e-31	0.420339	0.506	0.359	8.76367e-27	PSF-myo
Axl	6.38834e-13	0.323173	0.71	0.712	1.75782e-08	PSF-other				Idh1	4.02389e-31	0.330781	0.662	0.515	1.10721e-26	PSF-myo
Ubald2	6.66575e-13	0.433167	0.487	0.454	1.83415e-08	PSF-other				Coro1c	4.55573e-31	0.420669	0.507	0.367	1.25355e-26	PSF-myo
Zhx1	6.77268e-13	0.567004	0.299	0.246	1.86357e-08	PSF-other				Eprs	4.991e-31	0.283551	0.85	0.76	1.37332e-26	PSF-myo
Pgrmc1	6.90925e-13	0.262715	0.771	0.785	1.90115e-08	PSF-other				Dusp18	5.67341e-31	0.588704	0.393	0.27	1.5611e-26	PSF-myo
Ttyh2	7.27071e-13	0.786937	0.252	0.2	2.00061e-08	PSF-other				Zfp9	5.90413e-31	0.422313	0.52	0.377	1.62458e-26	PSF-myo
Cmtm6	7.39083e-13	0.620503	0.251	0.197	2.03366e-08	PSF-other				Czib	7.53596e-31	0.366215	0.598	0.455	2.0736e-26	PSF-myo
Taf7	7.58771e-13	0.580807	0.312	0.257	2.08783e-08	PSF-other				Ssc5d	8.86796e-31	0.269547	0.911	0.865	2.44011e-26	PSF-myo
Htra1	7.64742e-13	0.261052	0.963	0.968	2.10427e-08	PSF-other				Creb3	9.35726e-31	0.363264	0.693	0.557	2.57474e-26	PSF-myo
Ints6	7.89906e-13	0.644706	0.354	0.311	2.17351e-08	PSF-other				Tmem134	9.40382e-31	0.267967	0.848	0.735	2.58756e-26	PSF-myo
Adam19	8.36857e-13	0.540962	0.404	0.36	2.30269e-08	PSF-other				Metrnl	1.23216e-30	0.341413	0.74	0.601	3.39042e-26	PSF-myo
Slc38a2	8.44589e-13	0.275952	0.838	0.865	2.32397e-08	PSF-other				Cys1	1.58051e-30	0.513428	0.341	0.219	4.34894e-26	PSF-myo
Ptpn1	1.16421e-12	0.383172	0.598	0.594	3.20344e-08	PSF-other				Fndc4	1.83323e-30	0.444422	0.472	0.332	5.04432e-26	PSF-myo
mt-Atp8	1.18483e-12	0.268745	0.816	0.827	3.26018e-08	PSF-other				0610012G03Rik	2.27207e-30	0.251671	0.846	0.748	6.25182e-26	PSF-myo
Anxa11	1.64718e-12	0.443192	0.507	0.483	4.53239e-08	PSF-other				Gm26532	2.33684e-30	0.423628	0.445	0.318	6.43006e-26	PSF-myo
Htra3	2.30298e-12	0.304343	0.854	0.868	6.33687e-08	PSF-other				Bhlhe41	2.46907e-30	0.54602	0.305	0.192	6.79389e-26	PSF-myo
Ncoa7	2.36407e-12	0.574353	0.333	0.286	6.50498e-08	PSF-other				Ppfia1	2.47016e-30	0.39999	0.532	0.386	6.79689e-26	PSF-myo
Mcub	2.38627e-12	0.432098	0.529	0.518	6.56607e-08	PSF-other				Mn1	3.10269e-30	0.35397	0.415	0.28	8.53736e-26	PSF-myo
Hoxa10	2.449e-12	0.442887	0.466	0.43	6.73866e-08	PSF-other				Hmg20b	3.55844e-30	0.292281	0.798	0.669	9.79141e-26	PSF-myo
Diaph1	2.65048e-12	0.508707	0.452	0.42	7.29306e-08	PSF-other				Yipf5	4.15932e-30	0.254358	0.881	0.78	1.14448e-25	PSF-myo
Dhrs7	3.23759e-12	0.280023	0.618	0.6	8.90855e-08	PSF-other				Pdgfa	5.22678e-30	0.337433	0.673	0.534	1.4382e-25	PSF-myo
Rif1	3.90801e-12	0.632554	0.254	0.201	1.07533e-07	PSF-other				Ptrhd1	5.90327e-30	0.454396	0.448	0.314	1.62435e-25	PSF-myo
Gfpt2	4.53377e-12	0.728514	0.336	0.293	1.24751e-07	PSF-other				Tm4sf1	6.23027e-30	0.281678	0.934	0.895	1.71432e-25	PSF-myo
Tmem98	4.5524e-12	0.733868	0.258	0.207	1.25264e-07	PSF-other				B830012L14Rik	7.17184e-30	0.382616	0.258	0.152	1.9734e-25	PSF-myo
Gm32219	4.91355e-12	0.764488	0.261	0.21	1.35201e-07	PSF-other				Dusp8	7.47267e-30	0.582245	0.262	0.156	2.05618e-25	PSF-myo
Lmo1	5.48318e-12	0.388068	0.467	0.426	1.50875e-07	PSF-other				Fzd2	1.12697e-29	0.310865	0.63	0.48	3.10098e-25	PSF-myo
Map3k8	6.17395e-12	0.723923	0.256	0.206	1.69882e-07	PSF-other				Sec22b	1.19649e-29	0.262757	0.833	0.736	3.29225e-25	PSF-myo
Snai2	6.1893e-12	0.52483	0.35	0.301	1.70305e-07	PSF-other				2510039O18Rik	1.34411e-29	0.412753	0.44	0.305	3.69846e-25	PSF-myo
Zbtb7a	6.94772e-12	0.371077	0.525	0.495	1.91174e-07	PSF-other				Slc7a1	1.35636e-29	0.615597	0.25	0.148	3.73216e-25	PSF-myo
Ankrd29	7.05536e-12	0.557852	0.408	0.377	1.94135e-07	PSF-other				Slc8a1	1.68293e-29	0.384345	0.442	0.308	4.63074e-25	PSF-myo
Bag3	7.66117e-12	0.340003	0.624	0.616	2.10805e-07	PSF-other				Ltbp1	1.84407e-29	0.264403	0.78	0.634	5.07414e-25	PSF-myo
Pink1	8.39541e-12	0.413673	0.468	0.438	2.31008e-07	PSF-other				Aff3	2.75134e-29	0.384922	0.444	0.305	7.5706e-25	PSF-myo
Sh3pxd2b	8.99055e-12	0.291258	0.709	0.7	2.47384e-07	PSF-other				Mapk6	2.75315e-29	0.379515	0.548	0.409	7.57557e-25	PSF-myo
Srcap	9.65424e-12	0.495604	0.298	0.246	2.65646e-07	PSF-other				Myo1c	2.98547e-29	0.322277	0.681	0.54	8.21482e-25	PSF-myo
Arhgap10	1.08689e-11	0.474353	0.409	0.374	2.9907e-07	PSF-other				Golph3	3.04312e-29	0.313049	0.749	0.618	8.37345e-25	PSF-myo
Lars2	1.14496e-11	0.33708	0.893	0.928	3.15048e-07	PSF-other				Vasn	3.8469e-29	0.274529	0.86	0.746	1.05851e-24	PSF-myo
Rnf167	1.28892e-11	0.509267	0.304	0.254	3.54658e-07	PSF-other				Gfpt1	5.18015e-29	0.32748	0.71	0.583	1.42537e-24	PSF-myo
Rapgef6	1.41112e-11	0.436961	0.408	0.367	3.88284e-07	PSF-other				Gtf2e2	5.50493e-29	0.386845	0.498	0.356	1.51474e-24	PSF-myo
Epb41l4aos	1.4116e-11	0.632596	0.286	0.239	3.88417e-07	PSF-other				Plekha3	6.63678e-29	0.489961	0.355	0.235	1.82618e-24	PSF-myo
Nfkb1	1.41347e-11	0.513522	0.552	0.541	3.88931e-07	PSF-other				Bex3	6.73003e-29	0.288209	0.626	0.475	1.85184e-24	PSF-myo
Tra2b	1.47054e-11	0.271974	0.77	0.782	4.04635e-07	PSF-other				Castor1	7.44338e-29	0.527329	0.337	0.22	2.04812e-24	PSF-myo
Npm3	1.53946e-11	0.399508	0.433	0.397	4.23597e-07	PSF-other				Nus1	8.77408e-29	0.321761	0.606	0.453	2.41428e-24	PSF-myo
Cdkn2aip	1.56501e-11	0.62265	0.277	0.227	4.30628e-07	PSF-other				Clint1	9.90702e-29	0.312105	0.754	0.63	2.72602e-24	PSF-myo
Elf1	1.65026e-11	0.384838	0.535	0.516	4.54085e-07	PSF-other				Adgra3	1.2694e-28	0.486172	0.459	0.329	3.49289e-24	PSF-myo
Asap2	1.72565e-11	0.603807	0.251	0.2	4.7483e-07	PSF-other				Dlc1	1.46102e-28	0.30423	0.734	0.614	4.02014e-24	PSF-myo
Smarca2	1.72983e-11	0.303966	0.632	0.62	4.75981e-07	PSF-other				Gcsh	1.54906e-28	0.371261	0.606	0.466	4.2624e-24	PSF-myo
Myd88	2.07002e-11	0.504153	0.388	0.354	5.69586e-07	PSF-other				Pls3	1.88144e-28	0.276096	0.825	0.697	5.17696e-24	PSF-myo
Mplkip	2.08689e-11	0.399829	0.491	0.473	5.74229e-07	PSF-other				Evl	1.97591e-28	0.423112	0.402	0.272	5.43691e-24	PSF-myo
Cc2d2a	2.32491e-11	0.701489	0.252	0.204	6.39723e-07	PSF-other				Piezo1	2.88009e-28	0.289715	0.623	0.475	7.92487e-24	PSF-myo
Egr1	2.47461e-11	0.415317	0.864	0.88	6.80913e-07	PSF-other				Pccb	2.95885e-28	0.428718	0.42	0.291	8.14157e-24	PSF-myo
Daam2	2.55911e-11	0.657935	0.324	0.28	7.04165e-07	PSF-other				Wwtr1	3.28306e-28	0.259058	0.885	0.795	9.03367e-24	PSF-myo
Kctd1	2.83686e-11	0.605148	0.338	0.299	7.8059e-07	PSF-other				Jpt2	3.40872e-28	0.609572	0.266	0.163	9.37945e-24	PSF-myo
Tns2	3.2589e-11	0.596434	0.297	0.251	8.9672e-07	PSF-other				Npc1	3.81052e-28	0.421441	0.439	0.31	1.0485e-23	PSF-myo
Gnptg	3.29996e-11	0.497774	0.358	0.319	9.08016e-07	PSF-other				Bcar1	3.95944e-28	0.444939	0.342	0.222	1.08948e-23	PSF-myo
Sirt2	3.36921e-11	0.287623	0.624	0.614	9.27073e-07	PSF-other				Rab4b	5.33212e-28	0.288683	0.73	0.596	1.46719e-23	PSF-myo
Lncpint	3.5122e-11	0.617558	0.291	0.244	9.66418e-07	PSF-other				Adk	5.48661e-28	0.351712	0.718	0.597	1.50969e-23	PSF-myo
Nipbl	3.71038e-11	0.301976	0.675	0.692	1.02095e-06	PSF-other				Yrdc	7.16516e-28	0.421476	0.467	0.331	1.97157e-23	PSF-myo
Cdc40	4.13551e-11	0.443094	0.404	0.367	1.13793e-06	PSF-other				Ank	8.23672e-28	0.383759	0.56	0.418	2.26642e-23	PSF-myo
Aig1	4.29906e-11	0.288265	0.699	0.696	1.18293e-06	PSF-other				Slc26a2	8.78389e-28	0.510132	0.356	0.238	2.41698e-23	PSF-myo
Rbbp6	5.98315e-11	0.383204	0.617	0.613	1.64632e-06	PSF-other				Cdc42ep5	8.9709e-28	0.280859	0.748	0.623	2.46843e-23	PSF-myo
Fyn	7.23272e-11	0.451676	0.44	0.412	1.99015e-06	PSF-other				Itpr1	9.24554e-28	0.466517	0.345	0.229	2.544e-23	PSF-myo
Eed	7.33481e-11	0.602806	0.258	0.211	2.01825e-06	PSF-other				Cyp51	1.11839e-27	0.557621	0.328	0.217	3.07735e-23	PSF-myo
Insyn1	7.52391e-11	0.564886	0.292	0.244	2.07028e-06	PSF-other				Twf1	1.26401e-27	0.3004	0.758	0.624	3.47806e-23	PSF-myo
Thoc2	8.21567e-11	0.339363	0.587	0.576	2.26062e-06	PSF-other				Slc7a2	1.3007e-27	0.31528	0.558	0.417	3.57899e-23	PSF-myo
Pkdcc	9.04736e-11	0.530355	0.366	0.328	2.48947e-06	PSF-other				Flnb	1.43426e-27	0.443859	0.366	0.245	3.9465e-23	PSF-myo
Tnfsf12	9.71519e-11	0.406567	0.489	0.47	2.67323e-06	PSF-other				Me1	1.58243e-27	0.508451	0.363	0.245	4.35422e-23	PSF-myo
Pim3	9.72199e-11	0.580206	0.299	0.25	2.6751e-06	PSF-other				Izumo4	1.70812e-27	0.45444	0.391	0.267	4.70007e-23	PSF-myo
Ehd2	1.02076e-10	0.303993	0.693	0.704	2.80872e-06	PSF-other				Acbd3	2.32745e-27	0.290006	0.782	0.681	6.40421e-23	PSF-myo
Nasp	1.07271e-10	0.375261	0.478	0.453	2.95167e-06	PSF-other				Rab23	2.59904e-27	0.484474	0.43	0.304	7.15152e-23	PSF-myo
Slbp	1.09957e-10	0.456087	0.413	0.378	3.02558e-06	PSF-other				Col4a3bp	2.85742e-27	0.416859	0.473	0.341	7.86247e-23	PSF-myo
Syf2	1.14981e-10	0.295437	0.617	0.612	3.16383e-06	PSF-other				Mrpl34	2.90585e-27	0.285739	0.761	0.64	7.99574e-23	PSF-myo
Cldn10	1.16891e-10	0.781855	0.324	0.286	3.21638e-06	PSF-other				Fam8a1	3.25542e-27	0.372757	0.471	0.335	8.95762e-23	PSF-myo
Cebpz	1.17819e-10	0.343324	0.524	0.508	3.24191e-06	PSF-other				B4galt2	3.39683e-27	0.41408	0.438	0.311	9.34672e-23	PSF-myo
Elovl5	1.23968e-10	0.520667	0.348	0.305	3.4111e-06	PSF-other				Srpr	3.60073e-27	0.290126	0.82	0.725	9.90776e-23	PSF-myo
Pdp1	1.25075e-10	0.745568	0.297	0.258	3.44157e-06	PSF-other				Dchs1	4.11023e-27	0.422691	0.371	0.248	1.13097e-22	PSF-myo
Pkn2	1.41627e-10	0.279341	0.629	0.629	3.89702e-06	PSF-other				Inf2	5.29019e-27	0.380766	0.526	0.385	1.45565e-22	PSF-myo
Snhg12	1.52872e-10	0.337057	0.581	0.57	4.20641e-06	PSF-other				Ppa1	6.7809e-27	0.299545	0.674	0.548	1.86583e-22	PSF-myo
Plin3	1.59454e-10	0.315529	0.591	0.575	4.38754e-06	PSF-other				Ppfibp1	6.79357e-27	0.276793	0.788	0.683	1.86932e-22	PSF-myo
Mpst	2.47924e-10	0.540812	0.34	0.303	6.82187e-06	PSF-other				Polr3d	7.52545e-27	0.364575	0.544	0.406	2.0707e-22	PSF-myo
Emp2	2.53611e-10	0.283366	0.691	0.689	6.97837e-06	PSF-other				Mtss2	8.55638e-27	0.444457	0.362	0.245	2.35437e-22	PSF-myo
Acap2	2.55103e-10	0.36124	0.497	0.475	7.01942e-06	PSF-other				Rap2c	8.91231e-27	0.362345	0.484	0.345	2.45231e-22	PSF-myo
Fam171a2	2.66619e-10	0.583783	0.252	0.207	7.33628e-06	PSF-other				Fastk	1.02308e-26	0.344031	0.591	0.451	2.81509e-22	PSF-myo
Pik3ip1	2.7388e-10	0.573441	0.257	0.21	7.53608e-06	PSF-other				Ebpl	1.14841e-26	0.324944	0.697	0.58	3.15996e-22	PSF-myo
Srgap1	4.4824e-10	0.628815	0.263	0.22	1.23338e-05	PSF-other				Alg5	1.21604e-26	0.30433	0.727	0.612	3.34605e-22	PSF-myo
Gng12	4.60169e-10	0.259778	0.609	0.597	1.2662e-05	PSF-other				Abr	1.65259e-26	0.498632	0.286	0.181	4.54727e-22	PSF-myo
Relb	4.71274e-10	0.514691	0.346	0.306	1.29676e-05	PSF-other				Srebf2	2.39272e-26	0.291987	0.482	0.346	6.58381e-22	PSF-myo
Adamtsl5	5.25284e-10	0.608684	0.26	0.215	1.44537e-05	PSF-other				Cacnb3	2.5103e-26	0.395915	0.392	0.268	6.90735e-22	PSF-myo
Ist1	5.42381e-10	0.35071	0.464	0.435	1.49242e-05	PSF-other				Spon1	2.51982e-26	0.506204	0.288	0.187	6.93355e-22	PSF-myo
Glipr2	6.0867e-10	0.342081	0.517	0.494	1.67482e-05	PSF-other				Mvb12a	3.36573e-26	0.262545	0.786	0.671	9.26115e-22	PSF-myo
Igf1	6.18325e-10	0.464387	0.883	0.911	1.70138e-05	PSF-other				Bop1	3.61266e-26	0.416775	0.419	0.291	9.94061e-22	PSF-myo
Rnaset2a	7.3511e-10	0.535312	0.313	0.273	2.02273e-05	PSF-other				Pafah1b3	3.86397e-26	0.343799	0.465	0.328	1.06321e-21	PSF-myo
Mkln1	8.35288e-10	0.341632	0.472	0.443	2.29838e-05	PSF-other				Tnfaip8	4.38338e-26	0.42903	0.393	0.272	1.20613e-21	PSF-myo
B4gat1	8.73189e-10	0.388952	0.387	0.352	2.40267e-05	PSF-other				Itpkb	5.4125e-26	0.450848	0.46	0.343	1.4893e-21	PSF-myo
Dpp7	8.85524e-10	0.508861	0.32	0.283	2.43661e-05	PSF-other				Plcb1	5.96369e-26	0.494517	0.285	0.182	1.64097e-21	PSF-myo
Osbpl9	9.16165e-10	0.331183	0.563	0.561	2.52092e-05	PSF-other				Nbas	7.84454e-26	0.444782	0.342	0.228	2.1585e-21	PSF-myo
Zfp945	9.5909e-10	0.643727	0.25	0.208	2.63903e-05	PSF-other				Atp8b2	9.1285e-26	0.359166	0.526	0.391	2.5118e-21	PSF-myo
Samd9l	9.91879e-10	0.532645	0.354	0.32	2.72925e-05	PSF-other				Edem1	1.25703e-25	0.366323	0.498	0.365	3.45884e-21	PSF-myo
Isg20	1.1019e-09	0.47715	0.264	0.219	3.03199e-05	PSF-other				Ddx39	1.27123e-25	0.465884	0.382	0.265	3.49793e-21	PSF-myo
1110038B12Rik	1.10202e-09	0.287753	0.694	0.714	3.03232e-05	PSF-other				Spats2l	1.39408e-25	0.368213	0.519	0.389	3.83596e-21	PSF-myo
Pa2g4	1.12939e-09	0.293266	0.572	0.561	3.10762e-05	PSF-other				Wdr1	1.6851e-25	0.260994	0.77	0.64	4.63673e-21	PSF-myo
Polr3gl	1.17733e-09	0.458407	0.344	0.307	3.23955e-05	PSF-other				Mphosph6	1.8049e-25	0.428456	0.444	0.32	4.96636e-21	PSF-myo
Pfkp	1.27018e-09	0.45098	0.422	0.392	3.49502e-05	PSF-other				Ckb	1.95726e-25	0.419704	0.665	0.561	5.38559e-21	PSF-myo
Naaladl2	1.29552e-09	0.549401	0.292	0.251	3.56476e-05	PSF-other				Larp1b	2.8731e-25	0.537336	0.268	0.168	7.90563e-21	PSF-myo
Fos	1.31628e-09	0.336279	0.924	0.934	3.62189e-05	PSF-other				Enah	3.46342e-25	0.350308	0.539	0.404	9.52995e-21	PSF-myo
Hspb1	1.35112e-09	0.281048	0.626	0.617	3.71774e-05	PSF-other				Cspg4	3.69571e-25	0.449814	0.475	0.353	1.01691e-20	PSF-myo
Ube2e3	1.39094e-09	0.264046	0.644	0.644	3.8273e-05	PSF-other				Impad1	4.01198e-25	0.27498	0.717	0.588	1.10394e-20	PSF-myo
Rnf13	1.45754e-09	0.285704	0.59	0.586	4.01056e-05	PSF-other				Actn4	4.03938e-25	0.269452	0.834	0.733	1.11148e-20	PSF-myo
Rab11fip2	1.78477e-09	0.432979	0.406	0.377	4.91097e-05	PSF-other				Galk1	4.88736e-25	0.35859	0.6	0.469	1.34481e-20	PSF-myo
Zfp608	1.91876e-09	0.583578	0.274	0.231	5.27967e-05	PSF-other				Szrd1	4.96881e-25	0.299959	0.67	0.533	1.36722e-20	PSF-myo
Sertad1	1.92322e-09	0.340517	0.526	0.502	5.29193e-05	PSF-other				Ptpn14	5.29146e-25	0.365998	0.467	0.339	1.456e-20	PSF-myo
Exosc8	2.35312e-09	0.516603	0.305	0.267	6.47484e-05	PSF-other				Gm17455	7.554e-25	0.294689	0.445	0.318	2.07856e-20	PSF-myo
Rsbn1l	2.44154e-09	0.392174	0.396	0.359	6.71815e-05	PSF-other				Nsf	1.53763e-24	0.420126	0.364	0.249	4.23095e-20	PSF-myo
Zfp326	3.70297e-09	0.34403	0.491	0.467	0.000101891	PSF-other				Sobp	2.0516e-24	0.375412	0.469	0.342	5.64518e-20	PSF-myo
Hexim1	3.9461e-09	0.363228	0.519	0.511	0.000108581	PSF-other				Bhlhe40	2.1189e-24	0.312102	0.792	0.695	5.83038e-20	PSF-myo
Rab7b	4.12264e-09	0.583197	0.252	0.211	0.000113438	PSF-other				Gmds	2.53431e-24	0.357927	0.557	0.422	6.97342e-20	PSF-myo
Ctsf	4.15238e-09	0.285014	0.59	0.589	0.000114257	PSF-other				Slc35b2	3.25777e-24	0.285608	0.668	0.539	8.96408e-20	PSF-myo
Stx4a	4.21297e-09	0.307637	0.591	0.596	0.000115924	PSF-other				Atp1a1	3.43262e-24	0.278027	0.778	0.675	9.4452e-20	PSF-myo
Lmo4	4.80469e-09	0.274859	0.688	0.694	0.000132206	PSF-other				Acot7	5.44343e-24	0.408436	0.279	0.179	1.49782e-19	PSF-myo
Supt16	5.72176e-09	0.35955	0.532	0.53	0.00015744	PSF-other				Gm26782	5.69463e-24	0.369326	0.413	0.291	1.56693e-19	PSF-myo
Hebp1	5.78349e-09	0.366848	0.441	0.417	0.000159139	PSF-other				Sec11c	5.86879e-24	0.318057	0.629	0.495	1.61486e-19	PSF-myo
Ktn1	5.8548e-09	0.382484	0.493	0.476	0.000161101	PSF-other				Fzd8	5.89912e-24	0.289204	0.497	0.359	1.6232e-19	PSF-myo
Acadsb	6.17559e-09	0.399766	0.465	0.456	0.000169927	PSF-other				2310022B05Rik	6.89931e-24	0.378043	0.603	0.476	1.89841e-19	PSF-myo
Vegfb	6.6768e-09	0.49292	0.332	0.295	0.000183719	PSF-other				Osbp	7.85551e-24	0.382713	0.43	0.307	2.16152e-19	PSF-myo
Fgf7	6.81531e-09	0.617566	0.27	0.231	0.00018753	PSF-other				Slc39a7	8.05463e-24	0.25609	0.818	0.728	2.21631e-19	PSF-myo
Nop58	7.57412e-09	0.338759	0.533	0.514	0.000208409	PSF-other				Creb3l2	1.21763e-23	0.293701	0.759	0.635	3.35042e-19	PSF-myo
Tnrc6b	7.61293e-09	0.305689	0.593	0.586	0.000209477	PSF-other				Nfatc4	1.39073e-23	0.347565	0.546	0.42	3.82674e-19	PSF-myo
Nav1	8.70628e-09	0.320939	0.597	0.602	0.000239562	PSF-other				Kctd10	1.60207e-23	0.410578	0.442	0.323	4.40825e-19	PSF-myo
Cr1l	9.36355e-09	0.308684	0.52	0.503	0.000257647	PSF-other				Ufsp2	1.6311e-23	0.290844	0.647	0.508	4.48813e-19	PSF-myo
Adprh	1.00562e-08	0.321762	0.549	0.549	0.000276706	PSF-other				Ggcx	1.77545e-23	0.362251	0.437	0.317	4.88534e-19	PSF-myo
Tfam	1.01932e-08	0.556639	0.256	0.219	0.000280477	PSF-other				H1f0	2.15427e-23	0.276361	0.788	0.675	5.9277e-19	PSF-myo
Trim35	1.10202e-08	0.364072	0.528	0.517	0.000303231	PSF-other				Rai14	2.40121e-23	0.448755	0.437	0.316	6.60718e-19	PSF-myo
Cpe	1.31551e-08	0.447257	0.349	0.318	0.000361975	PSF-other				Slc30a5	2.75634e-23	0.343015	0.414	0.294	7.58436e-19	PSF-myo
Ppp2r2a	1.37004e-08	0.303021	0.523	0.513	0.00037698	PSF-other				Bet1	2.96487e-23	0.253808	0.724	0.593	8.15815e-19	PSF-myo
Sp3	1.76642e-08	0.369128	0.494	0.483	0.000486048	PSF-other				Slc27a3	3.37564e-23	0.254179	0.606	0.465	9.28841e-19	PSF-myo
Nsd3	1.77042e-08	0.250043	0.644	0.641	0.000487149	PSF-other				Phf10	4.20489e-23	0.347486	0.541	0.411	1.15702e-18	PSF-myo
Fmc1	1.82124e-08	0.361037	0.474	0.464	0.000501131	PSF-other				Trp53i13	6.14894e-23	0.321271	0.653	0.529	1.69194e-18	PSF-myo
Anxa4	1.83187e-08	0.262234	0.639	0.651	0.000504057	PSF-other				Isoc2b	6.46637e-23	0.376885	0.392	0.277	1.77929e-18	PSF-myo
Pld3	1.88799e-08	0.271213	0.572	0.561	0.000519499	PSF-other				Ankrd13a	8.75189e-23	0.335714	0.432	0.307	2.40817e-18	PSF-myo
Epc2	2.55425e-08	0.442573	0.398	0.38	0.000702828	PSF-other				Cdk2ap1	1.00929e-22	0.298923	0.68	0.547	2.77717e-18	PSF-myo
Ar	2.56995e-08	0.459545	0.503	0.493	0.000707146	PSF-other				Wdr6	1.20713e-22	0.436899	0.32	0.215	3.32154e-18	PSF-myo
Rps27rt	2.79405e-08	0.450639	0.395	0.377	0.000768811	PSF-other				Arl2	1.21211e-22	0.362024	0.477	0.351	3.33523e-18	PSF-myo
Lbh	3.26634e-08	0.603488	0.369	0.342	0.000898767	PSF-other				Stk25	1.28354e-22	0.285932	0.684	0.563	3.5318e-18	PSF-myo
Igfbp3	3.29106e-08	0.329241	0.197	0.257	0.000905568	PSF-other				Pfdn4	1.33106e-22	0.343344	0.529	0.397	3.66253e-18	PSF-myo
Slc25a39	3.57942e-08	0.321803	0.603	0.611	0.000984913	PSF-other				Ss18l2	1.5321e-22	0.432035	0.451	0.331	4.21573e-18	PSF-myo
Cpne3	3.80615e-08	0.31699	0.524	0.526	0.0010473	PSF-other				Acvr1	1.56833e-22	0.315646	0.566	0.437	4.31542e-18	PSF-myo
Gnb4	3.97356e-08	0.460925	0.389	0.365	0.00109336	PSF-other				Wbp2	1.66479e-22	0.348075	0.463	0.337	4.58084e-18	PSF-myo
Sfrp2	4.26015e-08	0.563601	0.317	0.401	0.00117222	PSF-other				Nomo1	1.75185e-22	0.440411	0.308	0.208	4.8204e-18	PSF-myo
Psen2	4.33384e-08	0.570852	0.287	0.255	0.0011925	PSF-other				Fosb	2.0091e-22	0.257596	0.86	0.816	5.52824e-18	PSF-myo
Ythdc1	4.39621e-08	0.299263	0.591	0.595	0.00120966	PSF-other				Megf6	2.8526e-22	0.305602	0.394	0.28	7.84922e-18	PSF-myo
Crip2	4.52379e-08	0.313689	0.783	0.81	0.00124476	PSF-other				Tmem214	3.86515e-22	0.318172	0.588	0.459	1.06353e-17	PSF-myo
Rgmb	4.98263e-08	0.48714	0.323	0.294	0.00137102	PSF-other				Srprb	4.48205e-22	0.368382	0.455	0.336	1.23328e-17	PSF-myo
Ift27	5.41681e-08	0.268109	0.568	0.563	0.00149049	PSF-other				Smim26	4.94401e-22	0.371465	0.436	0.316	1.36039e-17	PSF-myo
Flot2	5.70194e-08	0.359401	0.455	0.439	0.00156895	PSF-other				Raph1	4.95291e-22	0.342837	0.541	0.418	1.36284e-17	PSF-myo
Frg1	5.84655e-08	0.353343	0.449	0.433	0.00160874	PSF-other				Actr1b	7.7399e-22	0.299632	0.617	0.488	2.12971e-17	PSF-myo
Mab21l2	5.97359e-08	0.423095	0.377	0.344	0.00164369	PSF-other				1700025G04Rik	8.25225e-22	0.256494	0.562	0.426	2.27069e-17	PSF-myo
Zdhhc1	5.99808e-08	0.487667	0.291	0.257	0.00165043	PSF-other				Col15a1	1.01654e-21	0.533781	0.557	0.473	2.7971e-17	PSF-myo
Tprkb	6.11985e-08	0.497472	0.291	0.256	0.00168394	PSF-other				Vma21	1.07565e-21	0.26474	0.681	0.552	2.95976e-17	PSF-myo
Fmr1	6.3613e-08	0.404715	0.459	0.441	0.00175037	PSF-other				Tmem168	1.09741e-21	0.408749	0.367	0.258	3.01963e-17	PSF-myo
Pon2	6.36859e-08	0.418674	0.407	0.388	0.00175238	PSF-other				Farp1	1.29246e-21	0.370672	0.498	0.378	3.55634e-17	PSF-myo
Afdn	6.68442e-08	0.489916	0.31	0.275	0.00183928	PSF-other				Slc35b4	1.88487e-21	0.362147	0.351	0.242	5.1864e-17	PSF-myo
Daam1	6.96688e-08	0.517728	0.287	0.253	0.00191701	PSF-other				2009-09-01	2.14792e-21	0.252972	0.599	0.467	5.91021e-17	PSF-myo
Fam32a	7.34585e-08	0.286681	0.559	0.564	0.00202128	PSF-other				Pop7	2.30599e-21	0.387707	0.387	0.275	6.34515e-17	PSF-myo
Plce1	8.58491e-08	0.472833	0.375	0.351	0.00236222	PSF-other				Snd1	2.55416e-21	0.299679	0.552	0.426	7.02803e-17	PSF-myo
Nit2	9.09295e-08	0.442773	0.317	0.284	0.00250201	PSF-other				Vps53	2.85211e-21	0.39871	0.355	0.249	7.84786e-17	PSF-myo
Phip	9.24939e-08	0.348432	0.505	0.5	0.00254506	PSF-other				Mical2	2.92358e-21	0.374283	0.25	0.161	8.04452e-17	PSF-myo
Mir100hg	1.07823e-07	0.528129	0.256	0.218	0.00296685	PSF-other				Atp6v1d	3.57977e-21	0.27989	0.632	0.499	9.8501e-17	PSF-myo
Aida	1.44609e-07	0.322318	0.551	0.564	0.00397906	PSF-other				Slc29a1	3.93336e-21	0.335025	0.833	0.732	1.0823e-16	PSF-myo
Dexi	1.44811e-07	0.415644	0.386	0.366	0.00398462	PSF-other				Cercam	4.01372e-21	0.268891	0.636	0.512	1.10442e-16	PSF-myo
Bod1l	2.46109e-07	0.252732	0.598	0.605	0.00677193	PSF-other				Ciao2b	4.11268e-21	0.25191	0.625	0.502	1.13165e-16	PSF-myo
Clip3	2.60696e-07	0.364354	0.398	0.377	0.00717332	PSF-other				Slc20a1	5.5078e-21	0.412827	0.412	0.305	1.51553e-16	PSF-myo
Arhgap21	2.89147e-07	0.473482	0.395	0.377	0.00795616	PSF-other				Lurap1l	7.08989e-21	0.316696	0.296	0.196	1.95086e-16	PSF-myo
Ssbp3	3.33233e-07	0.28184	0.546	0.543	0.00916923	PSF-other				Adamtsl3	8.28562e-21	0.432206	0.256	0.169	2.27987e-16	PSF-myo
Sbf2	3.88029e-07	0.408483	0.349	0.324	0.010677	PSF-other				G6pc3	8.86076e-21	0.374682	0.37	0.261	2.43813e-16	PSF-myo
Cpd	4.11246e-07	0.345354	0.522	0.524	0.0113158	PSF-other				Alg10b	9.16521e-21	0.401724	0.343	0.24	2.5219e-16	PSF-myo
Gpbp1	4.12989e-07	0.274429	0.568	0.573	0.0113638	PSF-other				Heatr5a	1.13626e-20	0.312386	0.415	0.296	3.12654e-16	PSF-myo
Zbtb44	4.23734e-07	0.506449	0.304	0.276	0.0116595	PSF-other				Pcnx3	1.46603e-20	0.334927	0.402	0.287	4.03393e-16	PSF-myo
Dock11	4.49802e-07	0.475605	0.357	0.336	0.0123768	PSF-other				Tdg	1.72737e-20	0.3928	0.331	0.229	4.75303e-16	PSF-myo
Ets1	4.54323e-07	0.478858	0.303	0.272	0.0125012	PSF-other				Golga2	2.27267e-20	0.287887	0.504	0.381	6.25348e-16	PSF-myo
Mrpl4	4.59797e-07	0.296875	0.507	0.504	0.0126518	PSF-other				Tnfaip1	2.38988e-20	0.261249	0.61	0.481	6.576e-16	PSF-myo
Pcmtd2	4.62407e-07	0.45323	0.305	0.277	0.0127236	PSF-other				Myo9b	2.71871e-20	0.345317	0.41	0.296	7.4808e-16	PSF-myo
Foxo1	4.65525e-07	0.484662	0.341	0.319	0.0128094	PSF-other				Cpox	4.23339e-20	0.419485	0.327	0.229	1.16486e-15	PSF-myo
Slc39a14	5.00301e-07	0.481411	0.556	0.573	0.0137663	PSF-other				Zfpl1	4.59873e-20	0.318661	0.536	0.417	1.26539e-15	PSF-myo
Kank2	5.00643e-07	0.349805	0.454	0.443	0.0137757	PSF-other				Cdr2l	7.51892e-20	0.287836	0.457	0.34	2.06891e-15	PSF-myo
Pdlim4	5.07744e-07	0.267976	0.707	0.707	0.0139711	PSF-other				Atp6v0a2	7.8427e-20	0.295035	0.474	0.353	2.158e-15	PSF-myo
Mylip	6.4163e-07	0.354273	0.406	0.386	0.0176551	PSF-other				Iars	8.42876e-20	0.38363	0.325	0.225	2.31926e-15	PSF-myo
Aip	6.4882e-07	0.276909	0.531	0.532	0.0178529	PSF-other				Iffo2	1.01461e-19	0.381679	0.312	0.216	2.7918e-15	PSF-myo
Eif4e	6.93596e-07	0.303768	0.627	0.645	0.019085	PSF-other				Hint3	1.04865e-19	0.350385	0.365	0.259	2.88548e-15	PSF-myo
Slu7	7.27136e-07	0.303642	0.38	0.354	0.0200079	PSF-other				Gramd1a	1.1528e-19	0.311578	0.372	0.262	3.17203e-15	PSF-myo
Akap8l	7.47337e-07	0.465925	0.27	0.239	0.0205637	PSF-other				Osbpl3	1.17586e-19	0.438839	0.255	0.169	3.23551e-15	PSF-myo
Ndn	8.29408e-07	0.342749	0.54	0.547	0.022822	PSF-other				Alkbh1	1.34287e-19	0.355716	0.438	0.328	3.69504e-15	PSF-myo
Plekho2	8.35238e-07	0.438218	0.289	0.259	0.0229824	PSF-other				Hbegf	1.66031e-19	0.317243	0.55	0.436	4.5685e-15	PSF-myo
Cwf19l2	9.01501e-07	0.46729	0.311	0.284	0.0248057	PSF-other				Ppp2r5b	1.70734e-19	0.436655	0.26	0.173	4.6979e-15	PSF-myo
Ssbp4	9.56671e-07	0.254411	0.63	0.649	0.0263238	PSF-other				Ap3m1	1.94689e-19	0.333245	0.376	0.269	5.35707e-15	PSF-myo
Dync2li1	1.01258e-06	0.442373	0.29	0.26	0.0278622	PSF-other				B4galt7	2.27888e-19	0.384087	0.297	0.202	6.27058e-15	PSF-myo
Auh	1.47523e-06	0.309509	0.414	0.392	0.0405925	PSF-other				Carm1	2.30662e-19	0.295452	0.48	0.362	6.3469e-15	PSF-myo
Ube2d1	1.62425e-06	0.411107	0.365	0.346	0.044693	PSF-other				Uba5	2.45942e-19	0.263344	0.675	0.548	6.76735e-15	PSF-myo
Fdx1	1.73571e-06	0.314937	0.481	0.478	0.0477597	PSF-other				Ttc13	3.32338e-19	0.40895	0.267	0.178	9.14462e-15	PSF-myo
Rbm5	2.10148e-06	0.262494	0.586	0.596	0.0578243	PSF-other				Ube2z	3.43495e-19	0.273799	0.56	0.438	9.45162e-15	PSF-myo
Adh5	2.29112e-06	0.260717	0.541	0.543	0.0630423	PSF-other				Haus7	4.64722e-19	0.532058	0.272	0.188	1.27873e-14	PSF-myo
Ctps2	2.34113e-06	0.413275	0.3	0.272	0.0644185	PSF-other				Fbxw8	6.79027e-19	0.323107	0.446	0.333	1.86841e-14	PSF-myo
Cdk12	2.41599e-06	0.360738	0.474	0.472	0.0664784	PSF-other				Lmf2	1.16955e-18	0.28294	0.453	0.337	3.21813e-14	PSF-myo
Pgap2	2.52201e-06	0.3283	0.379	0.357	0.0693957	PSF-other				Ubl4a	1.37026e-18	0.271737	0.539	0.42	3.7704e-14	PSF-myo
Sox4	2.57277e-06	0.279686	0.702	0.704	0.0707923	PSF-other				Pfkl	2.09768e-18	0.38148	0.308	0.216	5.77199e-14	PSF-myo
Adamts1	2.66011e-06	0.36272	0.485	0.46	0.0731955	PSF-other				Zbtb41	2.15295e-18	0.355153	0.328	0.231	5.92405e-14	PSF-myo
H2-T22	2.70594e-06	0.304411	0.485	0.477	0.0744566	PSF-other				Fzd7	2.17254e-18	0.333609	0.256	0.17	5.97797e-14	PSF-myo
Kif3a	2.87077e-06	0.411529	0.314	0.288	0.0789922	PSF-other				Tmem167b	2.58768e-18	0.269444	0.457	0.338	7.12025e-14	PSF-myo
Sbds	2.95489e-06	0.269878	0.573	0.578	0.0813068	PSF-other				Slc37a3	2.73347e-18	0.308673	0.361	0.257	7.52141e-14	PSF-myo
Rab28	2.98101e-06	0.258884	0.569	0.582	0.0820256	PSF-other				Fam91a1	3.52868e-18	0.295775	0.45	0.334	9.7095e-14	PSF-myo
Rasa3	3.01982e-06	0.444661	0.271	0.242	0.0830933	PSF-other				Plk3	3.65064e-18	0.405795	0.28	0.194	1.00451e-13	PSF-myo
Wdr33	3.44263e-06	0.261629	0.501	0.494	0.0947275	PSF-other				Ninj1	4.26791e-18	0.266547	0.537	0.417	1.17436e-13	PSF-myo
Ptx3	3.46878e-06	0.891306	0.333	0.312	0.0954468	PSF-other				Foxp4	4.47316e-18	0.359571	0.364	0.264	1.23083e-13	PSF-myo
Pygl	3.51596e-06	0.460976	0.287	0.257	0.0967451	PSF-other				Ppp1r18	4.75052e-18	0.289077	0.504	0.386	1.30715e-13	PSF-myo
Zmym5	4.34663e-06	0.338265	0.397	0.38	0.119602	PSF-other				Ror2	4.90092e-18	0.415386	0.256	0.173	1.34854e-13	PSF-myo
Plekhf1	4.41904e-06	0.325628	0.417	0.405	0.121594	PSF-other				Rnf14	5.10836e-18	0.305712	0.462	0.351	1.40562e-13	PSF-myo
Tpp1	4.67778e-06	0.264126	0.478	0.47	0.128714	PSF-other				Ldlrap1	7.1311e-18	0.34101	0.307	0.214	1.96219e-13	PSF-myo
Frrs1	4.76545e-06	0.45041	0.286	0.26	0.131126	PSF-other				Hivep2	8.76482e-18	0.253234	0.769	0.66	2.41173e-13	PSF-myo
Rc3h1	5.0278e-06	0.348151	0.436	0.424	0.138345	PSF-other				Ppp2r3a	9.0327e-18	0.288712	0.539	0.422	2.48544e-13	PSF-myo
Lgals8	5.35755e-06	0.352813	0.373	0.354	0.147418	PSF-other				Ppp3r1	1.05347e-17	0.286714	0.55	0.434	2.89873e-13	PSF-myo
Appl1	6.34267e-06	0.254343	0.565	0.583	0.174525	PSF-other				Slc25a16	1.06173e-17	0.333325	0.332	0.238	2.92146e-13	PSF-myo
Gstm2	6.55294e-06	0.2993	0.539	0.538	0.180311	PSF-other				Tmem189	1.07019e-17	0.292784	0.389	0.281	2.94473e-13	PSF-myo
Xist	7.4743e-06	0.511868	0.335	0.307	0.205663	PSF-other				Rnf126	1.11848e-17	0.262696	0.454	0.339	3.07761e-13	PSF-myo
S100a1	7.60402e-06	0.345088	0.451	0.444	0.209232	PSF-other				Neu1	1.24386e-17	0.320298	0.382	0.279	3.4226e-13	PSF-myo
Bcl10	7.76702e-06	0.272477	0.549	0.564	0.213717	PSF-other				Ldlrad3	1.26047e-17	0.469207	0.258	0.174	3.4683e-13	PSF-myo
Gmps	7.80854e-06	0.32227	0.404	0.388	0.21486	PSF-other				Tom1l2	1.51904e-17	0.356651	0.281	0.194	4.17978e-13	PSF-myo
Mecom	8.04561e-06	0.379523	0.391	0.369	0.221383	PSF-other				Gosr2	2.20187e-17	0.269706	0.504	0.386	6.05867e-13	PSF-myo
Acads	8.09625e-06	0.288938	0.38	0.356	0.222777	PSF-other				Egln1	2.22647e-17	0.257204	0.614	0.5	6.12636e-13	PSF-myo
Ppid	8.99214e-06	0.333681	0.389	0.378	0.247428	PSF-other				Tent4a	2.83258e-17	0.34682	0.336	0.239	7.79411e-13	PSF-myo
Stag1	9.61604e-06	0.275831	0.549	0.553	0.264595	PSF-other				Ccdc8	3.23173e-17	0.272456	0.304	0.21	8.89244e-13	PSF-myo
Rbm26	9.73215e-06	0.337491	0.399	0.389	0.26779	PSF-other				Arfip2	3.547e-17	0.271583	0.498	0.382	9.75994e-13	PSF-myo
Pycard	9.98158e-06	0.325337	0.371	0.347	0.274653	PSF-other				Timm22	3.69852e-17	0.295032	0.53	0.41	1.01768e-12	PSF-myo
Dmpk	1.15067e-05	0.472308	0.264	0.238	0.316618	PSF-other				Trappc1	4.23656e-17	0.268994	0.509	0.395	1.16573e-12	PSF-myo
Ap2a2	1.18549e-05	0.254419	0.593	0.609	0.326201	PSF-other				Rnf26	4.41967e-17	0.281311	0.356	0.253	1.21612e-12	PSF-myo
Ebf2	1.21125e-05	0.602238	0.264	0.238	0.333287	PSF-other				Cdc42ep3	4.49483e-17	0.319968	0.558	0.441	1.2368e-12	PSF-myo
Rhog	1.25577e-05	0.369678	0.357	0.341	0.345537	PSF-other				Egr2	4.78743e-17	0.504537	0.296	0.216	1.31731e-12	PSF-myo
Abhd4	1.28294e-05	0.382405	0.332	0.307	0.353012	PSF-other				Sec23ip	5.67105e-17	0.292669	0.46	0.354	1.56045e-12	PSF-myo
Diablo	1.32356e-05	0.313774	0.371	0.356	0.36419	PSF-other				Tesk1	6.83376e-17	0.278887	0.405	0.299	1.88038e-12	PSF-myo
Jarid2	1.32435e-05	0.524179	0.265	0.239	0.364409	PSF-other				Klhl5	7.14449e-17	0.288142	0.412	0.303	1.96588e-12	PSF-myo
Fam133b	1.3584e-05	0.273209	0.445	0.435	0.373777	PSF-other				Lrig3	7.49323e-17	0.286816	0.562	0.451	2.06184e-12	PSF-myo
Maf1	1.3778e-05	0.274986	0.495	0.492	0.379114	PSF-other				Inpp5a	8.12843e-17	0.404176	0.322	0.231	2.23662e-12	PSF-myo
Ank3	1.5513e-05	0.573158	0.251	0.226	0.426855	PSF-other				Fbxl7	8.31969e-17	0.353258	0.295	0.205	2.28925e-12	PSF-myo
Sik1	1.5635e-05	0.458539	0.313	0.288	0.430213	PSF-other				Rnf121	8.40686e-17	0.303256	0.449	0.339	2.31323e-12	PSF-myo
Rere	1.61007e-05	0.273529	0.478	0.467	0.443026	PSF-other				Ammecr1	1.07218e-16	0.338444	0.316	0.224	2.95022e-12	PSF-myo
Jmjd1c	1.69694e-05	0.315739	0.622	0.638	0.466929	PSF-other				Trim3	1.17998e-16	0.29034	0.336	0.239	3.24682e-12	PSF-myo
Smg6	1.73627e-05	0.407606	0.364	0.35	0.477753	PSF-other				Ipo4	1.27781e-16	0.253811	0.393	0.288	3.51603e-12	PSF-myo
Fhl1	1.85605e-05	0.413285	0.748	0.785	0.51071	PSF-other				Psd3	1.53997e-16	0.27518	0.524	0.41	4.23737e-12	PSF-myo
Nop14	1.8816e-05	0.395037	0.295	0.269	0.517742	PSF-other				Slc17a5	1.58177e-16	0.344804	0.338	0.245	4.35239e-12	PSF-myo
Ahcyl1	1.93806e-05	0.257365	0.52	0.525	0.533276	PSF-other				Fam214b	1.64871e-16	0.341517	0.274	0.189	4.5366e-12	PSF-myo
Il4ra	1.96474e-05	0.473341	0.309	0.284	0.540619	PSF-other				Mtss1	1.95407e-16	0.314306	0.297	0.209	5.37682e-12	PSF-myo
Ier5l	2.04978e-05	0.321627	0.345	0.32	0.564018	PSF-other				Dapk3	2.13086e-16	0.282842	0.521	0.41	5.86328e-12	PSF-myo
Ptprd	2.11189e-05	0.302109	0.44	0.43	0.581108	PSF-other				Pgm3	2.39507e-16	0.303326	0.418	0.317	6.59028e-12	PSF-myo
Vcan	2.24513e-05	0.290529	0.791	0.818	0.617771	PSF-other				Ldlr	3.12594e-16	0.260337	0.274	0.19	8.60133e-12	PSF-myo
Rnaset2b	2.39494e-05	0.436769	0.29	0.271	0.658992	PSF-other				Syvn1	3.2616e-16	0.287868	0.359	0.261	8.97462e-12	PSF-myo
Cpt1a	2.55878e-05	0.410921	0.319	0.3	0.704075	PSF-other				Lyst	3.31312e-16	0.32567	0.327	0.233	9.11638e-12	PSF-myo
Tob2	2.83268e-05	0.299567	0.518	0.518	0.77944	PSF-other				Crls1	3.38831e-16	0.272157	0.421	0.315	9.32327e-12	PSF-myo
Bach1	2.99851e-05	0.349603	0.498	0.504	0.825071	PSF-other				Smarca4	3.58784e-16	0.277958	0.47	0.36	9.87229e-12	PSF-myo
Usp25	3.50088e-05	0.319949	0.422	0.418	0.963302	PSF-other				Rwdd4a	3.63319e-16	0.266053	0.381	0.278	9.99709e-12	PSF-myo
Trafd1	4.03068e-05	0.404082	0.339	0.325	1	PSF-other				Slc35e4	3.89274e-16	0.271939	0.541	0.423	1.07113e-11	PSF-myo
Kdsr	4.03276e-05	0.384489	0.318	0.299	1	PSF-other				Mmgt2	3.99667e-16	0.274661	0.375	0.272	1.09972e-11	PSF-myo
Cnrip1	4.04801e-05	0.409585	0.321	0.303	1	PSF-other				Mppe1	4.25852e-16	0.323346	0.292	0.204	1.17177e-11	PSF-myo
Trabd2b	4.07236e-05	0.449368	0.367	0.354	1	PSF-other				Kctd9	4.81245e-16	0.27092	0.3	0.212	1.32419e-11	PSF-myo
Ifi30	4.16315e-05	0.287653	0.662	0.674	1	PSF-other				Sc5d	4.95571e-16	0.277912	0.284	0.197	1.36361e-11	PSF-myo
Arl13b	4.58602e-05	0.334431	0.419	0.412	1	PSF-other				Hoxc8	5.14923e-16	0.315882	0.307	0.219	1.41686e-11	PSF-myo
Dync1li2	5.03573e-05	0.286548	0.432	0.424	1	PSF-other				Sgcd	5.83425e-16	0.29953	0.339	0.244	1.60535e-11	PSF-myo
Gps2	5.20173e-05	0.299347	0.362	0.345	1	PSF-other				Dohh	6.38195e-16	0.283164	0.475	0.365	1.75606e-11	PSF-myo
Myg1	5.21199e-05	0.341512	0.279	0.255	1	PSF-other				Pcgf3	6.38643e-16	0.250615	0.404	0.3	1.75729e-11	PSF-myo
St3gal2	5.23792e-05	0.321199	0.447	0.45	1	PSF-other				Fam49b	6.78177e-16	0.340441	0.304	0.218	1.86607e-11	PSF-myo
Mcc	6.40257e-05	0.446494	0.283	0.261	1	PSF-other				Hcfc2	7.56061e-16	0.327212	0.297	0.21	2.08038e-11	PSF-myo
Mmp11	6.45447e-05	0.865467	0.254	0.231	1	PSF-other				Stk39	9.53425e-16	0.314765	0.321	0.232	2.62344e-11	PSF-myo
Idnk	6.48509e-05	0.333706	0.369	0.355	1	PSF-other				Mmgt1	9.92139e-16	0.316907	0.313	0.223	2.72997e-11	PSF-myo
Hnrnph3	6.59553e-05	0.337486	0.352	0.337	1	PSF-other				Adipor2	1.08815e-15	0.26907	0.412	0.306	2.99415e-11	PSF-myo
Snx10	6.61739e-05	0.431796	0.274	0.252	1	PSF-other				Gria3	1.16556e-15	0.270451	0.268	0.185	3.20717e-11	PSF-myo
Abcc1	7.0738e-05	0.431274	0.255	0.234	1	PSF-other				Pygb	1.34901e-15	0.360349	0.325	0.238	3.71193e-11	PSF-myo
Tgif1	7.19904e-05	0.364662	0.311	0.288	1	PSF-other				Icmt	1.65334e-15	0.301759	0.273	0.19	4.54933e-11	PSF-myo
Kdm5a	7.37424e-05	0.255504	0.499	0.503	1	PSF-other				Thyn1	1.89551e-15	0.289101	0.345	0.253	5.21569e-11	PSF-myo
Cbx5	7.42805e-05	0.251861	0.56	0.572	1	PSF-other				Fads1	2.04863e-15	0.321647	0.387	0.289	5.63701e-11	PSF-myo
Ppp4r3b	7.89272e-05	0.2501	0.469	0.468	1	PSF-other				Cmtm4	2.09681e-15	0.298771	0.36	0.266	5.76957e-11	PSF-myo
Ncstn	8.34909e-05	0.29331	0.442	0.44	1	PSF-other				Gcn1	2.29576e-15	0.287182	0.375	0.277	6.31702e-11	PSF-myo
Mrps35	8.36498e-05	0.419082	0.279	0.26	1	PSF-other				Rnf41	2.6734e-15	0.290269	0.345	0.252	7.35612e-11	PSF-myo
Mvp	8.66287e-05	0.304903	0.47	0.475	1	PSF-other				Dok1	2.87228e-15	0.309216	0.481	0.378	7.90336e-11	PSF-myo
Poglut3	8.88033e-05	0.265161	0.532	0.555	1	PSF-other				Adgra2	3.02205e-15	0.262918	0.306	0.217	8.31547e-11	PSF-myo
Cntln	8.98005e-05	0.352354	0.37	0.359	1	PSF-other				Ccnd3	4.6213e-15	0.275232	0.539	0.437	1.2716e-10	PSF-myo
Acsl4	9.86513e-05	0.416943	0.296	0.278	1	PSF-other				Bvht	4.89518e-15	0.293461	0.266	0.185	1.34696e-10	PSF-myo
Ctdspl	0.000100725	0.383124	0.323	0.306	1	PSF-other				Atrn	5.38416e-15	0.281953	0.307	0.221	1.4815e-10	PSF-myo
Fas	0.000101959	0.397379	0.306	0.287	1	PSF-other				Mcrs1	5.92921e-15	0.265464	0.522	0.406	1.63148e-10	PSF-myo
Zcchc7	0.000102927	0.288301	0.471	0.476	1	PSF-other				Ap2a1	6.97647e-15	0.265148	0.462	0.36	1.91965e-10	PSF-myo
Taf15	0.000104246	0.295223	0.386	0.374	1	PSF-other				Mcu	9.85531e-15	0.2651	0.381	0.286	2.71179e-10	PSF-myo
Wdfy1	0.000109539	0.355051	0.298	0.278	1	PSF-other				Ptprm	1.01001e-14	0.290223	0.335	0.244	2.77915e-10	PSF-myo
Cav1	0.000114048	0.37982	0.714	0.754	1	PSF-other				Pomgnt1	1.34607e-14	0.307028	0.327	0.238	3.70384e-10	PSF-myo
Taok3	0.000114129	0.372253	0.353	0.34	1	PSF-other				Usp46	1.38505e-14	0.270596	0.3	0.214	3.81111e-10	PSF-myo
Zwint	0.000116528	0.405947	0.269	0.246	1	PSF-other				Dvl3	1.46616e-14	0.26573	0.322	0.233	4.03427e-10	PSF-myo
Atg12	0.000118605	0.29292	0.381	0.365	1	PSF-other				Dcaf10	1.57761e-14	0.289974	0.364	0.271	4.34094e-10	PSF-myo
Baz2b	0.000123634	0.312017	0.456	0.458	1	PSF-other				Pxylp1	1.85728e-14	0.304584	0.313	0.229	5.1105e-10	PSF-myo
Tmem131	0.000124356	0.360146	0.373	0.368	1	PSF-other				Camsap2	1.90752e-14	0.252929	0.409	0.308	5.24873e-10	PSF-myo
Ghr	0.000132734	0.28462	0.546	0.558	1	PSF-other				Mtus1	2.01521e-14	0.371661	0.258	0.182	5.54506e-10	PSF-myo
Peli1	0.000135643	0.331979	0.384	0.372	1	PSF-other				Il17rc	2.64051e-14	0.279578	0.369	0.274	7.26564e-10	PSF-myo
Palm	0.000136486	0.392729	0.323	0.309	1	PSF-other				Cmya5	3.08697e-14	0.289933	0.284	0.205	8.49411e-10	PSF-myo
Mcee	0.00013948	0.261367	0.447	0.442	1	PSF-other				Maco1	3.67869e-14	0.256536	0.5	0.399	1.01223e-09	PSF-myo
Ralgds	0.000145321	0.327466	0.377	0.36	1	PSF-other				Cdc34	4.78226e-14	0.287814	0.399	0.305	1.31589e-09	PSF-myo
Wdr82	0.000152254	0.281741	0.361	0.345	1	PSF-other				Rab3gap2	8.37671e-14	0.254977	0.303	0.219	2.30494e-09	PSF-myo
Phpt1	0.000153463	0.275743	0.392	0.38	1	PSF-other				Uhrf2	1.01934e-13	0.43169	0.586	0.5	2.80481e-09	PSF-myo
Pdcd4	0.00015834	0.286933	0.44	0.435	1	PSF-other				Coq7	1.04512e-13	0.264438	0.358	0.268	2.87576e-09	PSF-myo
Prpf8	0.000160467	0.280829	0.455	0.462	1	PSF-other				Hint2	1.08129e-13	0.26532	0.427	0.328	2.97527e-09	PSF-myo
Nf1	0.000168216	0.281701	0.355	0.341	1	PSF-other				Osbpl8	1.16259e-13	0.286961	0.408	0.309	3.19897e-09	PSF-myo
Eif2a	0.000187186	0.285599	0.464	0.475	1	PSF-other				Nupr1	1.30886e-13	0.339821	0.967	0.949	3.60147e-09	PSF-myo
Cbr1	0.000188927	0.295689	0.427	0.428	1	PSF-other				Trak2	1.41822e-13	0.251185	0.335	0.248	3.90236e-09	PSF-myo
Ahcyl2	0.000204448	0.401336	0.322	0.304	1	PSF-other				Pak1	1.44174e-13	0.344218	0.3	0.22	3.96708e-09	PSF-myo
Rnf217	0.000219175	0.435196	0.29	0.275	1	PSF-other				Tef	1.75406e-13	0.278318	0.25	0.177	4.82647e-09	PSF-myo
Stxbp3	0.000221114	0.309073	0.367	0.351	1	PSF-other				Bambi	1.85741e-13	0.457177	0.326	0.243	5.11085e-09	PSF-myo
Morc3	0.000227535	0.4004	0.286	0.27	1	PSF-other				Foxk2	1.88339e-13	0.287329	0.285	0.205	5.18234e-09	PSF-myo
Aldh9a1	0.00025615	0.436493	0.267	0.25	1	PSF-other				Atf3	1.91056e-13	0.280444	0.738	0.687	5.25711e-09	PSF-myo
Sod2	0.00027419	0.492444	0.588	0.63	1	PSF-other				Taf2	2.71801e-13	0.301303	0.294	0.213	7.47888e-09	PSF-myo
Nxf1	0.000285912	0.29769	0.363	0.35	1	PSF-other				Clu	2.83194e-13	0.713492	0.341	0.257	7.79237e-09	PSF-myo
Ice1	0.000292899	0.381183	0.333	0.322	1	PSF-other				Hspb2	2.91776e-13	0.280518	0.277	0.2	8.02852e-09	PSF-myo
Ubl7	0.000301293	0.331467	0.292	0.275	1	PSF-other				Nudt18	3.07563e-13	0.296264	0.287	0.208	8.46291e-09	PSF-myo
Acly	0.000303012	0.351707	0.357	0.348	1	PSF-other				Gm17018	3.48902e-13	0.263951	0.476	0.376	9.60037e-09	PSF-myo
Csk	0.000312898	0.278574	0.376	0.367	1	PSF-other				Eif2ak3	3.6385e-13	0.279794	0.326	0.242	1.00117e-08	PSF-myo
5031425E22Rik	0.000321695	0.327125	0.311	0.292	1	PSF-other				Mex3d	7.37885e-13	0.269377	0.261	0.187	2.03036e-08	PSF-myo
Rbl2	0.00033911	0.382073	0.277	0.26	1	PSF-other				Kctd5	9.11254e-13	0.285025	0.316	0.233	2.50741e-08	PSF-myo
Stag2	0.00034733	0.255364	0.512	0.522	1	PSF-other				Slc41a2	1.07697e-12	0.256317	0.328	0.245	2.9634e-08	PSF-myo
Agtrap	0.000360774	0.412824	0.336	0.331	1	PSF-other				Mthfsd	1.15914e-12	0.285301	0.25	0.178	3.18948e-08	PSF-myo
Usp3	0.000377112	0.326923	0.315	0.301	1	PSF-other				Ankrd50	2.15639e-12	0.258404	0.301	0.223	5.93352e-08	PSF-myo
Mdm4	0.000384622	0.307712	0.358	0.345	1	PSF-other				Mtmr2	2.36704e-12	0.288545	0.324	0.244	6.51314e-08	PSF-myo
Pds5b	0.000386357	0.329239	0.399	0.398	1	PSF-other				Magohb	2.75452e-12	0.270592	0.4	0.311	7.57935e-08	PSF-myo
Ecpas	0.000388026	0.260374	0.436	0.434	1	PSF-other				Lmf1	3.28053e-12	0.263174	0.333	0.25	9.02672e-08	PSF-myo
Nae1	0.000389208	0.291877	0.372	0.363	1	PSF-other				Hk1	3.46081e-12	0.256995	0.334	0.25	9.52276e-08	PSF-myo
Phb	0.000432338	0.311818	0.323	0.307	1	PSF-other				Trabd	3.69031e-12	0.261869	0.44	0.347	1.01542e-07	PSF-myo
Cblb	0.000438676	0.369549	0.321	0.306	1	PSF-other				Abi3bp	4.29834e-12	0.302094	0.949	0.929	1.18273e-07	PSF-myo
Rcbtb2	0.000448509	0.332892	0.291	0.275	1	PSF-other				Slc45a4	4.47229e-12	0.254051	0.252	0.18	1.23059e-07	PSF-myo
Zfp638	0.000468351	0.298881	0.48	0.495	1	PSF-other				Adcy3	4.54356e-12	0.275917	0.296	0.219	1.25021e-07	PSF-myo
Podxl2	0.00048042	0.296568	0.324	0.306	1	PSF-other				Amd1	4.65637e-12	0.338215	0.338	0.262	1.28125e-07	PSF-myo
Xrn1	0.000522986	0.337288	0.407	0.408	1	PSF-other				Spryd3	6.67233e-12	0.251698	0.389	0.302	1.83596e-07	PSF-myo
AI413582	0.000525185	0.318103	0.358	0.348	1	PSF-other				Pkp4	8.22734e-12	0.316022	0.291	0.218	2.26383e-07	PSF-myo
Fnbp1	0.000575466	0.350857	0.261	0.242	1	PSF-other				Clcn5	1.54817e-11	0.258478	0.316	0.239	4.25996e-07	PSF-myo
Clcc1	0.000581955	0.341377	0.333	0.321	1	PSF-other				Usp53	1.56178e-11	0.332535	0.376	0.296	4.29739e-07	PSF-myo
C1galt1	0.000595284	0.324324	0.333	0.324	1	PSF-other				Alg1	1.79444e-11	0.256768	0.324	0.246	4.93758e-07	PSF-myo
Kmt2a	0.00062807	0.266972	0.513	0.528	1	PSF-other				Arf2	2.47099e-11	0.276056	0.399	0.312	6.79918e-07	PSF-myo
Arhgap24	0.000646063	0.298417	0.485	0.501	1	PSF-other				Tbc1d8b	2.63232e-11	0.253729	0.335	0.256	7.24309e-07	PSF-myo
B4galt5	0.000662643	0.472627	0.25	0.234	1	PSF-other				Nat9	4.57213e-11	0.253586	0.31	0.233	1.25807e-06	PSF-myo
Katna1	0.000677232	0.33154	0.297	0.282	1	PSF-other				Fmn1	1.03095e-10	0.313624	0.299	0.227	2.83676e-06	PSF-myo
Kdm6b	0.00073725	0.424338	0.537	0.556	1	PSF-other				Wdr35	1.36512e-10	0.261761	0.278	0.208	3.75626e-06	PSF-myo
Spred1	0.000768581	0.255521	0.5	0.508	1	PSF-other				Pth1r	1.70969e-10	0.774672	0.438	0.35	4.7044e-06	PSF-myo
Sigmar1	0.000769197	0.269258	0.507	0.525	1	PSF-other				Zfp622	2.16371e-10	0.252388	0.438	0.35	5.95366e-06	PSF-myo
Hmox1	0.000859447	0.489344	0.449	0.452	1	PSF-other				Slc25a32	4.90491e-10	0.269164	0.259	0.194	1.34963e-05	PSF-myo
Nsmce2	0.000934293	0.257161	0.399	0.393	1	PSF-other				Tmem181a	2.09049e-09	0.268832	0.267	0.203	5.7522e-05	PSF-myo
Sesn1	0.000936425	0.369711	0.261	0.245	1	PSF-other				Sccpdh	2.29106e-09	0.292137	0.303	0.234	6.30407e-05	PSF-myo
Fcho2	0.000950667	0.270863	0.415	0.412	1	PSF-other				Runx2	9.47659e-09	0.328979	0.312	0.246	0.000260758	PSF-myo
Nsrp1	0.000966523	0.292666	0.438	0.442	1	PSF-other				Slc5a3	3.82922e-05	0.345117	0.311	0.265	1	PSF-myo
Senp2	0.00100107	0.343831	0.394	0.39	1	PSF-other				Id1	0.00804155	0.309797	0.429	0.4	1	PSF-myo
Sgpl1	0.00102256	0.303258	0.349	0.34	1	PSF-other
Fam172a	0.00105089	0.272917	0.393	0.39	1	PSF-other
Gcc2	0.00106547	0.274761	0.378	0.371	1	PSF-other
Tle3	0.00113016	0.311295	0.272	0.255	1	PSF-other
Cryzl1	0.0011646	0.358362	0.318	0.309	1	PSF-other
Ubr1	0.00116646	0.344808	0.274	0.262	1	PSF-other
Thap3	0.00121107	0.292462	0.301	0.288	1	PSF-other
Homer3	0.0012864	0.3191	0.3	0.286	1	PSF-other
Crtc3	0.00133812	0.300658	0.324	0.313	1	PSF-other
Tnks1bp1	0.00138186	0.295301	0.399	0.397	1	PSF-other
Zhx3	0.0014351	0.337852	0.341	0.335	1	PSF-other
Agfg1	0.00143986	0.309967	0.422	0.436	1	PSF-other
Med19	0.00144349	0.366254	0.266	0.253	1	PSF-other
Ngdn	0.00144868	0.324065	0.324	0.315	1	PSF-other
Rab8b	0.00157873	0.362226	0.324	0.317	1	PSF-other
Cdkn2c	0.00159952	0.369637	0.33	0.322	1	PSF-other
Epb41l1	0.0017297	0.400582	0.282	0.269	1	PSF-other
Pcna	0.00175364	0.251241	0.483	0.499	1	PSF-other
Ccdc28b	0.00176022	0.357233	0.287	0.275	1	PSF-other
Hpcal1	0.00181336	0.376945	0.256	0.244	1	PSF-other
Tgs1	0.00197742	0.316368	0.272	0.256	1	PSF-other
Fcf1	0.00198772	0.263531	0.401	0.4	1	PSF-other
Plpbp	0.00202309	0.340689	0.322	0.315	1	PSF-other
Abhd16a	0.0020341	0.254875	0.45	0.458	1	PSF-other
Rbm4b	0.00212129	0.286918	0.323	0.311	1	PSF-other
Kcnq1ot1	0.00220793	0.262388	0.553	0.56	1	PSF-other
Sgpp1	0.00224851	0.310914	0.348	0.345	1	PSF-other
Igbp1	0.00229722	0.25179	0.454	0.461	1	PSF-other
Pard3	0.00229888	0.290996	0.348	0.344	1	PSF-other
Rsbn1	0.00233352	0.329962	0.341	0.336	1	PSF-other
Brd9	0.00237913	0.293363	0.394	0.398	1	PSF-other
Dock1	0.00248718	0.286122	0.389	0.389	1	PSF-other
Dnm2	0.00259992	0.284678	0.393	0.398	1	PSF-other
Fh1	0.00264577	0.259759	0.369	0.361	1	PSF-other
Setbp1	0.00270901	0.261085	0.478	0.492	1	PSF-other
Ebf3	0.00273778	0.468087	0.253	0.241	1	PSF-other
Sord	0.00277546	0.407828	0.262	0.25	1	PSF-other
Cwc25	0.00278819	0.302711	0.314	0.307	1	PSF-other
Twf2	0.00285648	0.34047	0.266	0.253	1	PSF-other
Dkc1	0.0030213	0.294121	0.282	0.269	1	PSF-other
Crnkl1	0.0031807	0.310014	0.29	0.279	1	PSF-other
Ptpn2	0.0031911	0.265452	0.409	0.411	1	PSF-other
Gabpa	0.00322085	0.335104	0.296	0.286	1	PSF-other
Taf3	0.00327256	0.388439	0.25	0.238	1	PSF-other
Ino80b	0.00331052	0.390869	0.273	0.264	1	PSF-other
Arhgap29	0.00346797	0.372997	0.327	0.323	1	PSF-other
Tbx18	0.00363049	0.311915	0.383	0.385	1	PSF-other
Kmt2c	0.00374364	0.267163	0.466	0.481	1	PSF-other
Mphosph10	0.00377222	0.280177	0.292	0.278	1	PSF-other
C1qtnf2	0.00384912	0.258975	0.624	0.646	1	PSF-other
Isy1	0.00395316	0.297918	0.305	0.295	1	PSF-other
Rictor	0.00398425	0.306612	0.334	0.326	1	PSF-other
Podn	0.00404521	0.475121	0.288	0.281	1	PSF-other
Rexo1	0.00417898	0.327295	0.281	0.269	1	PSF-other
Gtf2f1	0.00438841	0.296561	0.315	0.311	1	PSF-other
Coa6	0.00461501	0.283878	0.321	0.316	1	PSF-other
Uhrf1bp1l	0.00462224	0.316835	0.331	0.325	1	PSF-other
Ripk1	0.0047696	0.269746	0.417	0.425	1	PSF-other
Upf2	0.00480615	0.291622	0.319	0.315	1	PSF-other
Oxr1	0.00485887	0.274109	0.335	0.331	1	PSF-other
Pqlc1	0.00499339	0.282303	0.327	0.32	1	PSF-other
Hmgb2	0.00505309	0.263122	0.489	0.501	1	PSF-other
Lonp2	0.00509176	0.307633	0.313	0.304	1	PSF-other
Ing2	0.00515677	0.313028	0.275	0.264	1	PSF-other
Nectin3	0.00529443	0.268761	0.421	0.43	1	PSF-other
Dnajb14	0.00543797	0.306334	0.378	0.38	1	PSF-other
Fer	0.00548118	0.27546	0.333	0.33	1	PSF-other
Ppp1r9b	0.00550661	0.290098	0.342	0.339	1	PSF-other
Bri3bp	0.0055443	0.332942	0.261	0.25	1	PSF-other
Mpp1	0.00558741	0.28267	0.347	0.346	1	PSF-other
Chd2	0.00582896	0.27691	0.419	0.425	1	PSF-other
Flnc	0.00584985	0.286446	0.453	0.468	1	PSF-other
Rgma	0.0060025	0.385362	0.268	0.259	1	PSF-other
Rnf220	0.00604841	0.300768	0.308	0.302	1	PSF-other
Capn1	0.00612381	0.330063	0.304	0.3	1	PSF-other
Scd1	0.00646098	0.479727	0.272	0.259	1	PSF-other
Mysm1	0.00685726	0.318883	0.311	0.308	1	PSF-other
Hoxa9	0.00686366	0.269601	0.29	0.279	1	PSF-other
Epc1	0.00690043	0.299261	0.339	0.338	1	PSF-other
Abcc5	0.00698488	0.299607	0.292	0.286	1	PSF-other
Cdk5rap2	0.00698856	0.354035	0.266	0.256	1	PSF-other
Fam76b	0.00699875	0.341311	0.25	0.238	1	PSF-other
Zfyve9	0.00710134	0.268111	0.292	0.282	1	PSF-other
Pias1	0.00753364	0.342423	0.274	0.267	1	PSF-other
Eif2ak2	0.00814779	0.337915	0.319	0.317	1	PSF-other
Tfe3	0.00834604	0.326154	0.311	0.306	1	PSF-other
Eps15	0.00840424	0.319714	0.309	0.307	1	PSF-other
Rxra	0.00841267	0.306442	0.299	0.291	1	PSF-other
Ddx52	0.00892332	0.304106	0.308	0.302	1	PSF-other
Zmym4	0.00929577	0.260684	0.326	0.323	1	PSF-other
Isca1	0.00965518	0.329807	0.258	0.249	1	PSF-other
Cks1b	0.0098738	0.264906	0.458	0.475	1	PSF-other
Fez2	0.0099781	0.280849	0.32	0.315	1	PSF-other
