# Supplementary material for: Synovial fibroblast responses to different types of injury resulting in cartilage repair or osteoarthritis
Source: Osteoarthritis Cartilage. Author manuscript; Available in PMC 2026 Jul 7. (PMC13338840; doi:10.1016/j.joca.2025.12.023)
Supplement: 4 [file NIHMS2178807-supplement-4.xlsx]

## Sheet: Sublining Control Vs JSI
Positive avg_log2FC denotes an increase in the injured dataset
	p_val	avg_log2FC	pct.1	pct.2	p_val_adj			p_val	avg_log2FC	pct.1	pct.2	p_val_adj
Col3a1	9.14e-229	1.95746	0.991	0.994	2.52e-224		Bgn	3.9e-145	1.36676	0.896	0.996	1.07e-140
Col1a1	2.28e-202	2.26543	0.987	0.995	6.29e-198		Tnn	7.44e-99	3.52447	0.056	0.553	2.05e-94
Col5a2	3.2e-188	1.72146	0.9	0.993	8.82e-184		Dcn	2.81e-77	-1.19335	0.988	0.997	7.75e-73
Col1a2	9.62e-168	1.67637	0.996	0.995	2.65e-163		Tnc	1.27e-73	1.64634	0.172	0.633	3.49e-69
Col5a1	1.51e-165	1.80848	0.791	0.98	4.14e-161		Lamb1	4.41e-68	1.41594	0.268	0.731	1.21e-63
Col6a3	4.31e-124	1.6366	0.728	0.972	1.19e-119		Acan	6.45e-59	3.97803	0.032	0.359	1.77e-54
Col12a1	5.91e-124	2.90595	0.16	0.725	1.63e-119		Vcan	4.61e-58	1.45502	0.45	0.785	1.27e-53
Col6a2	1.15e-114	1.24625	0.943	0.992	3.15e-110		Lamb2	1.23e-52	-1.49127	0.666	0.471	3.39e-48
Col6a1	5.34e-107	1.22674	0.954	0.99	1.47e-102		Thbs2	8.6e-39	1.03612	0.546	0.824	2.37e-34
Col5a3	1.36e-78	1.77788	0.421	0.823	3.76e-74		Mmp2	2.05e-28	0.654785	0.96	0.988	5.65e-24
Col8a1	8.6e-68	2.67256	0.079	0.479	2.37e-63		Fn1	1.93e-22	0.441362	0.932	0.993	5.3e-18
Col27a1	1.02e-48	1.61848	0.091	0.434	2.81e-44		Hspg2	4.05e-13	0.333606	0.725	0.917	1.11e-08
Col16a1	1.52e-43	1.0541	0.274	0.655	4.17e-39		Thbs1	2.63e-12	1.00489	0.047	0.157	7.23e-08
Col18a1	8.68e-31	1.58145	0.14	0.407	2.39e-26		Ltbp1	9.63e-11	0.387584	0.46	0.67	2.65e-06
Col11a1	4.55e-22	2.21644	0.034	0.187	1.25e-17		Eln	4.3e-06	0.70019	0.104	0.187	0.118278
Col15a1	4.38e-16	0.712058	0.213	0.413	1.21e-11		Mmp13	5.73e-05	0.445081	0.079	0.138	1
Col24a1	2.8e-12	2.27516	0.007	0.085	7.72e-08		Lama2	0.000666422	-0.96917	0.263	0.227	1
Col14a1	5.82e-10	0.543721	0.771	0.846	1.6e-05		Lamc2	0.711792	-0.681932	0.096	0.096	1
Col22a1	4.08e-07	2.52459	0.004	0.028	0.0112145		Mmp3	0.000881172	0.600335	0.282	0.341	1
Col11a2	0.0883152	2.70584	0.009	0.013	1
Col13a1	0.0815783	-2.03051	0.016	0.008	1
Col2a1	0.0390422	0.648774	0.01	0.015	1
Col4a1	3.77e-05	-0.728546	0.413	0.365	1
Col4a2	0.335251	-0.295483	0.291	0.345	1
Col4a3bp	0.0163688	-0.1309	0.126	0.182	1
Col4a4	0.00247951	-2.93888	0.01	0.001	1
Col4a5	0.566676	-0.4472	0.141	0.14	1
Col6a5	0.640969	-0.699563	0.021	0.024	1
Col6a6	0.0295446	0.402435	0.088	0.122	1
Col7a1	0.00321102	3.06074	0	0.013	1
Col8a2	0.000232202	0.125939	0.103	0.171	1

## Sheet: Sublining Control Vs DMM 7d
Positive avg_log2FC denotes an increase in the injured dataset
	p_val	avg_log2FC	pct.1	pct.2	p_val_adj			p_val	avg_log2FC	pct.1	pct.2	p_val_adj
Col11a1	0	8.16418	0.004	0.658	0		Bgn	0	2.01433	0.943	1	0
Col12a1	0	6.04613	0.072	0.919	0		Tnn	0	11.2273	0.001	0.803	0
Col16a1	0	2.9638	0.235	0.9	0		Dcn	0	-1.67649	0.999	0.999	0
Col1a1	0	2.03575	0.995	1	0		Tnc	0	6.84996	0.016	0.754	0
Col1a2	0	1.88974	0.998	1	0		Acan	0	11.5296	0.001	0.602	0
Col3a1	0	1.07133	0.999	1	0		Lamb2	0	-2.4974	0.864	0.444	0
Col5a1	0	1.6892	0.918	0.999	0		Thbs2	0	2.69663	0.488	0.96	0
Col5a2	0	1.67339	0.961	1	0		Mmp2	0	1.22802	0.923	0.998	0
Col6a1	0	1.40267	0.987	0.999	0		Lamb1	7.49e-295	2.18705	0.283	0.835	2.06e-290
Col6a2	0	1.61279	0.966	0.999	0		Thbs1	2.1e-151	5.1161	0.028	0.383	5.78e-147
Col6a3	0	2.21786	0.816	0.998	0		Mmp13	9.2e-117	10.3026	0.002	0.276	2.53e-112
Col8a1	0	3.72971	0.1	0.719	0		Lama2	5.93e-77	-1.55657	0.497	0.297	1.63e-72
Col27a1	7.05e-302	2.77458	0.128	0.729	1.94e-297		Vcan	1.93e-76	0.986045	0.779	0.923	5.32e-72
Col18a1	2.35e-204	2.44565	0.273	0.727	6.45e-200		Hspg2	6.91e-38	0.252679	0.83	0.964	1.9e-33
Col4a5	5.54e-161	-2.63255	0.512	0.207	1.53e-156		Ltbp1	1.24e-22	-0.555422	0.678	0.659	3.41e-18
Col8a2	3.64e-115	3.84364	0.029	0.321	1e-110		Eln	1.26e-15	1.75967	0.199	0.311	3.47e-11
Col5a3	4.97e-79	0.990541	0.603	0.834	1.37e-74		Mmp3	4.62e-12	0.64443	0.301	0.403	1.27e-07
Col4a1	8.91e-75	-1.05536	0.736	0.561	2.45e-70		Fn1	1.07e-10	-0.322714	0.993	1	2.95e-06
Col4a6	1.5e-74	-5.08373	0.102	0.004	4.14e-70		Lamc2	2.65e-06	-1.34869	0.087	0.055	0.0728947
Col24a1	2.51e-57	5.84691	0.001	0.148	6.91e-53
Col9a1	1.49e-35	5.5631	0.001	0.094	4.1e-31
Col2a1	2e-27	4.6752	0.004	0.079	5.51e-23
Col14a1	4.36e-23	-0.364138	0.926	0.912	1.2e-18
Col6a6	2.88e-18	-0.932975	0.217	0.126	7.92e-14
Col23a1	3.11e-18	1.22537	0.022	0.09	8.54e-14
Col9a3	4.1e-17	4.00982	0.002	0.048	1.13e-12
Col4a2	5.56e-14	-0.637772	0.557	0.507	1.53e-09
Col7a1	1.08e-13	3.72438	0.001	0.037	2.97e-09
Col4a3bp	2.02e-13	0.246115	0.264	0.418	5.55e-09
Col9a2	5.69e-13	5.24361	0	0.032	1.56e-08
Col11a2	6.87e-11	3.12113	0.003	0.032	1.89e-06
Col15a1	5.64e-05	-0.26113	0.442	0.406	1
Col20a1	0.000485343	-2.81846	0.01	0.003	1
Col22a1	0.00640813	-0.427254	0.042	0.028	1
Col28a1	0.00486811	-1.76764	0.014	0.007	1
Col4a4	0.0447962	-1.06592	0.028	0.02	1
Col6a5	9.21e-05	-1.62788	0.043	0.024	1

## Sheet: Sublining Control Vs ACLR 7d
Positive avg_log2FC denotes an increase in the injured dataset
	p_val	avg_log2FC	pct.1	pct.2	p_val_adj			p_val	avg_log2FC	pct.1	pct.2	p_val_adj
Col1a1	1.08e-149	2.45243	1	1	2.97e-145		Dcn	1.7e-126	-1.60311	1	0.999	4.68e-122
Col5a2	6.95e-140	1.8419	0.945	0.998	1.91e-135		Mmp2	1.56e-113	1.65939	0.921	0.994	4.28e-109
Col3a1	1.18e-129	1.68524	1	1	3.24e-125		Bgn	8.52e-112	1.61425	0.81	0.996	2.34e-107
Col5a1	1.03e-118	1.40347	0.966	0.998	2.83e-114		Lamb2	7.19e-102	-1.99593	0.938	0.678	1.98e-97
Col1a2	6.13e-116	1.51236	1	1	1.69e-111		Tnc	9.69e-78	3.55115	0.141	0.736	2.67e-73
Col6a3	2.13e-112	1.99804	0.821	0.994	5.85e-108		Acan	1.5e-75	6.26177	0.034	0.645	4.13e-71
Col12a1	8.91e-101	3.67499	0.248	0.863	2.45e-96		Tnn	1.84e-67	9.68849	0	0.579	5.06e-63
Col16a1	6.74e-86	2.06273	0.483	0.916	1.85e-81		Thbs2	3.03e-50	1.08033	0.748	0.96	8.34e-46
Col6a1	8.73e-85	1.06634	0.993	0.998	2.4e-80		Thbs1	1.29e-34	3.11591	0.128	0.51	3.55e-30
Col6a2	6.93e-77	1.10635	0.972	0.996	1.91e-72		Lamb1	3.9e-34	1.41291	0.269	0.69	1.07e-29
Col11a1	3.2e-66	3.58638	0.193	0.714	8.81e-62		Lama2	1.09e-29	-1.4865	0.617	0.375	3.01e-25
Col8a1	2.11e-58	2.97802	0.203	0.698	5.8e-54		Hspg2	1.19e-21	0.495126	0.91	0.979	3.27e-17
Col27a1	6.68e-42	3.68545	0.052	0.485	1.84e-37		Eln	3.8e-19	3.08498	0.166	0.425	1.05e-14
Col2a1	1.49e-27	6.99427	0	0.303	4.09e-23		Mmp13	5.1e-06	1.46667	0.007	0.08	0.140391
Col4a5	3.07e-24	-1.92121	0.39	0.181	8.45e-20		Mmp3	1.63e-05	1.19285	0.124	0.234	0.448383
Col8a2	5.39e-24	1.7028	0.148	0.462	1.48e-19		Vcan	0.728223	0.263686	0.807	0.862	1
Col4a1	1e-13	-0.662674	0.586	0.408	2.76e-09		Ltbp1	0.0024158	-0.288674	0.793	0.799	1
Col4a4	1.53e-12	-2.82357	0.114	0.033	4.21e-08		Lamc2	0.00818865	-1.34479	0.076	0.044	1
Col11a2	8.21e-08	2.88793	0.014	0.116	0.0022602
Col9a1	7.99e-07	4.2069	0	0.078	0.0219752
Col24a1	1.35e-06	4.0619	0	0.075	0.0370211
Col4a6	2.57e-06	-3.36369	0.024	0.004	0.0708331
Col9a2	1.37e-05	3.94005	0	0.062	0.377462
Col13a1	0.301485	-2.56675	0.007	0.014	1
Col14a1	0.00816811	0.119405	0.928	0.958	1
Col15a1	0.000238345	0.504114	0.403	0.526	1
Col18a1	8.69e-05	0.768478	0.21	0.344	1
Col20a1	0.000877963	-1.13358	0.021	0.005	1
Col22a1	0.00115266	3.402	0.003	0.042	1
Col23a1	0.00139741	0.977083	0.017	0.065	1
Col4a2	0.209502	-0.14689	0.376	0.358	1
Col4a3	0.00333868	-3.55138	0.01	0.002	1
Col4a3bp	0.842462	-0.287779	0.314	0.356	1
Col5a3	0.00189721	0.477999	0.679	0.778	1
Col6a5	0.0719602	0.202841	0.007	0.023	1
Col6a6	0.0343822	-0.183649	0.238	0.188	1
Col7a1	0.224262	0.257072	0.003	0.011	1
Col9a3	3.97e-05	3.91932	0	0.055	1

## Sheet: Lining Control Vs JSI
Positive avg_log2FC denotes an increase in the injured dataset
	p_val	avg_log2FC	pct.1	pct.2	p_val_adj			p_val	avg_log2FC	pct.1	pct.2	p_val_adj
Col5a2	3.93e-16	2.18449	0.682	0.98	1.08e-11		Tnc	1.99e-07	1.79289	0.159	0.624	0.00548346
Col3a1	6.41e-11	1.58673	0.955	0.995	1.76e-06		Lamb1	2.65e-05	1.05366	0.318	0.71	0.728941
Col6a3	5.67e-09	1.20613	0.727	0.969	0.000155906		Bgn	0.0041181	0.333119	1	0.999	1
Col5a3	1.25e-07	1.40994	0.5	0.866	0.00344728		Tnn	0.101948	1.12501	0	0.047	1
Col4a6	3.2e-05	-5.80119	0.023	0	0.880364		Dcn	0.0778076	-0.396562	0.909	0.992	1
Col12a1	0.00505969	2.30556	0.023	0.166	1		Acan	0.150225	-3.08155	0.023	0.003	1
Col14a1	0.442092	-1.01839	0.136	0.164	1		Vcan	0.0238688	0.71286	0.136	0.318	1
Col15a1	0.332753	-0.696481	0.045	0.09	1		Lamb2	0.000744529	-1.24666	0.682	0.595	1
Col16a1	0.262761	-0.27426	0.227	0.362	1		Thbs2	0.280383	-0.262469	0.318	0.447	1
Col18a1	0.0736827	0.747396	0.114	0.239	1		Mmp2	0.00158197	0.219582	0.523	0.911	1
Col1a1	0.000149294	1.31195	0.909	0.955	1		Hspg2	0.292126	-0.210991	0.773	0.841	1
Col1a2	0.414193	1.07623	0.636	0.509	1		Thbs1	0.859189	-1.40727	0.159	0.156	1
Col22a1	5.42e-05	0.756833	0.545	0.843	1		Ltbp1	0.00685661	-1.06794	0.432	0.292	1
Col24a1	0.286702	0.135604	0.023	0.063	1		Eln	0.0299349	1.17312	0.068	0.211	1
Col27a1	0.0931153	0.868775	0.091	0.187	1		Lama2	0.987554	-0.789042	0.045	0.046	1
Col4a1	0.0141853	0.433028	0.795	0.896	1		Lamc2	0.28441	-0.369117	0.023	0.064	1
Col4a2	6.3e-05	0.534313	0.614	0.885	1		Mmp3	0.913759	0.911267	0.091	0.042	1
Col4a3bp	0.579328	-0.475277	0.136	0.186	1
Col4a5	0.00024714	-3.12262	0.114	0.021	1
Col5a1	6.93e-05	1.22495	0.591	0.855	1
Col6a1	0.941145	0.161319	0.932	0.953	1
Col6a2	0.809986	0.237666	0.955	0.963	1
Col6a6	0.0054951	-4.40924	0.023	0.001	1
Col8a1	0.84862	-0.955143	0.25	0.27	1
Col8a2	0.927563	-1.70111	0.023	0.02	1
Col9a3	0.0845061	-3.9001	0.023	0.001	1

## Sheet: Lining Control Vs DMM 7d
Positive avg_log2FC denotes an increase in the injured dataset
	p_val	avg_log2FC	pct.1	pct.2	p_val_adj			p_val	avg_log2FC	pct.1	pct.2	p_val_adj
Col3a1	2.23e-121	2.7343	0.941	1	6.12e-117		Tnc	6.95e-86	4.76779	0.047	0.65	1.91e-81
Col6a3	1.04e-110	2.72209	0.543	0.985	2.86e-106		Bgn	2.78e-76	0.985619	0.996	0.998	7.65e-72
Col5a2	7.65e-106	2.41167	0.735	0.987	2.11e-101		Lamb1	2.55e-55	1.75163	0.253	0.784	7.01e-51
Col6a2	4.08e-64	1.52404	0.851	0.991	1.12e-59		Lamb2	5.01e-52	-1.92608	0.808	0.579	1.38e-47
Col1a1	3.53e-59	1.82925	0.943	0.998	9.72e-55		Mmp2	4.53e-51	1.74661	0.429	0.904	1.25e-46
Col5a1	1.32e-58	2.0179	0.535	0.919	3.64e-54		Tnn	4.62e-34	7.91901	0	0.256	1.27e-29
Col12a1	4.41e-56	4.27829	0.029	0.466	1.21e-51		Mmp13	3.96e-20	9.00346	0	0.154	1.09e-15
Col6a1	1.44e-49	1.22108	0.882	0.991	3.96e-45		Thbs2	2.18e-18	0.935424	0.449	0.761	6e-14
Col5a3	1.1e-38	1.40234	0.435	0.865	3.02e-34		Vcan	3.57e-18	0.983428	0.304	0.63	9.84e-14
Col1a2	9.32e-36	1.80845	0.763	0.983	2.57e-31		Hspg2	2.9e-15	0.51443	0.647	0.889	7.99e-11
Col16a1	1.42e-31	1.55151	0.18	0.566	3.91e-27		Acan	6.88e-14	5.90572	0	0.105	1.89e-09
Col4a5	1.69e-21	-4.06706	0.276	0.058	4.65e-17		Mmp3	1.36e-11	3.308	0.041	0.177	3.74e-07
Col11a1	3.37e-15	4.6178	0.004	0.126	9.26e-11		Dcn	1.05e-05	-0.244562	0.988	0.998	0.289446
Col4a6	1.33e-12	-5.88966	0.102	0	3.65e-08		Thbs1	0.00318794	-0.377995	0.131	0.216	1
Col27a1	8.89e-12	0.88422	0.141	0.34	2.45e-07		Ltbp1	0.000552256	-0.534819	0.506	0.476	1
Col18a1	4.24e-11	0.95736	0.194	0.41	1.17e-06		Eln	0.000314184	0.157512	0.261	0.4	1
Col22a1	1.05e-07	0.464254	0.551	0.724	0.00289502		Lama2	0.0151589	-1.23364	0.118	0.077	1
Col2a1	1.26e-07	3.98227	0	0.053	0.00348069		Lamc2	0.00731111	0.209886	0.037	0.079	1
Col24a1	2.58e-05	3.58323	0	0.034	0.710953		Fn1	0.00010711	0.156106	1	1	1
Col10a1	0.0446877	1.92083	0.002	0.013	1
Col15a1	8.75e-05	0.435123	0.065	0.145	1
Col23a1	0.000469079	2.15832	0.006	0.038	1
Col4a1	0.00273599	-0.270777	0.873	0.889	1
Col6a6	0.0409733	1.88674	0.004	0.017	1
Col7a1	0.0103845	2.50074	0	0.013	1
Col8a2	0.137389	-0.11705	0.031	0.051	1
Col9a1	0.00305159	2.39905	0	0.017	1
Col9a3	0.00746819	1.81395	0.002	0.019	1
