# Supplementary material for: Synovial fibroblast responses to different types of injury resulting in cartilage repair or osteoarthritis
Source: Osteoarthritis Cartilage. Author manuscript; Available in PMC 2026 Jul 7. (PMC13338840; doi:10.1016/j.joca.2025.12.023)
Supplement: 5 [file NIHMS2178807-supplement-5.xlsx]

## Sheet: Top10 Regulon Relative Activity
Cluster	Regulon	Relative Activity		Cluster	Regulon	Relative Activity		Cluster	Regulon	Relative Activity		Cluster	Regulon	Relative Activity		Cluster	Regulon	Relative Activity
LinP	Fos	0.911		FLS	Elk3	0.893		SubP	Ebf1	0.917		SubF1	Fos	0.701		SubF2	Irf7	0.995
	Atf3	0.816			Foxo1	0.843			Fos	0.771			Ebf1	0.664			Irf9	0.995
	Junb	0.791			Gatad1	0.776			Hic1	0.767			Atf3	0.54			Stat1	0.995
	Arid5a	0.776			Dlx3	0.771			Atf3	0.601			Foxp1	0.5			Stat2	0.796
	Bcl3	0.738			Pbx1	0.715			Klf3	0.583			Junb	0.492			Irf2	0.728
	Mitf	0.718			Fos	0.703			Arid5a	0.581			Arid5a	0.484			Fos	0.728
	Fosb	0.709			Sox5	0.697			Junb	0.572			Fosb	0.483			Elk3	0.707
	Ebf1	0.702			Abp1	0.692			Tcf711	0.559			Abp1	0.409			Abp1	0.639
	Elk3	0.566			Elk4	0.628			Fosb	0.552			Bcl3	0.395			Atf3	0.628
	Rxrg	0.547			Rela	0.507			Elf1	0.501			Elk3	0.357			Hif1a	0.586
Cluster	Regulon	Relative Activity		Cluster	Regulon	Relative Activity		Cluster	Regulon	Relative Activity		Cluster	Regulon	Relative Activity		Cluster	Regulon	Relative Activity
PSF	Elk3	0.787		Prolif	Elk3	0.94		OC	Erg	0.931		Teno	Zfp354c	0.922		PreAd	Fos	0.9
	Fos	0.769			Xbp1	0.763			Elk3	0.85			Fos	0.919			Atf3	0.842
	Zfp354c	0.715			Creb3	0.665			Xbp1	0.846			Atf3	0.863			Arid5a	0.827
	Hif1a	0.714			Nfyc	0.593			Nfatc1	0.824			Fosb	0.849			Jun	0.823
	Xbp1	0.667			Hif1a	0.591			Fos	0.819			Junb	0.842			Fosb	0.802
	Hes6	0.647			Thap11	0.585			Hif1a	0.737			Arid5a	0.831			Ebf1	0.78
	Atf3	0.642			Fos	0.558			Nfatc2	0.686			Twist1	0.691			Bcl3	0.764
	Foxp1	0.604			Myb11	0.485			Fosb	0.684			Foxp1	0.685			Cebpd	0.671
	Arid5a	0.586			Bcl3	0.413			Atf3	0.678			Dbp	0.577			Nfia	0.628
	Runx1	0.562			Gatad1	0.377			Hmga2	0.638			Xbp1	0.568			Hic1	0.554
Cluster	Regulon	Relative Activity
PeMy	Fos	0.957
	Arid5a	0.908
	Zfp354c	0.907
	Atf3	0.889
	Fosb	0.887
	Junb	0.854
	Egr2	0.783
	Meis1	0.591
	Hif1a	0.589
	Smad1	0.571

## Sheet: Regulon Activity log2FC
	Foxp1							Zfp354c							Hif1a
	Mean Log2FC	CI_upper	CI_lower	Padj Vs Ctrl	Padj Vs 7d			Mean Log2FC	CI_upper	CI_lower	Padj Vs Ctrl	Padj Vs 7d			Mean Log2FC	CI_upper	CI_lower	Padj Vs Ctrl	Padj Vs 7d
JSI	0.971	0.975	0.967	0.000110877			JSI	1.11	1.12	1.1	1.4341e-09			JSI	1.2	1.2	1.19	9.89507e-150
DMM 7d	1.13	1.13	1.13	2.37651e-226			DMM 7d	1.63	1.64	1.63	0			DMM 7d	1.43	1.43	1.43	0
DMM 2m	1.16	1.16	1.16	0	2.58381e-17		DMM 2m	0.997	1	0.992	0.926061	0		DMM 2m	1.06	1.06	1.06	1.75303e-46	0
ACLR 7d	1.03	1.04	1.03	0.00103733			ACLR 7d	1.54	1.54	1.53	5.43295e-104			ACLR 7d	1.37	1.38	1.37	7.86869e-273
ACLR 28d	1.07	1.08	1.07	7.21493e-12	4.31174e-17		ACLR 28d	1.13	1.14	1.12	1.4394e-06	8.51967e-284		ACLR 28d	1.12	1.12	1.11	2.83231e-26	0
	Runx1							Hes6
	Mean Log2FC	CI_upper	CI_lower	Padj Vs Ctrl	Padj Vs 7d			Mean Log2FC	CI_upper	CI_lower	Padj Vs Ctrl	Padj Vs 7d
JSI	1.36	1.38	1.35	2.22086e-48			JSI	1.7	1.71	1.7	0
DMM 7d	1.66	1.66	1.65	0			DMM 7d	1.84	1.84	1.83	0
DMM 2m	1.21	1.22	1.21	3.81829e-54	2.96499e-301		DMM 2m	1.28	1.29	1.27	2.0933e-178	0
ACLR 7d	1.63	1.64	1.62	9.09923e-74			ACLR 7d	1.91	1.92	1.91	1.06101e-291
ACLR 28d	1.45	1.47	1.43	8.60935e-36	6.83e-30		ACLR 28d	1.5	1.51	1.49	2.12935e-84	1.67925e-283
