# Supplementary material for: Synovial fibroblast responses to different types of injury resulting in cartilage repair or osteoarthritis
Source: Osteoarthritis Cartilage. Author manuscript; Available in PMC 2026 Jul 7. (PMC13338840; doi:10.1016/j.joca.2025.12.023)
Supplement: 6 [file NIHMS2178807-supplement-6.xlsx]

## Sheet: Suppl Table 8 Prolif Cluster Ph
gene	p_val	avg_log2FC	pct.1	pct.2	p_val_adj	cluster		gene	p_val	avg_log2FC	pct.1	pct.2	p_val_adj	cluster		gene	p_val	avg_log2FC	pct.1	pct.2	p_val_adj	cluster		gene	p_val	avg_log2FC	pct.1	pct.2	p_val_adj	cluster		gene	p_val	avg_log2FC	pct.1	pct.2	p_val_adj	cluster		gene	p_val	avg_log2FC	pct.1	pct.2	p_val_adj	cluster		gene	p_val
Htra4	0	2.61295	0.863	0.16	0	LinP		Col22a1	0	4.38275	0.953	0.078	0	FLS		Pi16	0	5.24842	0.942	0.112	0	SubP		Tnxb	0	1.58418	0.862	0.44	0	SubF1		Ifit3	0	6.06897	0.91	0.079	0	SubF2		Tnn	0	1.8863	0.792	0.273	0	PSF		Hapln1	0
Pla1a	0	2.65356	0.736	0.123	0	LinP		F13a1	0	5.32936	0.971	0.098	0	FLS		Scara5	0	3.65671	0.91	0.185	0	SubP		Cd34	0	1.85776	0.934	0.521	0	SubF1		Ifit3b	0	6.29417	0.681	0.027	0	SubF2		Acan	0	0.733542	0.688	0.305	0	PSF		Col11a2	0
Rspo2	0	3.3894	0.814	0.21	0	LinP		Tspan15	0	6.28753	0.872	0.037	0	FLS		Efemp1	0	4.57638	0.815	0.113	0	SubP		Cadm3	0	2.57286	0.503	0.116	0	SubF1		Rsad2	0	7.2584	0.651	0.017	0	SubF2		C1qtnf3	0	1.66375	0.787	0.44	0	PSF		Scrg1	0
Megf10	0	3.28625	0.466	0.054	0	LinP		Clic5	0	7.29509	0.846	0.031	0	FLS		Dpp4	0	4.47196	0.743	0.075	0	SubP		Clec3b	0	2.06939	0.924	0.545	0	SubF1		Oasl1	0	6.14359	0.422	0.011	0	SubF2		Lrrc15	0	1.51468	0.609	0.271	0	PSF		Fam180a	0
Cpe	2.35e-262	2.54662	0.867	0.284	6.45e-258	LinP		Htra4	0	4.93902	0.919	0.123	0	FLS		Efhd1	0	5.10375	0.701	0.05	0	SubP		Ly6c1	0	1.6564	0.969	0.657	0	SubF1		Ifi44	3.69e-303	5.21239	0.741	0.057	1.02e-298	SubF2		Capn6	0	1.16108	0.641	0.305	0	PSF		Wwp2	0
Sparcl1	9.22e-250	2.00215	0.871	0.271	2.54e-245	LinP		Sparcl1	0	3.69058	0.98	0.234	0	FLS		Cadm3	0	3.2363	0.705	0.135	0	SubP		Ly6a	0	1.39549	0.995	0.858	0	SubF1		Ifit1	3.26e-279	5.83458	0.922	0.105	8.98e-275	SubF2		Dkk3	0	1.24456	0.88	0.553	0	PSF		Col2a1	0
F13a1	1.77e-237	1.57552	0.674	0.147	4.87e-233	LinP		Pla1a	0	4.34812	0.83	0.087	0	FLS		Tek	0	4.99355	0.55	0.033	0	SubP		Igfbp6	0	1.68762	0.993	0.917	0	SubF1		Ifi47	2.93e-255	4.81895	0.614	0.045	8.05e-251	SubF2		Fbn2	0	1.48491	0.703	0.382	0	PSF		Fzd9	0
Pltp	7.45e-217	2.41135	0.902	0.404	2.05e-212	LinP		Cystm1	0	5.4207	0.793	0.087	0	FLS		Tmeff2	0	4.09597	0.57	0.058	0	SubP		Scara5	6.3e-298	1.7662	0.567	0.17	1.73e-293	SubF1		Gm4951	1.21e-254	4.57432	0.669	0.053	3.34e-250	SubF2		Col27a1	0	0.717947	0.68	0.362	0	PSF		Col9a1	0
Sned1	3.87e-206	2.54053	0.885	0.391	1.06e-201	LinP		Sox5	0	3.53824	0.949	0.243	0	FLS		Ackr1	0	4.22835	0.532	0.051	0	SubP		Mfap5	1.64e-263	1.24696	0.971	0.814	4.51e-259	SubF1		Igtp	6.52e-252	4.88345	0.843	0.094	1.79e-247	SubF2		Gxylt2	0	1.0402	0.774	0.464	0	PSF		Col9a3	0
Sdc2	1.34e-200	1.65405	0.995	0.859	3.7e-196	LinP		Pcsk6	0	3.54926	0.904	0.201	0	FLS		Wnt2	0	5.60543	0.426	0.021	0	SubP		Lbp	2.15e-253	1.71058	0.895	0.675	5.93e-249	SubF1		Iigp1	8.64e-252	5.01874	0.904	0.112	2.38e-247	SubF2		Smoc1	0	1.34004	0.582	0.275	0	PSF		Cox4i2	0
Galnt9	3.5e-199	3.41365	0.301	0.036	9.63e-195	LinP		Bglap2	0	4.08353	0.717	0.036	0	FLS		Dact2	0	5.61541	0.333	0.019	0	SubP		1700019D03Rik	6.22e-233	2.06653	0.404	0.11	1.71e-228	SubF1		Oasl2	6.81e-223	4.14823	0.898	0.125	1.87e-218	SubF2		Tmem119	0	0.975273	0.818	0.512	0	PSF		Trpv4	0
Vtn	2.89e-191	3.93171	0.25	0.025	7.95e-187	LinP		Sema3a	0	3.55903	0.814	0.136	0	FLS		Cmah	0	5.3679	0.321	0.014	0	SubP		Prelp	3.16e-230	1.16867	0.965	0.755	8.71e-226	SubF1		Gbp3	2.45e-216	4.16099	0.825	0.104	6.75e-212	SubF2		Kcnj15	0	2.81641	0.367	0.078	0	PSF		Stk26	0
Fbln7	4.99e-189	1.9912	0.98	0.651	1.37e-184	LinP		Gchfr	0	5.84755	0.699	0.025	0	FLS		1700019D03Rik	1.01e-301	3.48602	0.657	0.121	2.78e-297	SubP		Serping1	9.2e-219	1.24671	0.968	0.837	2.53e-214	SubF1		F830016B08Rik	1.27e-185	4.29027	0.476	0.036	3.49e-181	SubF2		Col12a1	0	0.963958	0.948	0.662	0	PSF		Susd5	0
Prg4	9.16e-182	1.77602	0.938	0.749	2.52e-177	LinP		Enho	0	4.17629	0.733	0.087	0	FLS		Cd248	1.09e-288	2.87478	0.996	0.633	3e-284	SubP		Dpp4	6.51e-212	1.90734	0.318	0.073	1.79e-207	SubF1		Gbp6	6.87e-184	4.79114	0.398	0.025	1.89e-179	SubF2		Scarf2	0	0.911931	0.811	0.526	0	PSF		Cnmd	0
Sash1	4.8e-179	1.69825	0.963	0.686	1.32e-174	LinP		Itga6	0	3.48763	0.729	0.087	0	FLS		Cd34	1.34e-286	2.75019	0.99	0.546	3.68e-282	SubP		Ramp2	9.39e-208	1.31739	0.836	0.545	2.58e-203	SubF1		Cmpk2	7.74e-182	5.00169	0.44	0.031	2.13e-177	SubF2		Ccn4	0	1.09322	0.644	0.359	0	PSF		Ucma	0
Serpinb6a	1.47e-177	1.26004	0.998	0.957	4.06e-173	LinP		Gm17455	0	3.52047	0.948	0.317	0	FLS		Pcolce2	7.54e-275	3.15638	0.888	0.303	2.08e-270	SubP		Pi16	1.15e-205	1.73918	0.39	0.111	3.15e-201	SubF1		Isg15	3.36e-173	4.926	0.976	0.236	9.26e-169	SubF2		P4ha3	0	0.873592	0.791	0.515	0	PSF		P3h2	0
Bglap2	2.69e-175	1.48817	0.422	0.076	7.39e-171	LinP		Aldh1a3	0	4.14752	0.674	0.048	0	FLS		Opcml	6.02e-265	4.49831	0.303	0.024	1.66e-260	SubP		Rnase4	2.93e-189	0.745643	0.978	0.902	8.05e-185	SubF1		Usp18	8.65e-172	3.93237	0.759	0.108	2.38e-167	SubF2		Col8a1	0	1.16158	0.74	0.465	0	PSF		Col9a2	0
Fn1	7.25e-175	1.32447	1	0.994	2e-170	LinP		Procr	0	2.72081	0.879	0.27	0	FLS		Tnxb	4.15e-260	2.51457	0.984	0.464	1.14e-255	SubP		Cd248	1.13e-188	1.30569	0.829	0.624	3.12e-184	SubF1		Herc6	5.15e-170	4.10224	0.602	0.065	1.42e-165	SubF2		Arl4c	0	1.53163	0.469	0.197	0	PSF		Eps8l2	0
Cmtm8	8.12e-171	2.60952	0.41	0.076	2.24e-166	LinP		Slc9a3r1	0	4.22309	0.661	0.066	0	FLS		Anxa3	7.93e-257	3.22757	0.932	0.447	2.18e-252	SubP		Fbn1	1.68e-184	1.28805	0.962	0.916	4.61e-180	SubF1		Dhx58	1.53e-167	3.89775	0.572	0.058	4.22e-163	SubF2		Rgs3	0	1.20717	0.744	0.482	0	PSF		Kcna6	0
Srgn	2.74e-170	2.89436	0.679	0.235	7.54e-166	LinP		Cpe	0	2.67384	0.842	0.259	0	FLS		Adgrd1	4.62e-253	3.08062	0.779	0.233	1.27e-248	SubP		Fstl1	1.41e-183	0.842683	0.997	0.989	3.88e-179	SubF1		Irf7	8.1e-165	4.03355	0.867	0.16	2.23e-160	SubF2		Prrx2	0	0.711509	0.897	0.648	0	PSF		Fry	0
Fth1	1.8e-161	1.28747	1	1	4.96e-157	LinP		Cd151	0	3.12432	0.941	0.364	0	FLS		Heg1	2.15e-251	2.90857	0.88	0.322	5.93e-247	SubP		Cldn10	7.03e-169	1.84456	0.531	0.246	1.94e-164	SubF1		Rtp4	2.33e-164	3.44382	0.873	0.154	6.42e-160	SubF2		Tm4sf1	0	0.978437	0.932	0.7	0	PSF		Fgfr3	0
Htra1	5.65e-160	1.27919	0.998	0.944	1.56e-155	LinP		Tmem196	0	5.45451	0.602	0.026	0	FLS		Sema3c	6.27e-251	2.95554	0.962	0.564	1.73e-246	SubP		Ecm1	1e-168	0.951646	0.984	0.928	2.76e-164	SubF1		Cxcl9	2.64e-163	5.56573	0.428	0.033	7.27e-159	SubF2		Srpx2	0	0.860452	0.876	0.649	0	PSF		Meltf	0
H2-D1	4.47e-159	1.37899	1	0.943	1.23e-154	LinP		Adamts16	0	3.53082	0.644	0.075	0	FLS		Nid1	6.9e-242	2.46461	0.998	0.789	1.9e-237	SubP		Cd55	3.77e-147	1.23057	0.661	0.367	1.04e-142	SubF1		Gbp2	3.04e-163	4.47661	0.898	0.176	8.36e-159	SubF2		Csrp2	0	1.03682	0.945	0.74	0	PSF		Snorc	0
Ctsb	7.05e-157	1.08733	0.998	0.99	1.94e-152	LinP		Pla2g2e	0	3.90956	0.63	0.064	0	FLS		Emilin2	4.98e-235	2.96525	0.869	0.352	1.37e-230	SubP		Emilin2	4.67e-147	1.42543	0.62	0.342	1.29e-142	SubF1		Phf11b	6.13e-159	4.21494	0.554	0.058	1.69e-154	SubF2		Tsc22d1	0	0.811625	0.934	0.743	0	PSF		Ppp1r1b	0
Cp	3.85e-156	2.50896	0.58	0.172	1.06e-151	LinP		Rab37	0	6.93332	0.571	0.009	0	FLS		Gas7	5.18e-230	3.47017	0.572	0.116	1.43e-225	SubP		Sfrp4	1.24e-143	2.10231	0.624	0.346	3.4e-139	SubF1		Trim30a	2e-155	3.90771	0.795	0.136	5.5e-151	SubF2		Itm2a	0	0.720125	0.974	0.802	0	PSF		Mia	0
Sox5	4.67e-154	1.6176	0.762	0.281	1.28e-149	LinP		Foxo1	0	2.92605	0.861	0.313	0	FLS		Fbn1	2.25e-228	2.42519	1	0.918	6.18e-224	SubP		Gm765	2.02e-140	2.29059	0.254	0.068	5.57e-136	SubF1		Phf11d	3.64e-151	3.72728	0.898	0.196	1e-146	SubF2		Aspn	0	1.11063	0.984	0.813	0	PSF		Frzb	0
Cpq	7.5e-153	1.55858	0.954	0.697	2.06e-148	LinP		Dlx3	0	4.80257	0.577	0.034	0	FLS		Fstl1	1.75e-227	1.58304	1	0.99	4.8e-223	SubP		Sema3c	2.13e-138	1.13067	0.777	0.555	5.86e-134	SubF1		Zbp1	1.07e-146	3.582	0.795	0.138	2.94e-142	SubF2		Postn	0	0.91737	0.971	0.802	0	PSF		Lbhd2	0
Ucp2	1.97e-151	2.31162	0.715	0.264	5.41e-147	LinP		Cyp1b1	0	2.059	0.838	0.305	0	FLS		Adamts5	3.52e-224	2.92699	0.922	0.473	9.69e-220	SubP		Tppp3	6.74e-136	1.18843	0.799	0.569	1.86e-131	SubF1		Ifih1	2.72e-146	3.94275	0.723	0.111	7.48e-142	SubF2		Cthrc1	0	0.889476	0.984	0.821	0	PSF		Rab11fip4	0
Enpp5	2.35e-149	2.73124	0.356	0.066	6.48e-145	LinP		Calcrl	0	3.17188	0.652	0.12	0	FLS		Mfap5	2.91e-222	2.09992	1	0.824	8.01e-218	SubP		Celf2	9.44e-134	0.959755	0.782	0.531	2.6e-129	SubF1		Trim30d	9.32e-142	3.50309	0.584	0.071	2.56e-137	SubF2		Cald1	0	0.896653	0.924	0.766	0	PSF		Clec3a	0
Lifr	1.46e-142	2.53402	0.532	0.153	4.02e-138	LinP		Vldlr	0	2.40172	0.698	0.166	0	FLS		Ace	5.31e-217	2.78432	0.799	0.258	1.46e-212	SubP		C4b	4.45e-130	1.24311	0.696	0.432	1.22e-125	SubF1		Irgm1	2.01e-140	3.51378	0.747	0.126	5.54e-136	SubF2		Pmepa1	0	0.859842	0.966	0.86	0	PSF		Chst3	0
Cxcl12	1.16e-139	2.3843	0.952	0.707	3.21e-135	LinP		Rspo2	0	2.55416	0.719	0.191	0	FLS		Adamts15	7.7e-215	3.22419	0.534	0.104	2.12e-210	SubP		Mgst1	5.76e-130	0.985339	0.786	0.535	1.59e-125	SubF1		Rnf213	2.55e-136	3.65563	0.904	0.218	7.02e-132	SubF2		Lum	0	0.815288	0.994	0.889	0	PSF		Smpd3	0
Colec12	5.34e-137	1.29758	0.968	0.795	1.47e-132	LinP		Rgs5	0	3.83654	0.624	0.097	0	FLS		Cd55	3.74e-209	2.65526	0.869	0.38	1.03e-204	SubP		Nbl1	3.82e-129	0.776442	0.99	0.941	1.05e-124	SubF1		Gbp7	4.75e-133	3.67329	0.843	0.179	1.31e-128	SubF2		Mmp14	0	1.07226	0.977	0.886	0	PSF		Gramd2	0
Creb5	5.08e-132	1.48947	0.92	0.556	1.4e-127	LinP		Cdh13	0	2.33992	0.899	0.381	0	FLS		Prdm8	1.03e-205	4.02109	0.307	0.033	2.84e-201	SubP		Col3a1	1.22e-127	0.600758	1	0.996	3.35e-123	SubF1		Gbp5	7.87e-130	4.27966	0.271	0.016	2.16e-125	SubF2		Mxra8	0	0.727135	0.983	0.927	0	PSF		Wscd2	0
B2m	1.96e-130	1.21915	0.998	0.971	5.4e-126	LinP		Ptgs1	0	3.50842	0.569	0.065	0	FLS		Ly6c1	1.47e-200	2.11576	0.994	0.676	4.05e-196	SubP		S100a10	2.18e-125	0.739242	0.998	0.993	6e-121	SubF1		9930111J21Rik2	2.19e-128	4.38083	0.355	0.028	6.02e-124	SubF2		Col5a1	0	0.551443	0.996	0.962	0	PSF		Ncmap	0
Nt5dc2	4.17e-129	2.31909	0.832	0.516	1.15e-124	LinP		S100a1	0	2.32839	0.928	0.424	0	FLS		Clec3b	2.85e-198	2.30104	0.992	0.568	7.83e-194	SubP		Fez1	1.44e-123	1.54254	0.45	0.206	3.97e-119	SubF1		Parp14	3.41e-127	3.74103	0.693	0.117	9.39e-123	SubF2		Cox6c	0	0.446214	0.997	0.981	0	PSF		Scin	0
Loxl1	6.37e-129	1.19101	0.996	0.899	1.75e-124	LinP		Mustn1	0	2.95535	0.726	0.222	0	FLS		Ly6a	5.94e-191	1.6772	0.998	0.867	1.64e-186	SubP		Col14a1	4.72e-119	0.805084	0.939	0.798	1.3e-114	SubF1		Ddx60	3.95e-124	3.74968	0.458	0.049	1.09e-119	SubF2		Col6a2	0	0.63254	0.998	0.983	0	PSF		Sp7	0
Gadd45a	8.66e-129	2.11554	0.716	0.309	2.38e-124	LinP		Dnase2a	0	2.84557	0.629	0.126	0	FLS		Lgi2	1.29e-190	3.29335	0.4	0.062	3.56e-186	SubP		Ackr3	4.06e-118	0.910377	0.811	0.617	1.12e-113	SubF1		Sp110	1.05e-114	3.56148	0.518	0.069	2.9e-110	SubF2		Col5a2	0	0.466205	0.999	0.987	0	PSF		Lgr6	0
H2-K1	2.04e-126	1.4662	0.968	0.863	5.62e-122	LinP		Cd55	0	2.35962	0.857	0.357	0	FLS		Rorb	4.07e-185	3.6729	0.331	0.044	1.12e-180	SubP		Ahnak	7.04e-117	0.628808	0.989	0.984	1.94e-112	SubF1		Oas1a	1.51e-113	3.77736	0.44	0.05	4.15e-109	SubF2		Col6a1	0	0.545605	0.998	0.988	0	PSF		Scube1	0
Ggt5	1.78e-122	1.99336	0.638	0.235	4.89e-118	LinP		Serpinb1a	0	1.91792	0.743	0.244	0	FLS		Igfbp5	2.76e-183	2.4485	0.978	0.637	7.6e-179	SubP		Islr	1.49e-114	0.778583	0.917	0.802	4.1e-110	SubF1		Ifi203	2.04e-112	3.26917	0.898	0.26	5.61e-108	SubF2		Lgals1	0	0.571941	1	0.993	0	PSF		Matn3	2e-296
Ctsh	4.67e-115	1.25514	0.94	0.669	1.28e-110	LinP		Sema5a	0	3.22273	0.58	0.081	0	FLS		Tgfbr2	1.13e-182	1.98733	0.968	0.795	3.11e-178	SubP		AW551984	7.21e-113	1.42464	0.507	0.267	1.98e-108	SubF1		Xaf1	2.68e-109	3.15792	0.819	0.203	7.39e-105	SubF2		Bgn	0	0.736043	1	0.995	0	PSF		Sdk2	2.86e-293
Calcrl	2.64e-114	1.98278	0.495	0.149	7.27e-110	LinP		Ntn4	0	2.28528	0.711	0.218	0	FLS		Nhsl1	6.36e-182	3.49094	0.424	0.077	1.75e-177	SubP		Itgb3	1.55e-111	1.86636	0.339	0.136	4.28e-107	SubF1		Sp100	4.79e-108	3.16191	0.62	0.1	1.32e-103	SubF2		Lsp1	1.91e-307	1.00854	0.904	0.712	5.25e-303	PSF		Gdf5	1.04e-287
Scara3	1.21e-112	1.28278	0.924	0.661	3.32e-108	LinP		Chst2	0	2.94803	0.741	0.248	0	FLS		Axl	9.11e-176	1.87704	0.95	0.735	2.51e-171	SubP		Pmp22	3.78e-111	0.621248	0.956	0.874	1.04e-106	SubF1		Tap1	5.7e-108	3.12343	0.813	0.202	1.57e-103	SubF2		Ddah1	1.05e-304	1.57379	0.474	0.205	2.89e-300	PSF		Sox6	1.35e-273
Rasl11a	1.39e-112	2.67941	0.356	0.084	3.83e-108	LinP		Has1	0	1.6977	0.955	0.464	0	FLS		Gsn	1.88e-173	1.95837	1	0.985	5.17e-169	SubP		Cavin3	2.61e-110	0.621988	0.976	0.963	7.17e-106	SubF1		Parp10	2.21e-107	3.48157	0.434	0.05	6.08e-103	SubF2		Cdh11	1.76e-301	0.790777	0.79	0.488	4.83e-297	PSF		Acan	1.32e-269
Chchd2	3.15e-112	0.667159	0.998	0.989	8.68e-108	LinP		Edem2	0	2.16309	0.779	0.29	0	FLS		Thy1	5.94e-172	2.24212	0.888	0.47	1.64e-167	SubP		Ablim1	4.13e-110	1.2471	0.538	0.297	1.14e-105	SubF1		Cxcl10	4.51e-107	5.45006	0.566	0.09	1.24e-102	SubF2		Sulf2	1.09e-300	0.707693	0.906	0.714	2.99e-296	PSF		D630045J12Rik	2.79e-266
Filip1	9.98e-112	2.51382	0.316	0.066	2.75e-107	LinP		Ninj1	0	2.89365	0.918	0.429	0	FLS		Islr	5.07e-168	1.60152	0.972	0.808	1.4e-163	SubP		Ebf2	6.01e-109	1.36403	0.518	0.276	1.65e-104	SubF1		Psmb9	1.35e-103	3.2761	0.699	0.138	3.73e-99	SubF2		Runx1	2.07e-300	0.785406	0.894	0.715	5.7e-296	PSF		Cd24a	8.77e-246
Epdr1	1e-110	1.39071	0.885	0.577	2.76e-106	LinP		Gfpt2	0	2.69936	0.826	0.34	0	FLS		Npr1	1.09e-167	3.24729	0.42	0.079	2.99e-163	SubP		Cavin1	6.81e-108	0.71629	0.921	0.864	1.87e-103	SubF1		Mndal	8.32e-101	3.12643	0.898	0.296	2.29e-96	SubF2		Edil3	1.31e-297	1.19142	0.515	0.228	3.6e-293	PSF		Cdc42ep3	2.14e-244
Col22a1	1.79e-108	0.612592	0.48	0.134	4.93e-104	LinP		Igsf8	0	2.39746	0.914	0.43	0	FLS		Igfbp6	2.75e-165	1.54886	0.992	0.922	7.56e-161	SubP		Heg1	1.87e-107	1.09787	0.562	0.316	5.14e-103	SubF1		Slfn9	1.16e-98	3.31932	0.542	0.086	3.2e-94	SubF2		Myo1b	8.1e-287	1.20408	0.557	0.286	2.23e-282	PSF		Alpl	1.28e-242
S100b	3.43e-107	1.88341	0.475	0.142	9.44e-103	LinP		Ptger3	0	4.96302	0.514	0.031	0	FLS		Loxl1	2.21e-161	1.34621	0.99	0.899	6.09e-157	SubP		Entpd2	5.22e-107	0.919652	0.556	0.299	1.44e-102	SubF1		Slfn8	2.05e-96	3.2472	0.584	0.103	5.65e-92	SubF2		Thbs2	6.68e-282	0.661623	0.965	0.829	1.84e-277	PSF		Wif1	3.52e-241
Ugp2	1.6e-106	1.06642	0.956	0.714	4.4e-102	LinP		Hbegf	0	3.92367	0.932	0.45	0	FLS		Entpd2	2e-157	1.88609	0.785	0.309	5.49e-153	SubP		Adgrd1	2.53e-105	1.25831	0.459	0.228	6.97e-101	SubF1		Irgm2	2.24e-92	3.27259	0.651	0.133	6.17e-88	SubF2		Adam12	7.81e-279	0.928835	0.662	0.373	2.15e-274	PSF		Tnfrsf11b	5.87e-232
Cyp1b1	7.06e-106	1.39466	0.752	0.332	1.94e-101	LinP		Limch1	0	2.17608	0.67	0.192	0	FLS		Qpct	2.96e-157	2.90213	0.48	0.109	8.15e-153	SubP		Dcn	9.67e-105	0.49439	1	0.997	2.66e-100	SubF1		Dtx3l	2.77e-92	3.22951	0.657	0.135	7.62e-88	SubF2		Hif1a	8.75e-277	0.612586	0.942	0.814	2.41e-272	PSF		Syt8	6.55e-224
Tmem196	2.44e-104	1.68131	0.3	0.062	6.72e-100	LinP		Dok5	0	3.46503	0.548	0.073	0	FLS		Zfp385a	2.18e-156	3.21894	0.542	0.151	5.99e-152	SubP		Gsn	3.28e-104	0.349912	0.995	0.984	9.02e-100	SubF1		Ifi35	7.02e-92	2.94946	0.855	0.285	1.93e-87	SubF2		Crabp2	6.2e-276	0.846227	0.571	0.288	1.71e-271	PSF		Sox9	3.71e-217
Itm2b	6.6e-102	0.707363	1	0.998	1.82e-97	LinP		Fam49a	0	2.85551	0.556	0.084	0	FLS		Prss23	4.28e-155	1.876	0.934	0.653	1.18e-150	SubP		Prnp	5.1e-103	0.632694	0.956	0.908	1.4e-98	SubF1		Stat2	1.67e-91	2.62898	0.771	0.19	4.59e-87	SubF2		Maf	2.1e-275	0.969914	0.688	0.419	5.77e-271	PSF		Itga10	2.24e-213
Sfrp4	1.19e-98	1.28715	0.739	0.359	3.27e-94	LinP		Pon2	0	2.084	0.838	0.367	0	FLS		Ccl11	5.38e-151	2.50913	0.303	0.042	1.48e-146	SubP		Tspo	1.02e-97	0.752243	0.927	0.859	2.81e-93	SubF1		Parp9	8.19e-91	3.05431	0.729	0.179	2.25e-86	SubF2		Enpp1	2.48e-271	0.661055	0.785	0.514	6.82e-267	PSF		Fgfrl1	2.88e-211
Serpinb1a	5.09e-97	2.04644	0.624	0.27	1.4e-92	LinP		Rgcc	0	4.34919	0.983	0.512	0	FLS		Ifi27l2a	1.41e-149	2.26227	0.857	0.443	3.88e-145	SubP		C3	2.13e-97	1.08266	0.665	0.435	5.86e-93	SubF1		Bst2	5.28e-90	2.77452	0.994	0.666	1.45e-85	SubF2		Actn1	4.54e-267	0.732825	0.825	0.587	1.25e-262	PSF		Nebl	7.93e-207
Ebf1	1.09e-94	1.16532	0.982	0.836	3.01e-90	LinP		Mfap3l	0	3.96158	0.518	0.048	0	FLS		Plpp3	7.29e-149	1.8852	0.968	0.741	2.01e-144	SubP		Col6a6	2.27e-96	1.18463	0.331	0.129	6.25e-92	SubF1		Psmb8	5.42e-89	2.92817	0.886	0.33	1.49e-84	SubF2		Ppic	4.86e-265	0.389858	0.995	0.973	1.34e-260	PSF		Ngef	2.21e-203
Pcsk6	2.13e-90	1.18904	0.613	0.242	5.87e-86	LinP		Tmem100	0	1.96834	0.81	0.34	0	FLS		Slfn5	1.68e-148	2.1274	0.767	0.317	4.64e-144	SubP		Axl	4.7e-96	0.745422	0.842	0.731	1.29e-91	SubF1		Tor3a	5.51e-87	2.85287	0.867	0.318	1.52e-82	SubF2		Megf6	5.23e-265	1.53892	0.381	0.143	1.44e-260	PSF		Tspan2	4.91e-195
Rcan2	4.21e-87	2.01231	0.367	0.104	1.16e-82	LinP		Hipk2	0	2.63583	0.622	0.155	0	FLS		Aldh1a3	2.73e-146	3.01736	0.412	0.086	7.51e-142	SubP		Cfb	5.92e-94	0.943038	0.726	0.502	1.63e-89	SubF1		Stat1	5.88e-85	2.93952	0.825	0.288	1.62e-80	SubF2		Spp1	6.01e-265	0.827898	0.599	0.331	1.65e-260	PSF		Cspg4	5.92e-194
Ildr2	6.42e-87	1.96241	0.363	0.102	1.77e-82	LinP		Cmtm8	0	3.46155	0.518	0.052	0	FLS		Ebf2	2.12e-143	2.34922	0.715	0.285	5.83e-139	SubP		Pcolce2	3.91e-93	0.999497	0.535	0.299	1.08e-88	SubF1		Plscr2	9.71e-83	4.15841	0.277	0.026	2.67e-78	SubF2		Wls	8.22e-264	0.637205	0.911	0.767	2.26e-259	PSF		Ibsp	6.74e-190
Gda	2.96e-86	1.57954	0.644	0.296	8.16e-82	LinP		Dbndd2	0	2.15279	0.673	0.21	0	FLS		Rnase4	3.51e-142	1.27444	0.98	0.906	9.65e-138	SubP		Galnt16	1.88e-92	1.24131	0.495	0.278	5.17e-88	SubF1		Apol9b	2.42e-81	3.44662	0.355	0.044	6.65e-77	SubF2		Palld	2.56e-262	0.756506	0.846	0.636	7.05e-258	PSF		Dock8	1.49e-189
Ednra	3.7e-85	1.81021	0.544	0.22	1.02e-80	LinP		Bglap	0	2.36414	0.482	0.022	0	FLS		Pcsk6	3.46e-137	2.03027	0.683	0.241	9.51e-133	SubP		Ifi27l2a	2.48e-92	1.21221	0.646	0.436	6.82e-88	SubF1		Samd9l	3.06e-79	2.70284	0.873	0.341	8.42e-75	SubF2		H19	5.95e-262	1.45429	0.584	0.326	1.64e-257	PSF		Gale	2.3e-184
Cacna2d1	8.47e-85	1.64292	0.805	0.546	2.33e-80	LinP		Gnpnat1	0	2.80196	0.952	0.492	0	FLS		Sfrp4	1.07e-136	1.63652	0.835	0.358	2.93e-132	SubP		Duoxa1	4.72e-88	1.7287	0.304	0.127	1.3e-83	SubF1		Psmb10	4.38e-78	2.85648	0.849	0.31	1.2e-73	SubF2		Tpm1	1.17e-261	0.613751	0.913	0.77	3.23e-257	PSF		Chad	1.5e-182
Nsg1	9.29e-85	1.6381	0.72	0.394	2.56e-80	LinP		Rom1	0	2.59455	0.597	0.138	0	FLS		Rarres2	7.77e-135	1.46458	0.954	0.638	2.14e-130	SubP		Serpina3n	3.19e-84	1.16347	0.631	0.425	8.78e-80	SubF1		Ifitm3	1.03e-76	1.58819	1	0.983	2.83e-72	SubF2		Angptl1	5.7e-257	0.699331	0.882	0.665	1.57e-252	PSF		Plod2	2.3e-179
Pde5a	1.13e-83	2.23722	0.406	0.133	3.12e-79	LinP		Errfi1	0	2.55684	0.961	0.509	0	FLS		Lrrn4cl	1.04e-134	2.07467	0.793	0.389	2.86e-130	SubP		Anpep	7.66e-83	0.973601	0.709	0.539	2.11e-78	SubF1		Ifit2	9.59e-75	4.36067	0.47	0.084	2.64e-70	SubF2		Myl9	5.41e-252	1.45854	0.459	0.213	1.49e-247	PSF		Nt5e	3.34e-179
BC028528	5.31e-83	1.87861	0.383	0.117	1.46e-78	LinP		Sv2c	0	4.11369	0.482	0.033	0	FLS		Marcks	1.79e-134	1.62039	0.984	0.896	4.91e-130	SubP		Anxa3	2.46e-81	0.863001	0.633	0.444	6.78e-77	SubF1		Helz2	1.11e-74	2.9342	0.56	0.118	3.06e-70	SubF2		Rflnb	5.55e-251	1.1533	0.602	0.357	1.53e-246	PSF		Col11a1	2.45e-178
Cd151	3.19e-82	1.17467	0.746	0.397	8.78e-78	LinP		Car8	0	3.49725	0.494	0.047	0	FLS		Lims2	5.06e-134	2.85938	0.406	0.089	1.39e-129	SubP		Crip2	2.57e-80	0.739447	0.872	0.753	7.07e-76	SubF1		Ube2l6	1.89e-71	2.7828	0.705	0.2	5.19e-67	SubF2		Aqp1	1.21e-250	0.883521	0.759	0.508	3.34e-246	PSF		Sdc4	9.94e-177
Fxyd1	1.8e-80	0.856593	0.972	0.843	4.96e-76	LinP		Hspb8	0	2.12139	0.883	0.442	0	FLS		Akap12	6.01e-134	2.55322	0.556	0.169	1.65e-129	SubP		Fbln2	1.43e-79	0.550834	0.93	0.817	3.94e-75	SubF1		Ddx58	2.02e-71	2.50402	0.765	0.252	5.55e-67	SubF2		C1qtnf6	5.27e-248	0.541861	0.957	0.839	1.45e-243	PSF		Papss2	7.16e-176
Ccn5	1.89e-78	2.29088	0.628	0.388	5.2e-74	LinP		Fgl2	0	2.60807	0.864	0.424	0	FLS		Serping1	1.17e-133	1.29824	0.996	0.845	3.22e-129	SubP		Vcan	2.27e-79	0.889696	0.871	0.745	6.26e-75	SubF1		AA467197	3.99e-70	2.60943	0.657	0.166	1.1e-65	SubF2		Kctd12	8.91e-247	0.731388	0.722	0.449	2.45e-242	PSF		Cgref1	7.56e-175
Pde1a	1.07e-77	1.74382	0.523	0.217	2.93e-73	LinP		Creb5	0	2.04228	0.973	0.535	0	FLS		Ston2	9.9e-132	2.8478	0.43	0.103	2.72e-127	SubP		Adamtsl4	5.71e-78	1.05531	0.521	0.325	1.57e-73	SubF1		Slfn2	1.09e-69	3.5021	0.38	0.057	3e-65	SubF2		Rps8	8.92e-247	0.481571	0.999	0.997	2.45e-242	PSF		Xylt1	2.27e-170
H2-Q7	1.73e-77	2.09356	0.378	0.121	4.76e-73	LinP		S100b	0	2.74151	0.553	0.12	0	FLS		Ramp2	1.17e-131	1.89631	0.882	0.562	3.23e-127	SubP		Serpinb6a	6.21e-78	0.397351	0.979	0.956	1.71e-73	SubF1		Parp12	1.37e-69	2.638	0.639	0.16	3.78e-65	SubF2		Cd63	2.87e-246	0.3615	0.999	0.994	7.89e-242	PSF		Proser2	2.61e-170
Gpx3	4.45e-77	1.47477	0.947	0.845	1.22e-72	LinP		Tln2	0	1.83623	0.905	0.479	0	FLS		Antxr2	2.69e-131	2.12509	0.781	0.437	7.4e-127	SubP		Fhl1	4.27e-77	0.79295	0.79	0.67	1.17e-72	SubF1		Ifi211	1.96e-68	2.37807	0.843	0.324	5.41e-64	SubF2		Rack1	1.46e-245	0.418505	0.996	0.984	4.03e-241	PSF		Slc26a2	3.21e-166
Cpd	1.43e-76	1.246	0.794	0.526	3.94e-72	LinP		Efnb2	0	2.92275	0.528	0.103	0	FLS		Islr2	1.01e-129	3.36803	0.321	0.058	2.79e-125	SubP		Cdc42ep2	3.15e-76	1.27975	0.407	0.215	8.66e-72	SubF1		Ifi204	9.34e-68	2.36222	0.898	0.4	2.57e-63	SubF2		Antxr1	1.99e-245	0.510051	0.972	0.862	5.48e-241	PSF		Col27a1	5.18e-166
Hexa	3.7e-76	0.831665	0.97	0.887	1.02e-71	LinP		Mcub	0	1.64984	0.9	0.481	0	FLS		Procr	1.49e-129	2.20405	0.713	0.304	4.09e-125	SubP		Il33	3.35e-76	1.22132	0.431	0.233	9.21e-72	SubF1		Sp140	2.57e-67	2.92073	0.596	0.145	7.06e-63	SubF2		Rps26	5.86e-240	0.361213	0.998	0.992	1.61e-235	PSF		Eno1	4.67e-164
Plekha2	4.27e-76	1.71113	0.441	0.159	1.17e-71	LinP		Apold1	0	2.66286	0.51	0.092	0	FLS		C3	3.02e-129	2.09558	0.847	0.445	8.31e-125	SubP		Arsi	1.02e-75	1.06161	0.584	0.401	2.81e-71	SubF1		Aftph	2.99e-60	2.50394	0.711	0.232	8.22e-56	SubF2		Rps28	1.92e-237	0.418629	1	0.993	5.27e-233	PSF		C130050O18Rik	2.06e-163
Apold1	3.12e-75	2.15843	0.365	0.115	8.59e-71	LinP		Kif22	0	2.98813	0.48	0.064	0	FLS		Olfml2a	7.76e-123	2.67912	0.382	0.083	2.14e-118	SubP		Slc1a5	1.75e-75	0.892714	0.67	0.49	4.8e-71	SubF1		Ly6e	5.4e-60	1.65007	1	0.889	1.49e-55	SubF2		Vcan	2.06e-237	0.605412	0.874	0.669	5.67e-233	PSF		Higd1a	8.1e-161
mt-Co1	1.52e-74	0.390796	1	1	4.18e-70	LinP		Megf10	0	3.44869	0.441	0.038	0	FLS		Dbn1	2.92e-121	2.10283	0.801	0.49	8.04e-117	SubP		Prss23	3.54e-74	0.763279	0.804	0.647	9.75e-70	SubF1		Apol9a	2.05e-58	2.94612	0.44	0.088	5.65e-54	SubF2		Fkbp11	1e-235	0.773821	0.832	0.651	2.75e-231	PSF		Tfrc	2.99e-160
Lmo4	9.72e-74	1.11127	0.856	0.599	2.67e-69	LinP		Gpsm3	0	2.29327	0.48	0.093	0	FLS		Gap43	7.98e-118	3.68649	0.259	0.041	2.2e-113	SubP		Thy1	4.31e-74	1.00512	0.647	0.466	1.18e-69	SubF1		Eif2ak2	6.68e-57	2.50646	0.741	0.296	1.84e-52	SubF2		Arhgap24	3.56e-234	1.06923	0.513	0.263	9.8e-230	PSF		Spp1	1.3e-157
Zfp36l1	1.1e-73	0.945206	0.986	0.887	3.03e-69	LinP		Itgb8	0	3.29629	0.452	0.067	0	FLS		Engase	8.65e-118	3.10902	0.442	0.121	2.38e-113	SubP		Kank2	7.37e-74	1.04629	0.586	0.419	2.03e-69	SubF1		Ifi207	1.39e-53	2.27197	0.663	0.206	3.84e-49	SubF2		Net1	3.13e-233	1.70178	0.326	0.119	8.62e-229	PSF		Crispld1	3.11e-154
Adamts16	1.35e-72	1.8006	0.356	0.11	3.72e-68	LinP		Hspb6	0	2.47403	0.503	0.119	0	FLS		Ugdh	5.03e-117	1.64836	0.914	0.665	1.38e-112	SubP		Tgfbr2	1.78e-73	0.837335	0.855	0.795	4.89e-69	SubF1		Gm20559	1.96e-53	2.61594	0.512	0.125	5.4e-49	SubF2		Sox9	5.34e-231	0.676322	0.562	0.298	1.47e-226	PSF		Pcolce2	1.5e-152
S100a1	3.82e-72	1.12747	0.764	0.452	1.05e-67	LinP		Prune2	0	2.80804	0.465	0.087	0	FLS		Ablim1	3.26e-116	2.17529	0.683	0.308	8.98e-112	SubP		Ppp1r14b	6.38e-72	0.625358	0.944	0.915	1.76e-67	SubF1		Slfn5	2.57e-52	1.84534	0.819	0.326	7.08e-48	SubF2		Cnn3	1.45e-229	0.537556	0.915	0.765	3.99e-225	PSF		Slc29a1	2.36e-151
Pdgfra	1.05e-71	0.95655	0.943	0.771	2.89e-67	LinP		Ackr3	0	1.75458	0.972	0.607	0	FLS		Tmem100	4.8e-116	1.97555	0.753	0.365	1.32e-111	SubP		Lrrn4cl	1.58e-70	0.801363	0.592	0.381	4.35e-66	SubF1		H2-T22	4.06e-52	2.25205	0.861	0.485	1.12e-47	SubF2		Rpl13a	9.06e-228	0.545996	0.989	0.971	2.49e-223	PSF		Comp	1.58e-150
Tcn2	1.66e-71	1.09641	0.793	0.495	4.58e-67	LinP		Lims2	0	2.67665	0.434	0.071	0	FLS		Ackr3	1.35e-115	1.46779	0.936	0.626	3.73e-111	SubP		Ddah2	2.31e-70	0.588704	0.874	0.778	6.37e-66	SubF1		Ifi205	1.19e-51	2.07669	0.717	0.251	3.27e-47	SubF2		Cyb5r3	3.65e-226	0.52039	0.951	0.828	1e-221	PSF		4930523C07Rik	1.82e-149
4933400C23Rik	2.47e-71	1.96268	0.463	0.179	6.81e-67	LinP		Colgalt2	0	3.04992	0.412	0.052	0	FLS		Aif1l	2.1e-115	3.50861	0.295	0.055	5.79e-111	SubP		Myoc	9.48e-70	1.14679	0.306	0.136	2.61e-65	SubF1		Trim21	1.3e-48	3.14441	0.283	0.044	3.56e-44	SubF2		Mmp2	6.67e-226	0.452408	0.995	0.966	1.83e-221	PSF		Moxd1	6.01e-148
Phlda1	4.24e-71	1.17789	0.837	0.569	1.17e-66	LinP		Sorbs2	0	3.24938	0.408	0.049	0	FLS		Thbd	3.83e-114	2.475	0.6	0.23	1.05e-109	SubP		Gda	1.25e-69	1.07147	0.484	0.29	3.43e-65	SubF1		Ly6a	3.56e-46	1.58216	1	0.87	9.79e-42	SubF2		Rrbp1	3.02e-225	0.452943	0.993	0.968	8.32e-221	PSF		Pgk1	9.05e-147
Has1	1.31e-70	1.04125	0.814	0.491	3.59e-66	LinP		Ctgf	0	4.49101	0.444	0.089	0	FLS		Htra3	1.1e-113	1.43915	0.962	0.86	3.03e-109	SubP		Adamts15	1.51e-69	1.42345	0.252	0.103	4.17e-65	SubF1		Samhd1	4.82e-46	2.27047	0.801	0.417	1.33e-41	SubF2		Hmcn1	4.24e-225	1.29185	0.387	0.161	1.17e-220	PSF		P4ha2	3.1e-146
Barx1	1.19e-68	1.32226	0.631	0.31	3.28e-64	LinP		Elovl7	0	2.8468	0.42	0.066	0	FLS		Trio	5.18e-113	2.14531	0.733	0.4	1.43e-108	SubP		Cyb5a	4.99e-69	0.518758	0.91	0.871	1.37e-64	SubF1		Mlkl	7.71e-45	2.43502	0.494	0.136	2.12e-40	SubF2		Rps21	1.06e-223	0.342844	0.999	0.994	2.91e-219	PSF		Pkm	2.8e-145
Tmem176b	4.54e-66	1.05433	0.853	0.588	1.25e-61	LinP		Gprc5a	0	3.37339	0.411	0.062	0	FLS		Bmp1	2.35e-112	1.13673	0.96	0.909	6.47e-108	SubP		Tns1	2.41e-68	0.759644	0.718	0.582	6.63e-64	SubF1		Adar	3.52e-44	2.18049	0.494	0.132	9.69e-40	SubF2		Ptn	2.4e-223	0.594017	0.835	0.603	6.59e-219	PSF		Fmod	6.19e-144
Rspo3	1.68e-65	1.89291	0.259	0.068	4.61e-61	LinP		Arl4d	0	2.72214	0.419	0.07	0	FLS		Adamtsl4	5.05e-112	2.21186	0.687	0.332	1.39e-107	SubP		Bmp4	2.64e-65	1.34543	0.25	0.104	7.25e-61	SubF1		Lgals3bp	3.73e-44	1.66709	0.898	0.557	1.03e-39	SubF2		Tspan6	7.21e-223	0.921217	0.722	0.499	1.98e-218	PSF		Fibin	1.58e-142
Snai2	1.12e-64	1.46673	0.582	0.289	3.07e-60	LinP		Cth	0	5.61019	0.359	0.017	0	FLS		Man1a	5.44e-110	1.63311	0.88	0.655	1.5e-105	SubP		Fbln1	5.76e-65	0.856572	0.673	0.517	1.58e-60	SubF1		Trim34a	5.65e-44	3.04865	0.283	0.048	1.56e-39	SubF2		Fhl2	1.39e-222	0.975836	0.521	0.27	3.83e-218	PSF		Raph1	1.45e-141
Gstt1	1.49e-64	1.42456	0.475	0.191	4.11e-60	LinP		Pcbd1	0	2.75075	0.412	0.072	0	FLS		Mustn1	9.89e-110	1.71188	0.637	0.249	2.72e-105	SubP		Adamts5	6.41e-65	0.802359	0.636	0.471	1.76e-60	SubF1		Lgals9	5.11e-43	1.90471	0.837	0.451	1.4e-38	SubF2		Emb	2.47e-221	0.548937	0.845	0.601	6.81e-217	PSF		Chst11	3.63e-140
S100a13	7.18e-63	0.610074	0.991	0.947	1.98e-58	LinP		Rarres1	0	3.8667	0.369	0.033	0	FLS		Arl4d	2.12e-108	2.9547	0.367	0.088	5.83e-104	SubP		Ebf1	8.75e-65	0.516	0.927	0.832	2.41e-60	SubF1		Uba7	1.07e-41	2.50759	0.283	0.049	2.94e-37	SubF2		Crlf1	3.82e-220	0.911661	0.599	0.347	1.05e-215	PSF		Stk38l	2.25e-136
Grn	1.16e-62	0.748765	0.97	0.921	3.2e-58	LinP		Ackr2	0	4.91227	0.344	0.016	0	FLS		Dact1	1.56e-106	2.43751	0.624	0.274	4.29e-102	SubP		Engase	1.64e-63	1.44863	0.263	0.117	4.5e-59	SubF1		Parp11	1.14e-40	2.35527	0.373	0.084	3.12e-36	SubF2		Sh3pxd2a	9.78e-220	0.663102	0.798	0.586	2.69e-215	PSF		Ldlrad3	1.23e-132
Rarres2	1.32e-62	0.86398	0.899	0.638	3.64e-58	LinP		Ugdh	0	1.75517	0.974	0.647	0	FLS		Nova1	1.14e-105	2.67973	0.466	0.145	3.13e-101	SubP		Man1a	2.08e-63	0.68308	0.774	0.65	5.72e-59	SubF1		Tap2	6.35e-40	2.06557	0.669	0.27	1.75e-35	SubF2		Rps12	2.01e-218	0.381181	0.999	0.993	5.54e-214	PSF		Loxl3	2.89e-132
H2-Q4	1.74e-62	1.84251	0.362	0.127	4.79e-58	LinP		Dlx4	0	4.40312	0.337	0.019	0	FLS		Arsi	1.71e-105	1.85012	0.745	0.408	4.71e-101	SubP		C1qtnf2	2.08e-62	0.793956	0.731	0.575	5.72e-58	SubF1		Tlr3	3.06e-39	2.61909	0.398	0.101	8.43e-35	SubF2		Tpm2	9.53e-215	0.688043	0.766	0.52	2.62e-210	PSF		Pkn3	3.99e-131
Ntn1	4.06e-62	1.12145	0.702	0.382	1.12e-57	LinP		Scara3	0	1.69481	0.962	0.646	0	FLS		Car8	1.67e-104	2.57147	0.337	0.073	4.59e-100	SubP		Pi15	4.08e-62	1.57302	0.358	0.191	1.12e-57	SubF1		Tor1aip1	1.07e-38	1.44572	0.91	0.672	2.95e-34	SubF2		Slc8a1	1.77e-214	1.20555	0.408	0.182	4.86e-210	PSF		Adk	7.67e-131
Tmem98	6.91e-62	1.79819	0.505	0.235	1.9e-57	LinP		Ctsh	0	1.71423	0.969	0.654	0	FLS		Il1rl2	7.49e-104	2.78193	0.398	0.106	2.06e-99	SubP		C1qtnf1	2.1e-61	0.952314	0.6	0.453	5.78e-57	SubF1		Mitd1	7.57e-38	2.16492	0.578	0.208	2.08e-33	SubF2		Rps29	2.67e-214	0.476847	0.999	0.993	7.36e-210	PSF		Fam162a	3.4e-130
Errfi1	7.72e-62	1.04857	0.805	0.534	2.12e-57	LinP		Gpr1	0	5.63898	0.319	0.008	0	FLS		C4b	5.02e-103	1.4769	0.829	0.445	1.38e-98	SubP		Plxdc1	2.12e-61	1.48521	0.265	0.12	5.84e-57	SubF1		Trim25	9.63e-38	2.24702	0.554	0.191	2.65e-33	SubF2		Ecrg4	1.25e-213	0.488956	0.823	0.598	3.43e-209	PSF		Car12	6.24e-130
Zeb2	9.39e-62	0.88911	0.888	0.607	2.58e-57	LinP		Metrnl	0	1.60454	0.951	0.64	0	FLS		Galnt16	4.69e-100	2.09294	0.639	0.288	1.29e-95	SubP		Dpt	9.98e-61	0.395083	0.977	0.897	2.75e-56	SubF1		Tspo	1.38e-37	1.02589	0.988	0.864	3.79e-33	SubF2		Rpl38	5.13e-212	0.335818	0.998	0.991	1.41e-207	PSF		P4ha1	2.87e-129
Itih5	2.23e-61	0.714473	0.839	0.497	6.14e-57	LinP		Uap1	0	2.38995	0.955	0.647	0	FLS		Duox1	7.9e-99	3.11785	0.295	0.062	2.17e-94	SubP		Ace	5.34e-60	0.880098	0.44	0.257	1.47e-55	SubF1		Pml	9.54e-37	2.39306	0.416	0.112	2.62e-32	SubF2		Mest	9.11e-212	1.21627	0.561	0.331	2.51e-207	PSF		Ldha	1.03e-125
Hgf	3.19e-60	2.18817	0.328	0.11	8.79e-56	LinP		Grid2	0	5.37378	0.316	0.009	0	FLS		Timp2	3.85e-96	0.808017	1	0.996	1.06e-91	SubP		Cd9	1.16e-59	0.464224	0.993	0.988	3.2e-55	SubF1		Apol6	1.84e-36	2.94839	0.283	0.057	5.07e-32	SubF2		Itga11	3.73e-209	0.917061	0.588	0.342	1.03e-204	PSF		Tiam2	2.72e-125
Insig2	3.68e-60	1.06009	0.768	0.509	1.01e-55	LinP		Rtn1	0	4.69639	0.32	0.016	0	FLS		Ecm1	9.33e-94	1.00517	0.982	0.932	2.57e-89	SubP		Snx18	3.47e-59	0.842212	0.66	0.521	9.55e-55	SubF1		Znfx1	1.12e-35	2.49031	0.47	0.146	3.08e-31	SubF2		Serf1	9.21e-207	0.561788	0.878	0.729	2.53e-202	PSF		Pth1r	2.83e-125
Fap	3.93e-60	1.3801	0.842	0.685	1.08e-55	LinP		Tmod1	0	3.11475	0.339	0.039	0	FLS		Dpep1	6.16e-93	2.46573	0.369	0.096	1.69e-88	SubP		Plpp3	4.17e-59	0.537106	0.867	0.736	1.15e-54	SubF1		Plekha4	1.92e-34	2.48352	0.38	0.1	5.28e-30	SubF2		Pdgfrl	4.67e-206	0.540278	0.797	0.56	1.29e-201	PSF		Pgam1	5.05e-125
C1qtnf7	5.89e-60	1.50674	0.351	0.118	1.62e-55	LinP		Sash1	0	1.6279	0.971	0.672	0	FLS		Zyx	1.2e-92	1.62229	0.829	0.605	3.3e-88	SubP		Bmp1	2.24e-58	0.502649	0.932	0.908	6.17e-54	SubF1		Isg20	2.3e-34	2.04764	0.59	0.23	6.33e-30	SubF2		Tnc	8.28e-202	0.403318	0.852	0.6	2.28e-197	PSF		Cyp26b1	3.72e-124
Cdkn2c	7.24e-60	1.35074	0.59	0.305	1.99e-55	LinP		Ugp2	0	2.74237	0.996	0.699	0	FLS		Col4a5	2.04e-92	2.73311	0.436	0.14	5.61e-88	SubP		Rarres2	5.03e-58	0.49887	0.782	0.633	1.38e-53	SubF1		Tmem140	2.18e-33	2.04718	0.62	0.256	5.99e-29	SubF2		Tcim	1.25e-200	1.14568	0.401	0.185	3.43e-196	PSF		Ddah1	2.11e-123
Tmtc2	1.63e-59	1.95592	0.33	0.112	4.48e-55	LinP		Btc	0	4.38627	0.314	0.017	0	FLS		Ahnak	3.83e-91	1.08367	0.994	0.984	1.05e-86	SubP		Tmsb4x	1.72e-57	0.348833	0.999	0.995	4.73e-53	SubF1		B2m	1.94e-32	0.952344	1	0.971	5.35e-28	SubF2		Rpl14	2.53e-199	0.299647	0.998	0.99	6.96e-195	PSF		Rbp4	5.77e-122
Islr	6.52e-58	0.751876	0.97	0.808	1.79e-53	LinP		Fxyd5	0	2.01666	0.994	0.7	0	FLS		Arhgap20	1.48e-90	2.181	0.434	0.132	4.07e-86	SubP		Angptl1	1.51e-56	0.622072	0.871	0.747	4.15e-52	SubF1		Cd47	8.16e-32	0.78247	0.994	0.948	2.24e-27	SubF2		Mecom	2.75e-198	1.20057	0.396	0.185	7.56e-194	PSF		M1ap	1.07e-119
Wisp2	1.39e-57	2.43703	0.31	0.105	3.84e-53	LinP		Fut9	0	4.68919	0.308	0.014	0	FLS		Serpinb6a	2.73e-90	0.873015	0.992	0.957	7.51e-86	SubP		Osr2	1.53e-56	0.778263	0.626	0.455	4.22e-52	SubF1		AW011738	9.02e-32	2.11021	0.343	0.085	2.48e-27	SubF2		Cemip	3.61e-197	1.62773	0.316	0.127	9.92e-193	PSF		Sparc	6.67e-118
Clip4	3.32e-57	1.38158	0.621	0.341	9.15e-53	LinP		Foxd1	0	3.67392	0.311	0.025	0	FLS		Gstm1	3.29e-89	1.82049	0.731	0.42	9.06e-85	SubP		Fyn	2.1e-56	0.828442	0.596	0.443	5.78e-52	SubF1		Trim12c	2.53e-31	2.01322	0.452	0.146	6.97e-27	SubF2		Rac3	5.49e-197	1.03422	0.482	0.256	1.51e-192	PSF		Gldn	2.44e-117
Lnx1	7.09e-57	1.60756	0.496	0.234	1.95e-52	LinP		S100a3	0	4.5657	0.308	0.023	0	FLS		Fyn	4.7e-89	1.81681	0.733	0.449	1.29e-84	SubP		Nova1	2.63e-55	1.17508	0.287	0.141	7.24e-51	SubF1		Ogfr	7.54e-31	1.63864	0.675	0.337	2.08e-26	SubF2		Npm1	2.14e-196	0.347736	0.994	0.966	5.88e-192	PSF		Mfge8	7.01e-117
Lgals3bp	1.63e-56	1.10122	0.784	0.552	4.48e-52	LinP		Phf11b	0	2.77859	0.324	0.041	0	FLS		Il18	1.15e-87	2.63287	0.438	0.151	3.16e-83	SubP		Plec	4.47e-55	0.634256	0.866	0.838	1.23e-50	SubF1		Ifi27l2a	1.42e-30	2.30918	0.783	0.453	3.91e-26	SubF2		Rpl32	4.11e-193	0.259028	1	0.998	1.13e-188	PSF		Ssr4	9.34e-117
Mitf	4.85e-56	1.37802	0.548	0.275	1.33e-51	LinP		Hcn1	0	4.46067	0.283	0.014	0	FLS		Lamc1	1.86e-87	1.49416	0.851	0.711	5.11e-83	SubP		Ugp2	5.71e-55	0.420624	0.821	0.712	1.57e-50	SubF1		Psme1	4.48e-30	1.38779	0.88	0.618	1.23e-25	SubF2		Mfge8	7.23e-193	0.363831	0.91	0.79	1.99e-188	PSF		Mif	5.05e-113
Vcam1	1.88e-55	1.16501	0.722	0.451	5.16e-51	LinP		Prg4	0	4.96304	0.998	0.736	0	FLS		Mgst1	4.54e-86	1.43151	0.835	0.55	1.25e-81	SubP		Ckb	1.61e-53	0.575025	0.771	0.613	4.43e-49	SubF1		Plac8	2.56e-29	2.68024	0.434	0.141	7.04e-25	SubF2		Syne1	1.09e-192	0.804998	0.709	0.495	3e-188	PSF		P3h4	2.58e-111
Lrp1	4.05e-55	0.706329	0.993	0.976	1.11e-50	LinP		Crip2	0	2.10713	0.998	0.745	0	FLS		Sptbn1	3.02e-85	1.15156	0.948	0.87	8.31e-81	SubP		Ntn1	1.76e-53	0.889572	0.546	0.377	4.83e-49	SubF1		Pnpt1	9.41e-29	2.0801	0.373	0.107	2.59e-24	SubF2		Fabp5	1.3e-190	1.28021	0.509	0.292	3.56e-186	PSF		Ptch1	8.95e-111
Gas1	4.81e-55	0.861764	0.982	0.889	1.32e-50	LinP		Bmp6	0	2.89454	0.282	0.031	0	FLS		Cavin1	1.94e-83	1.11919	0.956	0.866	5.33e-79	SubP		Antxr2	1.83e-53	0.843375	0.578	0.434	5.04e-49	SubF1		H2-T23	5.72e-28	1.59388	0.675	0.334	1.57e-23	SubF2		Mdk	2.24e-190	0.86973	0.624	0.387	6.17e-186	PSF		Tspan3	1.2e-107
Rex1bd	2.76e-54	0.693875	0.961	0.875	7.59e-50	LinP		Pfdn1	0	1.51044	0.971	0.741	0	FLS		Dpt	2.99e-82	0.826625	0.998	0.902	8.22e-78	SubP		Glud1	2.49e-52	0.513327	0.86	0.823	6.84e-48	SubF1		Aida	1.26e-27	1.39462	0.831	0.546	3.46e-23	SubF2		Rps15	1.16e-187	0.455777	0.988	0.963	3.2e-183	PSF		Fxyd5	9.76e-107
Fcgrt	4.78e-54	0.731958	0.95	0.862	1.31e-49	LinP		Higd1a	0	1.79718	0.989	0.785	0	FLS		Creb5	2.42e-81	1.41283	0.831	0.561	6.65e-77	SubP		Naaa	3.25e-52	0.921424	0.52	0.368	8.93e-48	SubF1		Zc3hav1	1.81e-27	1.47351	0.723	0.401	4.98e-23	SubF2		Angptl2	1.05e-186	0.609418	0.936	0.823	2.88e-182	PSF		Anxa8	1.53e-106
Nfil3	7.05e-52	1.2657	0.667	0.417	1.94e-47	LinP		Capg	0	1.81704	0.995	0.8	0	FLS		Gda	5.87e-81	1.9309	0.614	0.298	1.62e-76	SubP		Tmem43	5.95e-52	0.725399	0.687	0.575	1.64e-47	SubF1		Psme2	2.18e-27	1.19248	0.873	0.659	5.99e-23	SubF2		Foxp1	5.18e-186	0.472799	0.941	0.835	1.43e-181	PSF		Kif21a	2.81e-106
Acp5	4.76e-51	1.10794	0.677	0.431	1.31e-46	LinP		Fermt2	0	1.63504	0.978	0.786	0	FLS		Fez1	3.35e-80	2.08991	0.528	0.219	9.22e-76	SubP		Pdpn	3.42e-51	0.557691	0.825	0.727	9.4e-47	SubF1		Pnp	1.57e-26	1.35938	0.916	0.718	4.31e-22	SubF2		Prdx1	9.9e-185	0.317504	0.996	0.979	2.72e-180	PSF		Scarb1	7.83e-106
Lamp1	3.2e-50	0.4859	0.993	0.979	8.82e-46	LinP		Psmd8	0	1.36682	0.992	0.817	0	FLS		Lbp	8.66e-80	1.11471	0.92	0.688	2.38e-75	SubP		Cast	1.73e-50	0.520233	0.84	0.8	4.75e-46	SubF1		Trim12a	1.66e-26	2.07391	0.398	0.128	4.58e-22	SubF2		Cpxm1	5.34e-183	0.608503	0.762	0.516	1.47e-178	PSF		Trim47	1.6e-105
Laptm4a	7.39e-50	0.558429	0.995	0.987	2.03e-45	LinP		Ostf1	0	1.2295	0.981	0.814	0	FLS		Ebf1	3.27e-79	0.962235	0.956	0.838	9.01e-75	SubP		Txn1	1.28e-49	0.516831	0.983	0.973	3.52e-45	SubF1		B4galt5	2.13e-26	1.78506	0.584	0.26	5.87e-22	SubF2		Lrrc17	5.67e-182	0.651715	0.687	0.441	1.56e-177	PSF		Ehd3	7.61e-105
Sdcbp	2.23e-49	0.701128	0.931	0.804	6.15e-45	LinP		Lgals3	0	1.66424	0.995	0.83	0	FLS		Plac8	5.02e-79	2.82852	0.408	0.136	1.38e-74	SubP		Tmod2	7.16e-49	1.10378	0.345	0.197	1.97e-44	SubF1		Irf9	3.53e-26	1.46894	0.584	0.24	9.71e-22	SubF2		Plagl1	9.7e-182	0.7927	0.589	0.358	2.67e-177	PSF		Tafa5	1.11e-104
Slc7a2	2.73e-49	1.2844	0.663	0.412	7.51e-45	LinP		Sdc2	0	1.82178	0.996	0.853	0	FLS		Ms4a4d	1.3e-78	2.284	0.297	0.072	3.58e-74	SubP		Ltbp4	1.94e-48	0.640879	0.677	0.541	5.35e-44	SubF1		Txn1	9.98e-26	0.816893	1	0.974	2.75e-21	SubF2		Wtip	4.55e-180	0.747176	0.625	0.401	1.25e-175	PSF		Prkg2	1.13e-104
Psmb8	4.33e-49	1.05862	0.606	0.326	1.19e-44	LinP		S100a16	0	1.44115	0.981	0.841	0	FLS		Ddr2	5.26e-77	1.39563	0.841	0.684	1.45e-72	SubP		Ccdc80	2.33e-48	0.464054	0.973	0.95	6.4e-44	SubF1		Nmi	1.34e-25	1.85676	0.5	0.201	3.69e-21	SubF2		mt-Co3	3.94e-179	0.433544	0.869	0.81	1.08e-174	PSF		Tnn	7.75e-104
Dcn	5.76e-49	0.537056	1	0.997	1.59e-44	LinP		Uqcc2	0	1.02947	0.998	0.903	0	FLS		Fbln2	2.02e-76	1.07209	0.956	0.824	5.55e-72	SubP		Prr13	2.8e-48	0.627979	0.754	0.677	7.71e-44	SubF1		Cmtr1	1.42e-25	1.7227	0.524	0.215	3.92e-21	SubF2		Snhg18	7.81e-179	0.497213	0.906	0.767	2.15e-174	PSF		Galnt18	9.82e-104
App	8.72e-49	0.530863	0.991	0.949	2.4e-44	LinP		Prdx5	0	1.65068	0.994	0.908	0	FLS		Gpc3	2.14e-76	1.90096	0.458	0.162	5.88e-72	SubP		Sod3	7.72e-48	0.648954	0.906	0.841	2.13e-43	SubF1		Nampt	2.09e-23	1.55725	0.639	0.321	5.75e-19	SubF2		Dclk1	4.63e-178	0.530077	0.788	0.548	1.27e-173	PSF		Gapdh	3.23e-103
Cxcl16	9.14e-49	1.63126	0.447	0.212	2.52e-44	LinP		Tagln2	0	1.2391	0.998	0.914	0	FLS		S100a13	4.08e-76	0.757652	0.982	0.947	1.12e-71	SubP		Cdon	3.39e-47	0.623165	0.733	0.62	9.32e-43	SubF1		Tcirg1	3.92e-23	1.86553	0.422	0.156	1.08e-18	SubF2		Parp8	1.09e-177	0.864325	0.533	0.312	3.01e-173	PSF		Slc16a3	4.42e-103
Col4a2	1.2e-48	0.750796	0.796	0.514	3.3e-44	LinP		Gpx1	0	1.91546	0.997	0.933	0	FLS		Osr1	4.47e-76	1.76854	0.61	0.298	1.23e-71	SubP		Add3	5.31e-47	0.613619	0.684	0.542	1.46e-42	SubF1		Ascc3	5.47e-23	1.31693	0.717	0.431	1.51e-18	SubF2		Nrp2	7.1e-177	0.806869	0.625	0.408	1.95e-172	PSF		Chst1	1.24e-102
Selenbp1	1.63e-48	1.48432	0.388	0.161	4.49e-44	LinP		Arpc1b	0	1.13432	0.997	0.937	0	FLS		Itih5	7.16e-76	1.22182	0.825	0.499	1.97e-71	SubP		Apod	9.24e-47	0.668276	0.733	0.563	2.54e-42	SubF1		H2-M3	8.59e-23	1.67545	0.488	0.195	2.36e-18	SubF2		Fscn1	7.55e-177	0.53037	0.759	0.508	2.08e-172	PSF		Ndufa4l2	8.39e-102
Ptpn1	1.63e-48	0.993729	0.771	0.556	4.49e-44	LinP		Anxa1	0	1.73919	0.995	0.935	0	FLS		Gngt2	1.4e-75	2.92833	0.287	0.072	3.85e-71	SubP		Anxa8	1.75e-45	1.09263	0.604	0.474	4.81e-41	SubF1		Tor1aip2	2.57e-22	1.23666	0.771	0.541	7.07e-18	SubF2		Rpl5	1.67e-176	0.369922	0.99	0.97	4.61e-172	PSF		Id1	1.28e-100
Smim4	3.2e-48	1.13689	0.722	0.495	8.8e-44	LinP		Htra1	0	1.71877	1	0.941	0	FLS		Hdac7	1.28e-74	2.18472	0.508	0.221	3.52e-70	SubP		Pdgfra	2.43e-45	0.480272	0.855	0.769	6.69e-41	SubF1		Tdrd7	3.24e-22	1.79432	0.44	0.171	8.92e-18	SubF2		Selenom	1.23e-175	0.340068	0.992	0.97	3.37e-171	PSF		Cobll1	1.25e-97
Ackr3	5.31e-48	0.769293	0.867	0.627	1.46e-43	LinP		H2-D1	0	1.90981	0.998	0.94	0	FLS		Plau	7.63e-73	2.17886	0.42	0.152	2.1e-68	SubP		Vat1	5.45e-45	0.467029	0.833	0.769	1.5e-40	SubF1		Mov10	1.44e-21	2.29089	0.283	0.081	3.96e-17	SubF2		Rpl24	1.29e-175	0.385705	0.992	0.984	3.56e-171	PSF		Col15a1	1.04e-96
Enpp2	1.79e-47	1.59531	0.518	0.277	4.92e-43	LinP		S100a13	0	1.55395	0.998	0.944	0	FLS		Slit3	1.77e-71	1.97829	0.51	0.219	4.86e-67	SubP		Antxr1	6.66e-45	0.427084	0.958	0.905	1.83e-40	SubF1		H2-K1	1.82e-21	1.09541	0.976	0.865	5.02e-17	SubF2		Glipr1	1.31e-175	1.54349	0.258	0.092	3.61e-171	PSF		Sema3d	1.38e-96
Lrrc17	2.35e-47	0.951404	0.793	0.538	6.47e-43	LinP		Cfl1	0	1.16337	0.997	0.948	0	FLS		Xdh	2.05e-71	1.88459	0.546	0.249	5.63e-67	SubP		Cgnl1	2.53e-43	0.844075	0.493	0.346	6.97e-39	SubF1		Xdh	1.58e-20	1.66971	0.56	0.255	4.35e-16	SubF2		Tagln	1.5e-174	1.47845	0.339	0.153	4.14e-170	PSF		Btg3	2.73e-96
Tmem176a	3.28e-47	0.978242	0.713	0.455	9.01e-43	LinP		Serpinb6a	0	1.68102	0.999	0.955	0	FLS		C1s1	1.13e-70	1.11119	0.894	0.668	3.12e-66	SubP		Medag	5.59e-43	0.461126	0.823	0.721	1.54e-38	SubF1		Pttg1	9.07e-20	1.18874	0.729	0.442	2.49e-15	SubF2		Tceal9	1.63e-174	0.360441	0.98	0.925	4.48e-170	PSF		Ivns1abp	2.17e-92
Ctgf	3.45e-47	1.21156	0.305	0.109	9.51e-43	LinP		Atox1	0	0.960438	0.995	0.958	0	FLS		Jpt1	1.24e-70	1.32877	0.815	0.626	3.41e-66	SubP		Ndufa4l2	7.08e-43	0.532657	0.665	0.513	1.95e-38	SubF1		Tmem106a	1.12e-18	1.5945	0.452	0.193	3.09e-14	SubF2		Gsto1	2.36e-173	0.824694	0.506	0.286	6.5e-169	PSF		Slc38a1	2.21e-91
Enho	3.95e-47	1.01399	0.346	0.129	1.09e-42	LinP		Rhoa	0	1.16995	1	0.975	0	FLS		Tmsb4x	3.32e-70	0.597563	1	0.995	9.13e-66	SubP		S100a11	7.76e-43	0.351078	0.995	0.993	2.14e-38	SubF1		Cfb	1.16e-18	1.22929	0.807	0.52	3.18e-14	SubF2		Acta2	5.85e-173	1.38354	0.48	0.277	1.61e-168	PSF		Hmgcr	6.51e-90
Steap3	8.05e-47	0.850726	0.895	0.72	2.21e-42	LinP		Emp3	0	1.57283	0.999	0.975	0	FLS		Ifi205	3.58e-70	1.92929	0.548	0.246	9.86e-66	SubP		Ndrg4	1.08e-42	0.819419	0.533	0.407	2.96e-38	SubF1		Ccl7	1.35e-18	1.59134	0.56	0.273	3.72e-14	SubF2		Serpinh1	3.37e-171	0.306004	1	0.998	9.28e-167	PSF		Zfp385b	1.08e-89
Hipk2	1.07e-46	1.35368	0.411	0.183	2.95e-42	LinP		Calm1	0	1.19287	0.998	0.978	0	FLS		Metrnl	2.05e-69	1.28139	0.841	0.658	5.63e-65	SubP		Zfp385a	2.45e-42	1.09733	0.276	0.151	6.75e-38	SubF1		Ccl2	2.27e-18	1.95909	0.446	0.193	6.26e-14	SubF2		Cnn2	4.91e-170	0.804118	0.641	0.436	1.35e-165	PSF		Ank	2.01e-88
Igsf8	3.27e-46	0.871116	0.711	0.459	9e-42	LinP		Gng5	0	1.18479	1	0.983	0	FLS		Fn1	2.99e-68	0.471758	1	0.994	8.23e-64	SubP		Zfp703	3.28e-42	0.697937	0.707	0.603	9.02e-38	SubF1		H2-Q7	2.65e-18	1.87465	0.349	0.128	7.29e-14	SubF2		Tgfb2	1.22e-168	0.716884	0.698	0.488	3.37e-164	PSF		Sdc3	2.2e-88
Pld3	3.69e-46	0.971869	0.748	0.544	1.02e-41	LinP		Chchd2	0	0.964175	0.999	0.989	0	FLS		Col14a1	3.11e-68	0.829761	0.99	0.806	8.56e-64	SubP		Thbs3	3.45e-42	0.434036	0.914	0.851	9.49e-38	SubF1		Daxx	1.08e-17	1.81312	0.416	0.181	2.97e-13	SubF2		Olfml2b	2.91e-168	0.422321	0.945	0.823	8e-164	PSF		Selenos	6.7e-88
Slc43a2	4.34e-46	1.66164	0.31	0.117	1.19e-41	LinP		Fn1	0	2.09055	1	0.993	0	FLS		Gfpt2	7.22e-67	1.92643	0.635	0.369	1.99e-62	SubP		Samhd1	5.55e-42	0.749086	0.54	0.409	1.53e-37	SubF1		Clec2d	2.14e-17	1.24769	0.633	0.37	5.88e-13	SubF2		Enah	3.29e-168	0.875055	0.515	0.3	9.04e-164	PSF		Msi2	1.44e-86
Tnfaip2	5.58e-46	0.793012	0.746	0.488	1.54e-41	LinP		Itm2b	0	0.966743	1	0.998	0	FLS		Col6a6	1.56e-66	1.55393	0.412	0.14	4.3e-62	SubP		Sbsn	6.84e-42	0.719452	0.503	0.363	1.88e-37	SubF1		Trafd1	3.86e-17	1.66111	0.554	0.319	1.06e-12	SubF2		Csrp1	5.24e-168	0.749186	0.683	0.486	1.44e-163	PSF		Cst6	3.97e-86
Cebpb	2.15e-45	0.798936	0.89	0.74	5.9e-41	LinP		S100a6	0	1.42167	1	0.999	0	FLS		Lama4	3.62e-66	1.28273	0.805	0.643	9.95e-62	SubP		St3gal1	2.57e-41	0.796235	0.548	0.414	7.08e-37	SubF1		Calhm6	4.06e-17	2.00278	0.253	0.077	1.12e-12	SubF2		Myo10	2.54e-167	0.792003	0.583	0.373	6.99e-163	PSF		Pde4dip	7.68e-84
Tmem100	4.3e-45	0.969336	0.644	0.367	1.18e-40	LinP		Fth1	0	1.03503	1	1	0	FLS		Timp3	8.23e-66	1.37352	0.783	0.514	2.26e-61	SubP		Serpinf1	1.37e-40	0.369067	0.996	0.922	3.78e-36	SubF1		Casp4	4.66e-17	1.62671	0.337	0.122	1.28e-12	SubF2		Calr	2.77e-163	0.388582	0.987	0.959	7.63e-159	PSF		Ss18l2	2.03e-83
Ergic3	4.37e-45	0.880765	0.963	0.873	1.2e-40	LinP		Rnh1	2.83e-307	1.22862	0.982	0.818	7.8e-303	FLS		Add3	9.56e-63	1.23762	0.775	0.548	2.63e-58	SubP		Dkk2	1.59e-40	1.207	0.321	0.187	4.37e-36	SubF1		Fstl1	1.21e-16	0.576138	1	0.99	3.32e-12	SubF2		Rpl23a	9.36e-163	0.444159	0.971	0.933	2.58e-158	PSF		Nim1k	6.83e-83
Man1a	4.37e-45	0.758233	0.856	0.655	1.2e-40	LinP		Epb41l1	3.56e-305	1.90496	0.733	0.267	9.8e-301	FLS		Rpl13	1.34e-62	0.418642	1	1	3.7e-58	SubP		Anxa5	6.66e-40	0.46645	0.993	0.99	1.83e-35	SubF1		H2-D1	1.51e-16	0.641299	0.988	0.944	4.15e-12	SubF2		Slc38a2	5.27e-162	0.601998	0.845	0.702	1.45e-157	PSF		Slc2a1	1.38e-82
Rheb	1.67e-44	0.589554	0.954	0.854	4.6e-40	LinP		Barx1	7.2e-305	1.93134	0.748	0.286	1.98e-300	FLS		Snx18	1.1e-60	1.45246	0.715	0.528	3.03e-56	SubP		Cyb561	2.51e-39	1.24187	0.269	0.148	6.91e-35	SubF1		Pcgf5	2.43e-16	1.6726	0.373	0.151	6.67e-12	SubF2		Rpl6	1.55e-160	0.255705	1	0.997	4.27e-156	PSF		Nfatc2	1.53e-82
Zfp385b	2.57e-44	1.35582	0.387	0.165	7.06e-40	LinP		Gngt2	7.74e-304	2.53901	0.354	0.056	2.13e-299	FLS		Mgll	3.09e-59	1.66158	0.474	0.206	8.49e-55	SubP		C1s1	5.34e-39	0.49142	0.772	0.664	1.47e-34	SubF1		Vcan	3.3e-16	0.961601	0.928	0.756	9.09e-12	SubF2		Scx	9.81e-160	0.561595	0.588	0.363	2.7e-155	PSF		Colgalt2	1.36e-81
Fermt2	5.08e-44	0.673347	0.924	0.796	1.4e-39	LinP		Ildr2	6.57e-302	2.08936	0.434	0.084	1.81e-297	FLS		Celf2	7.65e-59	1.21631	0.771	0.548	2.11e-54	SubP		Ephx1	1.94e-38	0.831442	0.477	0.339	5.35e-34	SubF1		Inpp1	6.95e-16	1.60302	0.5	0.257	1.91e-11	SubF2		Pofut2	1.7e-158	0.44463	0.906	0.793	4.68e-154	PSF		Tpi1	2.1e-81
Hp	1.79e-43	1.5328	0.434	0.203	4.92e-39	LinP		Zfp385b	1.05e-301	2.35156	0.54	0.142	2.9e-297	FLS		Slc1a5	1.01e-58	1.37612	0.717	0.5	2.77e-54	SubP		Clip4	4.33e-38	0.793987	0.475	0.337	1.19e-33	SubF1		Tapbp	7.46e-16	0.870732	0.873	0.708	2.05e-11	SubF2		Dpysl3	1.04e-157	0.466973	0.881	0.698	2.86e-153	PSF		Ifitm10	2.54e-81
Ddr2	4.16e-43	0.79863	0.846	0.683	1.15e-38	LinP		Syngr2	6.61e-300	1.93138	0.841	0.417	1.82e-295	FLS		Naaa	1.01e-58	1.65996	0.616	0.375	2.78e-54	SubP		Adamts2	4.69e-38	0.409709	0.9	0.831	1.29e-33	SubF1		Ppa1	1.4e-15	0.667199	0.837	0.571	3.85e-11	SubF2		Rps17	4.44e-156	0.279519	0.995	0.98	1.22e-151	PSF		Bcat1	4.3e-81
Gnpnat1	1.29e-42	0.875415	0.752	0.52	3.55e-38	LinP		Ccdc3	1.54e-299	2.10104	0.764	0.314	4.24e-295	FLS		Pamr1	1.43e-58	1.14534	0.823	0.577	3.94e-54	SubP		Crip1	5.93e-38	0.487242	0.997	0.993	1.63e-33	SubF1		Shisa5	1.73e-15	0.664719	0.922	0.822	4.76e-11	SubF2		Fkbp10	2.21e-155	0.453117	0.919	0.8	6.07e-151	PSF		Inhba	1.12e-80
Xdh	2.09e-42	1.09554	0.493	0.25	5.75e-38	LinP		Ckb	1.1e-298	1.93467	0.936	0.602	3.02e-294	FLS		Flrt2	1.82e-58	1.71323	0.639	0.4	5e-54	SubP		Gstm1	8.98e-38	0.621413	0.557	0.416	2.47e-33	SubF1		Ddx24	2.71e-15	0.907275	0.825	0.657	7.46e-11	SubF2		Marcksl1	8.29e-155	0.789273	0.485	0.276	2.28e-150	PSF		Nfatc1	2.35e-80
Mmp16	2.26e-42	1.78576	0.367	0.167	6.22e-38	LinP		Galnt7	1.12e-298	2.28473	0.588	0.172	3.08e-294	FLS		Cyb5a	5.48e-58	0.886304	0.912	0.873	1.51e-53	SubP		Boc	1.24e-37	0.750318	0.594	0.468	3.41e-33	SubF1		Col5a3	3.07e-15	0.940376	0.922	0.79	8.45e-11	SubF2		Hp	8.35e-154	1.49124	0.308	0.138	2.3e-149	PSF		Foxc1	2.44e-80
Dpt	4.87e-42	0.643841	0.993	0.901	1.34e-37	LinP		Adamtsl5	9.42e-298	1.88445	0.702	0.244	2.59e-293	FLS		Ddah2	7.9e-58	0.980772	0.876	0.784	2.17e-53	SubP		Klf3	2.15e-37	0.679351	0.664	0.576	5.92e-33	SubF1		Ly6c1	3.14e-15	1.07072	0.916	0.684	8.63e-11	SubF2		Col11a1	1.19e-152	0.260279	0.712	0.463	3.29e-148	PSF		Plod3	1.61e-79
Ly6c1	1.1e-41	0.445232	0.908	0.678	3.03e-37	LinP		Timp1	3.23e-297	1.5001	0.998	0.913	8.89e-293	FLS		Csf1	2.34e-57	1.38265	0.705	0.471	6.43e-53	SubP		Adamtsl5	1.4e-36	0.800288	0.402	0.266	3.84e-32	SubF1		Fbn1	3.86e-15	0.635956	0.964	0.92	1.06e-10	SubF2		Mif	2.23e-152	0.442412	0.928	0.797	6.13e-148	PSF		Shisa2	5.29e-79
Sbno2	1.8e-41	1.04246	0.683	0.452	4.96e-37	LinP		Ucp2	1.19e-295	2.30662	0.684	0.245	3.28e-291	FLS		Vgll3	5.17e-57	1.96821	0.542	0.292	1.42e-52	SubP		Dab2	2.12e-36	0.694694	0.782	0.733	5.83e-32	SubF1		Tbrg1	1.66e-14	0.665478	0.94	0.854	4.57e-10	SubF2		Samd4	3.16e-151	0.788848	0.57	0.37	8.69e-147	PSF		Mpp6	1.48e-78
Sap30	3.12e-41	1.46278	0.387	0.18	8.59e-37	LinP		Rap1a	1.36e-295	1.46175	0.963	0.787	3.74e-291	FLS		Adam33	6.57e-57	2.13358	0.365	0.132	1.81e-52	SubP		Htra3	2.13e-36	0.3343	0.904	0.859	5.86e-32	SubF1		2005-03-01	1.71e-14	0.976504	0.801	0.599	4.7e-10	SubF2		Prr7	1.02e-150	1.06059	0.337	0.159	2.81e-146	PSF		Slc35e3	1.55e-78
Chl1	3.3e-41	1.8439	0.319	0.131	9.08e-37	LinP		Card19	1.81e-293	1.61771	0.943	0.644	4.99e-289	FLS		Itgb3	2.49e-56	2.08156	0.382	0.148	6.85e-52	SubP		Tmem100	3.11e-36	0.655914	0.504	0.363	8.56e-32	SubF1		Il1rl1	6.48e-14	2.10243	0.277	0.104	1.78e-09	SubF2		Sertad4	7.25e-149	0.729966	0.496	0.287	1.99e-144	PSF		Kifc3	1.67e-78
Csf1	5.73e-41	0.851984	0.713	0.47	1.58e-36	LinP		Tubb4b	4.68e-292	1.57721	0.945	0.625	1.29e-287	FLS		C1ra	1.6e-53	1.12801	0.803	0.634	4.39e-49	SubP		Slco3a1	6.2e-36	0.841593	0.418	0.29	1.71e-31	SubF1		Trim26	1.11e-13	1.3218	0.446	0.22	3.05e-09	SubF2		Chsy1	4.75e-148	0.798401	0.52	0.319	1.31e-143	PSF		Emilin1	2e-78
mt-Nd5	8.04e-41	0.479224	0.991	0.94	2.21e-36	LinP		Sbsn	2.2e-291	2.63738	0.766	0.344	6.05e-287	FLS		Gm9780	3.03e-53	2.34615	0.339	0.127	8.35e-49	SubP		Anxa2	6.39e-36	0.499361	0.984	0.979	1.76e-31	SubF1		H2-Q4	1.41e-13	1.25574	0.331	0.133	3.88e-09	SubF2		Matn2	1.03e-147	0.532365	0.795	0.596	2.82e-143	PSF		Col12a1	1.49e-77
Pcbp2	1.03e-40	0.589699	0.973	0.941	2.84e-36	LinP		Zfhx2	1.36e-289	3.25986	0.271	0.034	3.75e-285	FLS		Wnt11	4.04e-53	2.36041	0.271	0.084	1.11e-48	SubP		Gpnmb	1.47e-35	0.90579	0.484	0.351	4.03e-31	SubF1		G3bp2	1.64e-13	0.954878	0.801	0.63	4.52e-09	SubF2		Igsf10	6.48e-147	0.447574	0.88	0.691	1.78e-142	PSF		Trps1	1.78e-77
Efnb2	1.15e-40	1.47194	0.321	0.129	3.18e-36	LinP		Rras2	3.5e-288	2.36663	0.484	0.117	9.63e-284	FLS		Pla1a	2.84e-52	0.741436	0.39	0.137	7.82e-48	SubP		Ar	2.33e-35	0.696526	0.58	0.455	6.42e-31	SubF1		Arsj	1.73e-13	1.48318	0.386	0.175	4.75e-09	SubF2		mt-Nd1	1.19e-146	0.322207	0.999	0.995	3.28e-142	PSF		Rarres1	2.58e-77
Ifitm3	1.58e-40	0.477553	1	0.982	4.33e-36	LinP		Ptger1	5.16e-288	2.87754	0.307	0.045	1.42e-283	FLS		Rps24	3.91e-52	0.383777	1	1	1.07e-47	SubP		Ctdsp2	2.9e-35	0.442699	0.838	0.79	7.97e-31	SubF1		Apobec3	4.83e-13	1.36365	0.349	0.151	1.33e-08	SubF2		Fndc1	2.2e-146	0.432113	0.945	0.777	6.06e-142	PSF		Abr	6.05e-77
Gadd45g	2.44e-40	1.20917	0.883	0.732	6.73e-36	LinP		Cdk2ap2	7.45e-288	1.7392	0.886	0.505	2.05e-283	FLS		Triobp	3.97e-52	1.82726	0.496	0.257	1.09e-47	SubP		Emp1	3.05e-35	0.324529	0.962	0.934	8.4e-31	SubF1		Angpt1	1.32e-12	0.955187	0.47	0.234	3.64e-08	SubF2		Ncam1	7.35e-146	0.664979	0.557	0.344	2.02e-141	PSF		Alox12	9.34e-77
Slfn5	5.86e-40	0.557203	0.608	0.321	1.61e-35	LinP		H2-K1	1.05e-287	1.56474	0.986	0.856	2.89e-283	FLS		Samhd1	7.93e-52	1.51008	0.631	0.415	2.18e-47	SubP		Sptbn1	8.5e-35	0.396173	0.889	0.87	2.34e-30	SubF1		Ccn5	1.34e-12	1.07733	0.633	0.394	3.7e-08	SubF2		Rcn1	5.46e-144	0.413879	0.899	0.781	1.5e-139	PSF		Bnip3	2e-76
Gng5	6.38e-40	0.422822	1	0.983	1.75e-35	LinP		Rheb	6.78e-287	1.11441	0.986	0.847	1.86e-282	FLS		S100a16	1.44e-51	0.857252	0.916	0.85	3.95e-47	SubP		Hebp2	3.66e-34	0.943624	0.37	0.248	1.01e-29	SubF1		Tent5a	1.99e-12	0.960334	0.886	0.729	5.47e-08	SubF2		Rpl22l1	5.4e-141	0.286987	0.991	0.972	1.49e-136	PSF		Ostc	2.69e-76
Tent5c	8.38e-40	1.70421	0.27	0.101	2.31e-35	LinP		Crip1	5.18e-283	1.06721	1	0.993	1.43e-278	FLS		Lgi3	3.8e-51	2.42864	0.275	0.089	1.05e-46	SubP		C1ra	3.93e-34	0.596262	0.71	0.632	1.08e-29	SubF1		Vcam1	2.44e-12	1.14511	0.681	0.458	6.72e-08	SubF2		Cdv3	5.78e-141	0.537078	0.832	0.693	1.59e-136	PSF		Baiap2l1	3.26e-76
Id2	2.37e-39	0.881889	0.768	0.553	6.53e-35	LinP		B2m	5.94e-283	1.18383	0.999	0.969	1.63e-278	FLS		Plac9b	4.48e-51	1.9333	0.43	0.196	1.23e-46	SubP		Tmem158	1.12e-33	0.724832	0.507	0.381	3.08e-29	SubF1		Gnb4	2.67e-12	1.08459	0.596	0.374	7.35e-08	SubF2		Nedd9	9.47e-141	0.802301	0.494	0.298	2.61e-136	PSF		Edil3	3.71e-76
Rab29	9.57e-39	1.31091	0.447	0.23	2.63e-34	LinP		Smim14	6.89e-282	1.16763	0.982	0.854	1.89e-277	FLS		Irak3	1.02e-50	1.85786	0.47	0.234	2.8e-46	SubP		Vgll3	3.11e-33	0.827587	0.413	0.288	8.56e-29	SubF1		Selenow	3.01e-12	0.365554	1	0.991	8.28e-08	SubF2		Tnfrsf12a	9.96e-141	0.656406	0.674	0.482	2.74e-136	PSF		Col6a1	1.14e-75
Col4a1	1.34e-38	0.563279	0.805	0.558	3.68e-34	LinP		Cux1	3.49e-281	1.69294	0.795	0.354	9.61e-277	FLS		St3gal2	1.11e-50	1.57631	0.614	0.415	3.04e-46	SubP		Slc27a3	9.05e-33	0.757226	0.544	0.442	2.49e-28	SubF1		Il13ra1	4.35e-12	0.765551	0.771	0.555	1.2e-07	SubF2		Col16a1	2.31e-140	0.389915	0.92	0.749	6.36e-136	PSF		Chsy3	9.37e-75
Sox4	1.73e-38	0.876185	0.816	0.627	4.77e-34	LinP		9330188P03Rik	1.16e-280	2.6407	0.324	0.05	3.19e-276	FLS		Rab32	1.39e-50	2.00965	0.448	0.222	3.83e-46	SubP		Procr	1.09e-32	0.641853	0.435	0.305	3e-28	SubF1		AU020206	4.76e-12	1.61252	0.259	0.099	1.31e-07	SubF2		Tmed9	1.11e-138	0.315308	0.98	0.932	3.04e-134	PSF		Lman1	3.11e-73
Clec14a	2.64e-38	1.69714	0.261	0.097	7.26e-34	LinP		Vwa1	1.46e-280	2.34078	0.543	0.155	4.02e-276	FLS		Slco3a1	1.54e-50	1.84151	0.52	0.295	4.25e-46	SubP		Ccn3	1.63e-32	0.440576	0.546	0.415	4.48e-28	SubF1		Lgals8	4.89e-12	1.11559	0.542	0.32	1.35e-07	SubF2		Spon2	4.25e-138	1.0499	0.53	0.35	1.17e-133	PSF		Golph3	1.79e-71
Adam23	3.13e-38	1.67056	0.28	0.109	8.62e-34	LinP		BC028528	8.81e-278	2.1714	0.45	0.099	2.42e-273	FLS		Sntb2	3.35e-50	1.0386	0.825	0.724	9.23e-46	SubP		Cygb	2.26e-32	0.46459	0.566	0.426	6.21e-28	SubF1		S100a4	5.04e-12	0.825593	0.934	0.86	1.39e-07	SubF2		Rpl12	8.99e-138	0.287602	0.996	0.989	2.47e-133	PSF		Ninj1	4.01e-71
Junb	3.37e-38	0.635757	0.982	0.926	9.28e-34	LinP		Ly6c1	9.28e-278	1.43961	0.977	0.662	2.55e-273	FLS		Klf4	5.08e-50	0.848557	0.936	0.828	1.4e-45	SubP		Rhoc	8.46e-32	0.29868	0.95	0.942	2.33e-27	SubF1		Ifitm2	5.16e-12	0.381349	1	0.994	1.42e-07	SubF2		Fmnl3	3.81e-137	0.866564	0.422	0.238	1.05e-132	PSF		Ssr1	2.13e-70
Pcbd1	5.09e-38	1.67623	0.252	0.093	1.4e-33	LinP		Osbpl9	2.4e-277	1.57102	0.883	0.507	6.59e-273	FLS		Jak1	7.81e-50	0.912376	0.853	0.776	2.15e-45	SubP		Rhoj	2.14e-31	0.437668	0.804	0.744	5.88e-27	SubF1		Clic4	1.4e-11	0.873549	0.91	0.867	3.86e-07	SubF2		Meg3	8.61e-133	0.600296	0.807	0.648	2.37e-128	PSF		Tmem45a	2.36e-70
Pcolce	7.91e-38	0.567767	0.995	0.989	2.18e-33	LinP		Ret	3.1e-273	2.34079	0.369	0.068	8.53e-269	FLS		Uap1	1.68e-49	0.973877	0.805	0.666	4.63e-45	SubP		Ltbp1	2.21e-31	0.485447	0.727	0.633	6.09e-27	SubF1		Tent4a	1.47e-11	1.20236	0.476	0.263	4.05e-07	SubF2		Ddit4	2.23e-132	0.998677	0.381	0.207	6.14e-128	PSF		Chsy1	7.94e-70
Prss23	8.11e-38	0.816789	0.867	0.655	2.23e-33	LinP		Ndufs5	1.32e-272	1.01067	0.978	0.86	3.63e-268	FLS		Cdc42ep2	3.13e-49	1.72013	0.462	0.226	8.6e-45	SubP		Slc44a1	2.87e-31	0.502916	0.721	0.659	7.89e-27	SubF1		Slc25a22	3.19e-11	1.48499	0.289	0.122	8.78e-07	SubF2		Hnrnpa0	4.73e-132	0.501394	0.839	0.712	1.3e-127	PSF		Pfkl	1.09e-69
Ccdc80	1.12e-37	0.557742	0.986	0.951	3.07e-33	LinP		AA467197	2e-272	2.69889	0.515	0.142	5.5e-268	FLS		Gprc5b	4.57e-49	1.76162	0.458	0.225	1.26e-44	SubP		Akap12	3.4e-31	0.846031	0.284	0.17	9.36e-27	SubF1		Evi2a	3.85e-11	1.14123	0.41	0.206	1.06e-06	SubF2		Tgfb3	1.11e-130	0.548263	0.689	0.489	3.05e-126	PSF		Bambi	1.14e-69
Cdon	1.21e-37	0.79424	0.823	0.624	3.33e-33	LinP		Ereg	4.05e-271	3.18496	0.326	0.055	1.11e-266	FLS		Rpl35	4.73e-49	0.670529	0.994	0.994	1.3e-44	SubP		Nav1	4.16e-31	0.543659	0.668	0.578	1.15e-26	SubF1		Angptl4	4.94e-11	0.814584	0.729	0.513	1.36e-06	SubF2		Mme	1.71e-130	1.09848	0.322	0.157	4.7e-126	PSF		Cilp2	4.27e-69
Polb	9.31e-37	1.01808	0.64	0.428	2.56e-32	LinP		Ttll7	1.15e-269	2.32907	0.49	0.128	3.15e-265	FLS		Tmem158	7.12e-49	1.57547	0.616	0.386	1.96e-44	SubP		Gprc5b	5.06e-31	0.882625	0.341	0.221	1.39e-26	SubF1		Sppl2a	7.73e-11	1.04978	0.717	0.549	2.13e-06	SubF2		Tspan11	1.89e-130	0.599802	0.435	0.241	5.2e-126	PSF		Impa2	1.41e-68
H2BeGFP	1.42e-36	1.58089	0.333	0.149	3.92e-32	LinP		Epdr1	7.03e-269	1.43612	0.912	0.561	1.94e-264	FLS		Lurap1l	3.06e-48	2.01666	0.488	0.266	8.41e-44	SubP		Nid1	6.63e-31	0.317995	0.829	0.792	1.82e-26	SubF1		Parp3	9.35e-11	0.836706	0.711	0.551	2.57e-06	SubF2		Tubb2a	2.27e-130	0.513971	0.861	0.725	6.23e-126	PSF		Cd9	1.73e-68
Bcl3	2.62e-36	1.17285	0.495	0.276	7.2e-32	LinP		Traf1	1.9e-268	2.63896	0.333	0.057	5.24e-264	FLS		Rps4x	3.35e-48	0.433152	1	0.999	9.21e-44	SubP		Rab3d	7.12e-31	0.833188	0.384	0.265	1.96e-26	SubF1		Rab8b	1.39e-10	1.21411	0.482	0.281	3.84e-06	SubF2		Tbc1d2b	1.02e-129	0.630452	0.613	0.42	2.82e-125	PSF		Phtf2	5.73e-68
H3f3a	2.76e-36	0.294693	0.998	0.996	7.59e-32	LinP		3300005D01Rik	7.22e-264	2.6174	0.444	0.106	1.99e-259	FLS		S100a11	4.04e-48	0.535467	0.994	0.993	1.11e-43	SubP		Irak3	1.06e-30	0.812075	0.348	0.23	2.91e-26	SubF1		Gsdmd	1.59e-10	1.17861	0.361	0.171	4.38e-06	SubF2		Aopep	6.62e-129	0.580243	0.741	0.565	1.82e-124	PSF		Dixdc1	7.84e-68
Hsp90ab1	5.76e-36	0.362852	0.998	0.993	1.58e-31	LinP		Pltp	1.03e-263	1.59551	0.826	0.388	2.83e-259	FLS		Rps20	1.14e-47	0.347263	1	0.999	3.14e-43	SubP		Ism1	1.25e-30	0.928093	0.321	0.207	3.43e-26	SubF1		Il15ra	1.92e-10	1.52347	0.271	0.116	5.29e-06	SubF2		Zfp469	2.2e-128	0.66864	0.55	0.351	6.06e-124	PSF		Ywhaq	1.15e-67
Sdc3	9.5e-36	0.791469	0.608	0.361	2.61e-31	LinP		Enpp5	2.6e-263	2.4123	0.329	0.055	7.15e-259	FLS		Cavin3	1.79e-47	0.61209	0.97	0.964	4.94e-43	SubP		Sirpa	3.16e-30	0.645838	0.565	0.462	8.7e-26	SubF1		S100a11	1.98e-10	0.356864	1	0.993	5.45e-06	SubF2		4930523C07Rik	2.76e-128	0.592695	0.634	0.442	7.6e-124	PSF		Ano1	1.32e-67
Adm	9.67e-36	1.39732	0.266	0.102	2.66e-31	LinP		Aldoa	3.62e-263	1.15245	0.992	0.906	9.95e-259	FLS		Slc43a3	2.28e-47	2.37064	0.398	0.186	6.28e-43	SubP		Anxa7	5.25e-30	0.524686	0.667	0.586	1.45e-25	SubF1		Unc93b1	4.01e-10	0.983288	0.47	0.272	1.1e-05	SubF2		Slc16a2	5.89e-127	0.48576	0.74	0.526	1.62e-122	PSF		Dap	2.19e-67
Etfa	9.86e-36	0.732083	0.853	0.702	2.71e-31	LinP		Sema3e	4.83e-260	2.69211	0.395	0.085	1.33e-255	FLS		Pcdh19	3.35e-46	1.63146	0.508	0.281	9.21e-42	SubP		Fam124a	1.27e-29	0.905918	0.299	0.186	3.49e-25	SubF1		Snx2	4.05e-10	0.811915	0.771	0.617	1.11e-05	SubF2		Rhod	1.34e-126	0.923671	0.367	0.197	3.68e-122	PSF		Sec61b	2.43e-67
Tnfrsf1a	1.52e-35	0.610776	0.926	0.868	4.19e-31	LinP		Slc16a10	5.2e-260	2.81696	0.298	0.047	1.43e-255	FLS		Tmsb10	4.35e-46	0.690315	0.994	0.981	1.2e-41	SubP		Bicc1	1.81e-29	0.406254	0.867	0.808	4.99e-25	SubF1		Cavin3	4.24e-10	0.445654	1	0.964	1.17e-05	SubF2		Fat4	2.26e-125	0.775855	0.421	0.24	6.21e-121	PSF		Pfkfb3	4.56e-67
Marcksl1	2.02e-35	1.15404	0.574	0.359	5.55e-31	LinP		Insig2	3.9e-259	1.4705	0.876	0.488	1.07e-254	FLS		Ltbp1	1.16e-45	0.950128	0.803	0.637	3.2e-41	SubP		Dlgap4	2.2e-29	0.513899	0.653	0.582	6.05e-25	SubF1		Ccdc25	4.82e-10	0.973998	0.596	0.402	1.33e-05	SubF2		Col8a2	8.2e-125	0.823228	0.432	0.251	2.26e-120	PSF		Pdk1	2.45e-66
Pnrc1	2.16e-35	0.747372	0.888	0.8	5.94e-31	LinP		Sdc3	1.23e-257	1.3956	0.794	0.334	3.37e-253	FLS		Tns1	4.63e-45	1.19469	0.721	0.591	1.27e-40	SubP		Ociad2	3.14e-29	0.792478	0.478	0.37	8.63e-25	SubF1		Slco3a1	6.68e-10	1.112	0.494	0.3	1.84e-05	SubF2		St3gal4	2.95e-124	0.637726	0.577	0.386	8.11e-120	PSF		Nid2	5.53e-66
Psme2	2.61e-35	0.758224	0.816	0.656	7.19e-31	LinP		Zeb2	8.24e-257	1.3465	0.943	0.589	2.27e-252	FLS		Duoxa1	8.71e-45	2.05617	0.339	0.138	2.4e-40	SubP		Ifi205	7.71e-29	0.502899	0.37	0.244	2.12e-24	SubF1		Eif4e3	7.45e-10	1.15756	0.428	0.237	2.05e-05	SubF2		Evi2a	5.61e-124	1.14703	0.295	0.143	1.54e-119	PSF		S100a1	1.37e-65
tdTom	3.25e-35	1.67744	0.301	0.131	8.95e-31	LinP		Cd164	4.42e-256	1.19458	0.957	0.764	1.22e-251	FLS		Adamtsl1	2.78e-44	1.46214	0.526	0.282	7.66e-40	SubP		Slfn5	1.01e-28	0.472061	0.449	0.319	2.77e-24	SubF1		Ankfy1	9.67e-10	1.0437	0.5	0.303	2.66e-05	SubF2		Fxyd6	1.09e-123	0.490061	0.809	0.634	3.01e-119	PSF		Smpdl3b	2.88e-65
Prdx2	3.62e-35	0.424152	0.993	0.958	9.96e-31	LinP		Cox8a	9.89e-256	0.740868	0.997	0.982	2.72e-251	FLS		Plac9a	7.54e-44	2.23098	0.301	0.114	2.08e-39	SubP		Capns1	2.07e-28	0.283474	0.931	0.926	5.71e-24	SubF1		Dapp1	1.01e-09	1.24173	0.259	0.11	2.78e-05	SubF2		Aprt	1.49e-121	0.361395	0.924	0.816	4.11e-117	PSF		Clint1	9.31e-65
Sdc1	3.77e-35	0.790658	0.787	0.608	1.04e-30	LinP		Inhba	1.24e-255	2.17401	0.752	0.331	3.42e-251	FLS		Vat1	2.22e-43	0.905894	0.831	0.773	6.11e-39	SubP		Rev3l	3.63e-28	0.738832	0.546	0.447	1e-23	SubF1		Loxl1	1.14e-09	0.371895	0.988	0.901	3.14e-05	SubF2		Eef1g	1.59e-121	0.287444	0.98	0.941	4.37e-117	PSF		Ost4	1.03e-64
Gyg	9.2e-35	1.25308	0.535	0.332	2.53e-30	LinP		Bend6	8.05e-251	2.22877	0.438	0.106	2.21e-246	FLS		Vegfd	3.92e-43	2.0359	0.432	0.22	1.08e-38	SubP		Zmiz1	1.12e-27	0.569727	0.582	0.496	3.09e-23	SubF1		Cited2	1.39e-09	1.25062	0.578	0.383	3.82e-05	SubF2		Stk17b	1.68e-121	0.6855	0.468	0.281	4.63e-117	PSF		Ak4	1.74e-64
Plac9b	1.06e-34	1.23664	0.395	0.196	2.93e-30	LinP		App	5.3e-249	0.821333	0.992	0.947	1.46e-244	FLS		Sytl2	7.62e-43	1.93004	0.341	0.144	2.1e-38	SubP		Selenop	1.38e-27	0.57411	0.761	0.689	3.81e-23	SubF1		Pycard	1.45e-09	1.18073	0.56	0.358	4e-05	SubF2		Nfatc4	2.07e-121	0.635467	0.491	0.296	5.7e-117	PSF		Marveld1	1.59e-62
Fgl2	1.29e-34	1.15378	0.665	0.451	3.56e-30	LinP		Reep5	9.5e-248	0.795581	0.998	0.954	2.61e-243	FLS		Rcan2	1.15e-42	2.09909	0.291	0.108	3.16e-38	SubP		Shisa5	2.68e-27	0.322373	0.851	0.82	7.37e-23	SubF1		Cd34	1.69e-09	0.507032	0.795	0.558	4.64e-05	SubF2		Sox4	3.59e-121	0.564541	0.735	0.557	9.89e-117	PSF		Slc35d1	4.84e-62
Lamp2	5.15e-34	0.404981	0.982	0.955	1.42e-29	LinP		Cav1	2.59e-247	1.53853	0.944	0.686	7.14e-243	FLS		Dtnbp1	1.9e-42	1.08296	0.741	0.615	5.24e-38	SubP		Fxyd1	2.8e-27	0.336465	0.88	0.844	7.7e-23	SubF1		Trim56	2.38e-09	1.31348	0.343	0.174	6.56e-05	SubF2		Angptl4	6.92e-121	0.707953	0.613	0.44	1.9e-116	PSF		Vamp5	6.66e-62
Gm15459	5.89e-34	1.37093	0.34	0.157	1.62e-29	LinP		Bag1	1.99e-246	0.973891	0.988	0.853	5.49e-242	FLS		Lamb2	2.09e-42	1.21349	0.753	0.589	5.75e-38	SubP		Hsd3b7	9.9e-27	0.549261	0.568	0.476	2.72e-22	SubF1		Crip1	2.7e-09	0.307213	1	0.994	7.44e-05	SubF2		Plpp1	3.26e-120	0.391818	0.838	0.666	8.97e-116	PSF		AC160336.1	7.72e-62
Gpnmb	5.92e-34	0.891206	0.599	0.356	1.63e-29	LinP		Dcbld2	3.7e-246	1.87248	0.655	0.248	1.02e-241	FLS		Klf3	2.28e-42	1.21853	0.709	0.581	6.27e-38	SubP		Cthrc1	1.12e-26	0.360965	0.953	0.885	3.07e-22	SubF1		Pxk	2.74e-09	0.961182	0.536	0.349	7.54e-05	SubF2		Rpl17	4.21e-120	0.28788	0.998	0.993	1.16e-115	PSF		Serpine1	1.19e-61
AC149090.1	1e-33	0.956925	0.59	0.376	2.76e-29	LinP		Elmo1	1.43e-244	1.92973	0.588	0.193	3.92e-240	FLS		Gng12	6.58e-42	1.1479	0.739	0.622	1.81e-37	SubP		Dbn1	2.14e-26	0.648049	0.572	0.492	5.88e-22	SubF1		Elf1	2.81e-09	0.822662	0.669	0.497	7.74e-05	SubF2		S100a4	1.48e-119	0.427782	0.935	0.804	4.06e-115	PSF		Sertad4	1.86e-61
Mt1	1.17e-33	0.56058	0.996	0.973	3.23e-29	LinP		Nme1	1.16e-243	1.19099	0.963	0.769	3.19e-239	FLS		Rhou	6.63e-42	2.13391	0.386	0.185	1.82e-37	SubP		Ahnak2	2.81e-26	0.495949	0.716	0.657	7.72e-22	SubF1		Serpinb6a	3.11e-09	0.334751	0.994	0.958	8.56e-05	SubF2		mt-Nd3	1.5e-119	0.438218	0.841	0.75	4.13e-115	PSF		Fkbp10	1.96e-61
Tspan17	2.01e-33	0.925034	0.633	0.427	5.54e-29	LinP		Cd82	2.02e-241	1.87399	0.583	0.19	5.57e-237	FLS		Pde8a	7.27e-42	1.33976	0.606	0.421	2e-37	SubP		Ndn	3.97e-26	0.449401	0.668	0.582	1.09e-21	SubF1		Tut7	3.43e-09	0.794629	0.723	0.547	9.43e-05	SubF2		Pde4d	1.96e-119	1.05533	0.278	0.13	5.39e-115	PSF		Chadl	1.04e-60
Fam13c	2.09e-33	1.32421	0.353	0.168	5.76e-29	LinP		Raph1	6.57e-239	1.65916	0.819	0.431	1.81e-234	FLS		Pdgfd	8.92e-42	2.11042	0.275	0.099	2.45e-37	SubP		Clic1	4.99e-26	0.357187	0.933	0.924	1.37e-21	SubF1		Casp12	4.4e-09	0.838479	0.53	0.329	0.000120981	SubF2		Stox2	2.44e-119	0.866329	0.325	0.164	6.71e-115	PSF		Fdps	3.58e-60
Nfkbiz	2.31e-33	0.810306	0.695	0.495	6.35e-29	LinP		C1qtnf7	1.73e-238	1.74503	0.429	0.101	4.76e-234	FLS		Ugp2	1.03e-41	0.504401	0.859	0.718	2.83e-37	SubP		Lgals9	5.29e-26	0.564825	0.549	0.445	1.45e-21	SubF1		Xylt1	7.24e-09	0.865116	0.548	0.349	0.000199081	SubF2		P3h4	5.03e-119	0.449513	0.841	0.705	1.38e-114	PSF		P3h1	1.25e-59
Smpdl3a	4.99e-33	0.730759	0.736	0.518	1.37e-28	LinP		Nptn	3.27e-238	1.21988	0.972	0.811	8.99e-234	FLS		Tppp3	2.19e-41	0.810284	0.789	0.585	6.01e-37	SubP		Itga2b	5.92e-26	0.834293	0.353	0.248	1.63e-21	SubF1		Pmepa1	9.41e-09	0.511187	0.952	0.905	0.000259033	SubF2		Dap	9.81e-119	0.327013	0.974	0.916	2.7e-114	PSF		Rflnb	1.47e-59
Ly6a	5.29e-33	0.433538	0.97	0.867	1.46e-28	LinP		BC002163	7.9e-238	2.42052	0.406	0.097	2.17e-233	FLS		Lgals9	2.14e-40	1.27101	0.625	0.45	5.89e-36	SubP		Il13ra1	1.01e-25	0.491857	0.638	0.549	2.77e-21	SubF1		Rnf114	1.3e-08	1.23496	0.361	0.196	0.000357941	SubF2		Hacd4	1.06e-118	0.690242	0.539	0.353	2.92e-114	PSF		Atp1a1	1.75e-59
Hspb1	6.76e-33	0.749458	0.775	0.581	1.86e-28	LinP		Dusp14	3.61e-235	1.75146	0.678	0.265	9.93e-231	FLS		Cyb561	2.82e-40	1.83741	0.353	0.153	7.76e-36	SubP		Myadm	1.28e-25	0.510009	0.807	0.79	3.52e-21	SubF1		Ext1	1.52e-08	0.63511	0.705	0.562	0.000417613	SubF2		Gm10076	5.36e-118	0.450222	0.814	0.661	1.48e-113	PSF		Prelp	2.35e-59
Lgals3	8.16e-33	0.587413	0.952	0.839	2.24e-28	LinP		Retreg1	1.56e-234	1.70935	0.732	0.32	4.28e-230	FLS		Plekho2	3.74e-40	1.78249	0.466	0.263	1.03e-35	SubP		Lysmd2	1.3e-25	0.730773	0.511	0.416	3.58e-21	SubF1		Mfap5	1.58e-08	0.439026	0.934	0.828	0.000434283	SubF2		Comp	1.75e-117	0.299358	0.857	0.654	4.81e-113	PSF		Omd	8.77e-59
Aebp1	8.66e-33	0.701449	0.989	0.977	2.38e-28	LinP		Emilin2	2.97e-234	1.11454	0.794	0.332	8.16e-230	FLS		Tgfbr3	7.49e-40	1.0125	0.771	0.664	2.06e-35	SubP		Tmsb10	1.35e-25	0.270112	0.993	0.98	3.72e-21	SubF1		Cox18	1.68e-08	1.11813	0.386	0.212	0.000463175	SubF2		Rbp4	3.09e-117	0.571824	0.379	0.211	8.5e-113	PSF		Card19	2.08e-58
Cited2	1.14e-32	1.21019	0.587	0.378	3.13e-28	LinP		Col4a2	2.21e-233	1.23626	0.899	0.493	6.09e-229	FLS		Srgap1	9.35e-40	1.90938	0.43	0.23	2.57e-35	SubP		Marcks	8.18e-25	0.40296	0.913	0.897	2.25e-20	SubF1		Akr1b3	1.74e-08	0.714602	0.723	0.585	0.000477524	SubF2		Tmem47	4.38e-117	0.742784	0.411	0.234	1.21e-112	PSF		Lgalsl	6.25e-58
Rin2	2.31e-32	0.701831	0.833	0.681	6.35e-28	LinP		Emc2	2.3e-233	1.42166	0.9	0.564	6.32e-229	FLS		Rock2	1.11e-39	1.0124	0.813	0.722	3.05e-35	SubP		Apbb1ip	1e-24	0.605084	0.39	0.278	2.75e-20	SubF1		Isoc1	1.74e-08	0.917562	0.518	0.335	0.000479965	SubF2		Hes1	2.36e-116	1.02924	0.583	0.454	6.48e-112	PSF		Tgm2	6.8e-57
Tomm7	3.76e-32	0.524658	0.945	0.877	1.04e-27	LinP		Anxa3	1.44e-231	1.26933	0.831	0.431	3.95e-227	FLS		Dapk1	1.43e-39	1.36907	0.484	0.258	3.93e-35	SubP		Triobp	1.04e-24	0.813842	0.357	0.255	2.86e-20	SubF1		Xrn2	1.87e-08	0.762938	0.675	0.548	0.000515312	SubF2		Vmp1	6.92e-116	0.431651	0.84	0.689	1.9e-111	PSF		Fabp5	8.38e-57
Cyr61	4.53e-32	1.69471	0.296	0.13	1.25e-27	LinP		Tspan17	3.14e-231	1.55648	0.798	0.404	8.65e-227	FLS		Eef1a1	1.8e-39	0.30341	1	1	4.95e-35	SubP		Ptgis	1.1e-24	0.374722	0.531	0.396	3.03e-20	SubF1		Etnk1	1.89e-08	0.9932	0.488	0.314	0.000519142	SubF2		Dtd1	7.3e-116	0.692574	0.481	0.3	2.01e-111	PSF		Spire1	1.05e-56
Aldh2	5.63e-32	0.591085	0.869	0.735	1.55e-27	LinP		Cox6b1	5.45e-231	0.704861	0.996	0.961	1.5e-226	FLS		Eln	2.83e-39	0.961626	0.588	0.345	7.79e-35	SubP		Tgfbr3	1.17e-24	0.388603	0.728	0.661	3.21e-20	SubF1		Adamts14	2.62e-08	1.34086	0.265	0.125	0.000720103	SubF2		Atp5md	2.45e-115	0.477242	0.775	0.627	6.75e-111	PSF		Lmcd1	1.2e-56
Rpl3-ps1	1.03e-31	1.15173	0.321	0.142	2.82e-27	LinP		Clic1	1.46e-230	0.890093	0.994	0.919	4.01e-226	FLS		Ppp1r14b	5.51e-39	0.72304	0.938	0.917	1.52e-34	SubP		Nupr1	1.89e-24	0.517156	0.957	0.942	5.2e-20	SubF1		Fndc3a	2.72e-08	0.772766	0.663	0.508	0.000747268	SubF2		Myof	2.81e-115	0.478296	0.781	0.617	7.74e-111	PSF		Enpp1	7.42e-56
Ifnar2	1.11e-31	0.625139	0.848	0.708	3.05e-27	LinP		Lamp1	9.14e-229	0.66756	0.998	0.978	2.52e-224	FLS		Ccn3	3.12e-38	1.00689	0.622	0.421	8.58e-34	SubP		Glipr2	2.9e-24	0.557081	0.57	0.482	7.99e-20	SubF1		Rab5c	2.8e-08	0.534505	0.831	0.714	0.000769353	SubF2		Fkbp7	3.82e-115	0.345095	0.938	0.856	1.05e-110	PSF		Tmem97	7.65e-56
Rad51b	1.36e-31	1.33281	0.25	0.098	3.74e-27	LinP		Fkbp1a	1.35e-228	0.817294	0.991	0.934	3.72e-224	FLS		Lama2	4.52e-38	1.52719	0.526	0.317	1.24e-33	SubP		Gas6	4.23e-24	0.381051	0.859	0.774	1.16e-19	SubF1		Mvp	3.35e-08	0.752126	0.602	0.42	0.000921177	SubF2		Eid1	5.24e-115	0.36407	0.907	0.808	1.44e-110	PSF		Plaat1	9.36e-56
Pcsk5	1.72e-31	1.45167	0.564	0.365	4.72e-27	LinP		Sdk1	1.76e-228	1.9566	0.519	0.158	4.83e-224	FLS		Pi15	5.22e-38	1.43973	0.416	0.2	1.44e-33	SubP		Mustn1	4.24e-24	0.573944	0.36	0.251	1.17e-19	SubF1		Snx10	3.65e-08	0.990654	0.434	0.26	0.00100544	SubF2		Gm1673	2.18e-114	0.62565	0.542	0.354	5.99e-110	PSF		Erg	1.17e-55
Arpc1b	2.17e-31	0.391076	0.991	0.94	5.98e-27	LinP		Ftl1	8.56e-228	0.833376	1	0.999	2.36e-223	FLS		Sp100	7.28e-38	1.88311	0.271	0.1	2e-33	SubP		Mgst3	5.54e-24	0.636969	0.683	0.638	1.53e-19	SubF1		Filip1l	3.93e-08	0.878287	0.627	0.437	0.00108165	SubF2		Anp32a	2.39e-114	0.521759	0.742	0.584	6.56e-110	PSF		Vwa1	2.9e-55
Pam	2.4e-31	0.453228	0.986	0.912	6.61e-27	LinP		Pde1a	5.42e-227	1.82275	0.582	0.198	1.49e-222	FLS		Rpl18a	8.59e-38	0.341664	1	0.999	2.36e-33	SubP		Fam20a	1.43e-23	0.79757	0.333	0.231	3.93e-19	SubF1		Lamb1	4.22e-08	0.521373	0.843	0.687	0.00116145	SubF2		Grb10	1.14e-113	0.320839	0.909	0.763	3.13e-109	PSF		Tsc22d1	4.22e-55
Htra3	2.67e-31	0.60229	0.94	0.86	7.34e-27	LinP		Tppp3	1.36e-226	2.01823	0.874	0.568	3.74e-222	FLS		Nav1	3.21e-37	1.09305	0.711	0.583	8.84e-33	SubP		Osr1	1.46e-23	0.599527	0.4	0.299	4.02e-19	SubF1		Acaa2	6.3e-08	0.707884	0.693	0.524	0.00173348	SubF2		Ddit4l	1.79e-113	1.06412	0.285	0.14	4.92e-109	PSF		Msmo1	6.22e-55
Tspan3	2.89e-31	0.490599	0.959	0.877	7.94e-27	LinP		Ldha	2.73e-225	0.977299	0.995	0.923	7.52e-221	FLS		Lgi4	3.82e-37	2.02571	0.267	0.102	1.05e-32	SubP		Txnip	1.53e-23	0.465493	0.66	0.573	4.21e-19	SubF1		Dennd1b	6.52e-08	1.0684	0.337	0.181	0.00179479	SubF2		Pxdn	6.44e-113	0.398148	0.782	0.602	1.77e-108	PSF		Dusp14	6.59e-55
Eif3e	3.18e-31	0.46055	0.961	0.888	8.76e-27	LinP		Pfn1	6.79e-225	0.867656	0.999	0.983	1.87e-220	FLS		Msx1	7.3e-37	1.8831	0.398	0.201	2.01e-32	SubP		Lamb2	1.59e-23	0.556507	0.662	0.587	4.36e-19	SubF1		Fnbp4	1.11e-07	0.83898	0.434	0.256	0.00305009	SubF2		Eef2	1.39e-112	0.25295	0.992	0.978	3.83e-108	PSF		Ppa1	2e-54
Emc2	3.56e-31	0.848395	0.745	0.584	9.8e-27	LinP		Tusc3	3.5e-223	1.40227	0.908	0.613	9.63e-219	FLS		Lsp1	1.7e-36	0.460527	0.904	0.792	4.68e-32	SubP		Aff3	2.73e-23	0.686297	0.423	0.32	7.51e-19	SubF1		Ccnd2	1.12e-07	0.474353	0.789	0.687	0.00306815	SubF2		P2ry10b	1.68e-112	0.686641	0.456	0.277	4.63e-108	PSF		Mthfd2	2.81e-54
Tgif1	4.73e-31	1.17069	0.48	0.279	1.3e-26	LinP		Edf1	3e-222	0.824003	0.998	0.919	8.26e-218	FLS		Rpl21	2.16e-36	0.3901	0.998	0.997	5.94e-32	SubP		Gnas	2.84e-23	0.282919	0.999	0.998	7.81e-19	SubF1		Ncoa7	1.25e-07	1.19903	0.452	0.283	0.00344217	SubF2		Lmna	1.78e-112	0.270627	0.996	0.977	4.89e-108	PSF		Zim1	5.54e-54
Efemp2	5.77e-31	0.66627	0.915	0.826	1.59e-26	LinP		Ino80c	1.25e-221	1.73631	0.58	0.197	3.44e-217	FLS		Smurf2	6.87e-36	1.66017	0.542	0.381	1.89e-31	SubP		Rpl35	4.49e-23	0.299779	0.995	0.994	1.24e-18	SubF1		Eef1akmt4	1.28e-07	0.992544	0.307	0.157	0.00352786	SubF2		Rnf144a	4.32e-112	0.703312	0.396	0.222	1.19e-107	PSF		Plcb1	6.24e-54
Prune2	6.01e-31	1.57064	0.264	0.111	1.65e-26	LinP		Uqcrq	5.76e-221	0.787651	0.994	0.903	1.59e-216	FLS		Ifi204	7.88e-36	1.19241	0.6	0.398	2.17e-31	SubP		Cryab	7.78e-23	0.522451	0.719	0.642	2.14e-18	SubF1		Spats2l	1.35e-07	0.610905	0.572	0.363	0.00370764	SubF2		Piezo2	2.63e-111	1.13429	0.423	0.261	7.23e-107	PSF		Foxd2os	8.99e-54
Psap	8.05e-31	0.350806	1	0.988	2.21e-26	LinP		Cpq	2.14e-220	1.23757	0.945	0.686	5.89e-216	FLS		S100a10	1.83e-35	0.390505	0.998	0.993	5.05e-31	SubP		Lamc1	1.09e-22	0.320911	0.756	0.711	2.99e-18	SubF1		Glipr2	1.36e-07	0.8286	0.657	0.488	0.00375495	SubF2		Mast4	6.45e-111	0.733156	0.446	0.274	1.78e-106	PSF		Aff3	2.8e-53
mt-Atp8	1.4e-30	1.21421	0.867	0.764	3.84e-26	LinP		Colec12	1.79e-219	1.09573	0.97	0.786	4.91e-215	FLS		Clec2d	3.27e-35	1.59401	0.556	0.367	8.99e-31	SubP		Arhgap21	1.27e-22	0.687107	0.479	0.392	3.49e-18	SubF1		Serpinb1a	1.46e-07	0.850435	0.458	0.281	0.00401597	SubF2		Ppp2r3a	1.09e-110	0.669016	0.467	0.292	3e-106	PSF		Ankrd37	3.93e-53
Gpsm3	1.72e-30	1.23375	0.278	0.118	4.73e-26	LinP		Chp1	2.52e-219	1.36631	0.891	0.566	6.94e-215	FLS		Myoc	3.48e-35	1.45956	0.341	0.147	9.59e-31	SubP		Spsb1	2.17e-22	0.653378	0.492	0.409	5.98e-18	SubF1		Lrrc17	1.68e-07	0.518981	0.753	0.545	0.00463344	SubF2		Sorcs2	1.53e-109	0.603379	0.465	0.281	4.21e-105	PSF		Gm17455	6.41e-53
Map1lc3b	2.76e-30	0.369801	0.986	0.964	7.6e-26	LinP		Filip1	6.17e-219	2.374	0.302	0.056	1.7e-214	FLS		Scn7a	4.29e-35	1.41791	0.359	0.159	1.18e-30	SubP		Rab11fip5	3.06e-22	0.762317	0.376	0.282	8.42e-18	SubF1		Psma4	1.96e-07	0.420451	0.91	0.84	0.00540319	SubF2		Specc1	2.03e-109	0.981189	0.336	0.185	5.58e-105	PSF		Fchsd2	1.13e-52
Cdk4	2.85e-30	0.681261	0.883	0.806	7.85e-26	LinP		Anxa4	3.49e-218	1.36975	0.9	0.581	9.6e-214	FLS		Glipr2	4.37e-35	1.11055	0.645	0.485	1.2e-30	SubP		Steap3	8.5e-22	0.467585	0.755	0.723	2.34e-17	SubF1		Fbxw17	2.48e-07	0.934542	0.404	0.241	0.00683479	SubF2		Slc1a4	7.47e-108	0.706978	0.469	0.3	2.06e-103	PSF		Rcor2	1.31e-52
Aes	3.06e-30	1.34513	0.328	0.156	8.41e-26	LinP		Itih5	5.2e-218	1.10137	0.904	0.476	1.43e-213	FLS		AW551984	4.6e-35	1.43084	0.486	0.284	1.27e-30	SubP		Aida	2.14e-21	0.461074	0.612	0.542	5.89e-17	SubF1		Zeb2	2.52e-07	0.499655	0.771	0.615	0.00694777	SubF2		Csgalnact1	1.76e-107	0.604023	0.585	0.408	4.85e-103	PSF		Rtl3	4.05e-52
Sema3a	3.18e-30	0.641351	0.385	0.181	8.74e-26	LinP		Anxa2	5.61e-217	1.0188	1	0.978	1.54e-212	FLS		Osr2	5.48e-35	1.13755	0.645	0.465	1.51e-30	SubP		P2ry10b	4.72e-21	0.667365	0.44	0.345	1.3e-16	SubF1		Azi2	2.77e-07	0.76531	0.584	0.405	0.00762365	SubF2		Sphk1	2e-107	0.633186	0.434	0.261	5.5e-103	PSF		Igfbp7	7.88e-52
Slc25a3	3.22e-30	0.403895	0.988	0.949	8.87e-26	LinP		Srgn	2.62e-214	1.51329	0.61	0.221	7.21e-210	FLS		Rps5	7.48e-35	0.390239	1	0.999	2.06e-30	SubP		Acvrl1	5.3e-21	0.686719	0.389	0.296	1.46e-16	SubF1		Grn	2.78e-07	0.371276	0.976	0.922	0.00763686	SubF2		Cd59a	2.51e-107	1.18517	0.259	0.126	6.89e-103	PSF		Sobp	1.2e-51
Tagln2	4.24e-30	0.404848	0.984	0.918	1.17e-25	LinP		Atp6v1e1	4.79e-214	1.16218	0.933	0.679	1.32e-209	FLS		Slc4a4	1.75e-34	2.09254	0.353	0.174	4.81e-30	SubP		Dapk1	1.85e-20	0.638446	0.354	0.256	5.1e-16	SubF1		Myd88	2.78e-07	0.655843	0.56	0.366	0.00766001	SubF2		Zfp521	2.53e-107	0.553568	0.574	0.387	6.95e-103	PSF		Arhgef19	1.9e-51
Igf2bp2	4.31e-30	1.24648	0.319	0.15	1.19e-25	LinP		Gapdh	1.12e-213	0.902759	0.999	0.973	3.08e-209	FLS		Gnpnat1	3.37e-34	0.833842	0.675	0.523	9.27e-30	SubP		Ugdh	2.04e-20	0.459698	0.722	0.667	5.62e-16	SubF1		Cd248	2.95e-07	0.601816	0.783	0.642	0.00811972	SubF2		Col6a3	6.07e-107	0.301886	0.996	0.977	1.67e-102	PSF		Loxl2	2.21e-51
Tmem106a	6.25e-30	1.02427	0.379	0.189	1.72e-25	LinP		Arpc2	1.28e-211	0.767513	0.993	0.914	3.53e-207	FLS		Rpl22	4.05e-34	0.342323	0.996	0.996	1.11e-29	SubP		Lars2	2.29e-20	0.296918	0.9	0.888	6.31e-16	SubF1		Steap1	3.13e-07	1.27095	0.265	0.134	0.00861579	SubF2		Sdc1	1.43e-106	0.451978	0.722	0.533	3.93e-102	PSF		Aldoa	2.75e-51
mt-Rnr2	7.07e-30	1.25789	0.349	0.172	1.95e-25	LinP		Ndfip1	2.2e-211	0.861561	0.985	0.9	6.06e-207	FLS		Arhgap29	1.94e-33	1.50081	0.504	0.318	5.35e-29	SubP		Emp3	2.79e-20	0.332139	0.984	0.976	7.67e-16	SubF1		Usp25	3.33e-07	0.880043	0.584	0.402	0.00916992	SubF2		Bnc2	2.78e-106	0.578775	0.491	0.31	7.65e-102	PSF		Lmo7	3.92e-51
Tm2d2	7.3e-30	0.548655	0.902	0.783	2.01e-25	LinP		Atp6v0c	9.65e-211	0.743142	0.995	0.942	2.66e-206	FLS		Ndn	2.03e-33	1.10351	0.693	0.587	5.59e-29	SubP		Stxbp6	4.67e-20	0.572734	0.467	0.371	1.29e-15	SubF1		Hopx	3.54e-07	1.3992	0.343	0.2	0.00973376	SubF2		Cdkn1c	3.54e-106	0.552688	0.738	0.545	9.74e-102	PSF		Ccn2	6.51e-51
Procr	9.95e-30	0.603124	0.541	0.309	2.74e-25	LinP		Fam111a	1.66e-210	1.61199	0.572	0.192	4.56e-206	FLS		Rpl37a	3.7e-33	0.356347	1	0.999	1.02e-28	SubP		Lrrc8c	4.81e-20	0.86249	0.312	0.227	1.32e-15	SubF1		Vwa5a	3.71e-07	0.744004	0.639	0.478	0.0102116	SubF2		Rps25	5.05e-106	0.277667	0.99	0.971	1.39e-101	PSF		Peg3	1.41e-50
Osmr	1.21e-29	1.01748	0.587	0.402	3.33e-25	LinP		Prr13	2.04e-210	1.32888	0.913	0.665	5.61e-206	FLS		Slc16a9	3.86e-33	2.15176	0.269	0.111	1.06e-28	SubP		Syne2	4.82e-20	0.713893	0.338	0.245	1.33e-15	SubF1		Matn2	4.59e-07	0.487001	0.813	0.68	0.0126221	SubF2		Malat1	1.51e-105	0.557959	0.997	0.993	4.15e-101	PSF		Sbsn	3.32e-50
Ctsa	1.31e-29	0.638168	0.849	0.758	3.59e-25	LinP		Plpp2	7.91e-210	1.90133	0.564	0.202	2.18e-205	FLS		Ar	4.92e-33	1.10545	0.641	0.462	1.35e-28	SubP		Olfm1	5.91e-20	0.582001	0.468	0.381	1.63e-15	SubF1		Osr2	4.73e-07	0.507847	0.663	0.469	0.0130282	SubF2		Btg1	1.82e-105	0.431173	0.815	0.669	5.02e-101	PSF		Abtb2	5.02e-50
Rsrp1	2.39e-29	0.571412	0.91	0.806	6.58e-25	LinP		Psme2	4.07e-208	1.16776	0.926	0.639	1.12e-203	FLS		Anks1	1.03e-32	2.06551	0.259	0.105	2.85e-28	SubP		Grb10	1.2e-19	0.363948	0.857	0.823	3.29e-15	SubF1		Npc2	5.95e-07	0.417455	0.97	0.965	0.0163826	SubF2		Spats2l	2.02e-105	0.574869	0.466	0.288	5.56e-101	PSF		Crlf3	7.2e-50
Dok5	2.56e-29	1.40377	0.252	0.105	7.05e-25	LinP		Cdkn1a	8.66e-208	1.06626	0.879	0.455	2.38e-203	FLS		Dcbld2	1.15e-32	1.43395	0.46	0.274	3.16e-28	SubP		Ehd2	1.32e-19	0.419486	0.692	0.661	3.64e-15	SubF1		Taok3	6.33e-07	0.836097	0.5	0.34	0.0174203	SubF2		P3h3	2.43e-105	0.441127	0.802	0.657	6.7e-101	PSF		Btbd3	9.46e-50
Sdf4	2.92e-29	0.51013	0.933	0.845	8.04e-25	LinP		Ndufa1	2.93e-205	0.919156	0.975	0.823	8.06e-201	FLS		Adamtsl5	1.29e-32	1.46135	0.46	0.273	3.54e-28	SubP		Atp2b4	1.67e-19	0.555151	0.54	0.464	4.58e-15	SubF1		Cask	7.13e-07	0.70583	0.578	0.414	0.019608	SubF2		Vcam1	3.66e-105	0.500624	0.564	0.381	1.01e-100	PSF		Bhlhe41	1.62e-49
Usmg5	3.61e-29	1.09818	0.34	0.161	9.94e-25	LinP		Htatip2	6.54e-204	1.43475	0.768	0.389	1.8e-199	FLS		Fxyd1	2.62e-32	0.611114	0.89	0.846	7.22e-28	SubP		Arl6ip5	2.51e-19	0.383631	0.81	0.795	6.9e-15	SubF1		Nt5c3	8.39e-07	1.02343	0.38	0.236	0.0230782	SubF2		Trps1	1.26e-104	0.347484	0.906	0.785	3.46e-100	PSF		Slc35a3	4.22e-49
Pi15	3.67e-29	1.13024	0.39	0.2	1.01e-24	LinP		Gstp1	2.04e-203	1.97213	0.744	0.395	5.61e-199	FLS		Pxn	2.79e-32	1.73928	0.375	0.199	7.67e-28	SubP		Comt	2.6e-19	0.37295	0.767	0.738	7.17e-15	SubF1		Map2k1	8.41e-07	0.838788	0.476	0.304	0.0231472	SubF2		Igf1	4.66e-104	0.454827	0.9	0.753	1.28e-99	PSF		Adgra3	4.28e-49
Cfh	4.96e-29	0.547902	0.505	0.289	1.36e-24	LinP		Gch1	2.38e-203	2.20062	0.326	0.07	6.56e-199	FLS		Rtn4rl1	6.09e-32	2.01811	0.259	0.106	1.68e-27	SubP		Ppp1r2	5.55e-19	0.252779	0.795	0.77	1.53e-14	SubF1		Capza2	8.49e-07	0.408614	0.934	0.853	0.0233741	SubF2		Gask1b	5e-103	0.771324	0.415	0.256	1.38e-98	PSF		Rgs4	4.47e-49
Mustn1	5.52e-29	0.885761	0.463	0.254	1.52e-24	LinP		tdTom	3.66e-203	2.1587	0.412	0.114	1.01e-198	FLS		Cfb	7.9e-32	0.702287	0.733	0.517	2.17e-27	SubP		Adam15	5.78e-19	0.582714	0.516	0.449	1.59e-14	SubF1		Hhipl1	8.56e-07	0.929152	0.349	0.2	0.0235583	SubF2		Pkd1	1.17e-102	0.55399	0.726	0.579	3.23e-98	PSF		Serp1	5.33e-49
Clec2d	5.55e-29	1.08554	0.567	0.365	1.53e-24	LinP		Cp	4.22e-202	1.79474	0.499	0.16	1.16e-197	FLS		Sdk1	9.93e-32	1.64765	0.359	0.181	2.73e-27	SubP		Tmod3	7.43e-19	0.443488	0.619	0.561	2.04e-14	SubF1		Creb5	9.2e-07	0.560115	0.753	0.567	0.0253141	SubF2		Chd3	1.53e-102	0.541018	0.67	0.498	4.21e-98	PSF		Tmem238	6.55e-49
Tpp1	6.26e-29	0.833901	0.647	0.463	1.72e-24	LinP		Pdlim1	5.11e-202	1.3901	0.83	0.443	1.41e-197	FLS		Fau	1.05e-31	0.324042	1	0.999	2.88e-27	SubP		Sec14l1	1.12e-18	0.54507	0.522	0.452	3.07e-14	SubF1		Timp1	9.33e-07	0.286514	0.976	0.919	0.0256805	SubF2		Sfr1	5.16e-102	0.289591	0.967	0.926	1.42e-97	PSF		Ier3ip1	8.9e-49
S100a16	6.29e-29	0.528	0.94	0.849	1.73e-24	LinP		Psma3	1.48e-201	0.781378	0.994	0.898	4.07e-197	FLS		Tshz2	2.41e-31	1.31536	0.498	0.305	6.63e-27	SubP		Col5a3	2.17e-18	0.28877	0.84	0.786	5.98e-14	SubF1		Rbm43	9.52e-07	1.16514	0.337	0.194	0.0261929	SubF2		Hmg20b	1.44e-101	0.456903	0.752	0.594	3.96e-97	PSF		Nomo1	7.61e-48
Rgmb	8.81e-29	1.21962	0.484	0.293	2.42e-24	LinP		Cdk6	4e-201	1.71025	0.611	0.238	1.1e-196	FLS		Sfrp2	2.61e-31	1.18463	0.574	0.389	7.17e-27	SubP		Ypel3	2.27e-18	0.296859	0.866	0.842	6.24e-14	SubF1		Il6	1.05e-06	0.52348	0.307	0.164	0.0288635	SubF2		Ssr2	2.11e-101	0.351134	0.951	0.874	5.81e-97	PSF		Dad1	2.02e-47
mt-Rnr1	2.08e-28	1.22499	0.344	0.17	5.71e-24	LinP		Eif1	2.58e-200	0.557766	1	0.999	7.1e-196	FLS		Il13ra1	1.5e-30	0.962345	0.679	0.554	4.14e-26	SubP		Plac9b	2.47e-18	0.745231	0.282	0.195	6.8e-14	SubF1		Chmp4b	1.11e-06	0.396114	0.861	0.769	0.0304437	SubF2		Sec61g	4.44e-101	0.256535	0.991	0.97	1.22e-96	PSF		Tbc1d1	3.31e-47
Tent5a	3e-28	0.904356	0.842	0.727	8.24e-24	LinP		Slc7a2	4.73e-200	1.69298	0.758	0.392	1.3e-195	FLS		Sned1	2e-30	0.770953	0.618	0.402	5.5e-26	SubP		Mpdz	3.69e-18	0.556699	0.475	0.396	1.01e-13	SubF1		Map3k8	1.29e-06	0.794246	0.367	0.216	0.0353717	SubF2		Ncl	8.45e-101	0.374982	0.931	0.854	2.33e-96	PSF		Cnnm4	4.97e-47
Glmp	4.15e-28	0.730945	0.805	0.673	1.14e-23	LinP		Dusp22	1.81e-199	1.78403	0.512	0.166	4.97e-195	FLS		Apbb2	2.14e-30	1.51058	0.488	0.316	5.88e-26	SubP		Rap1b	4.25e-18	0.30021	0.838	0.843	1.17e-13	SubF1		Mvb12a	1.3e-06	0.515824	0.783	0.688	0.0356374	SubF2		Kcnma1	2.45e-100	0.506512	0.456	0.271	6.73e-96	PSF		Kdelr2	1.39e-46
Dnase2a	4.23e-28	1.01115	0.332	0.159	1.16e-23	LinP		Npdc1	1.29e-198	0.9573	0.985	0.896	3.56e-194	FLS		Fgfr1	2.25e-30	0.654725	0.861	0.841	6.2e-26	SubP		Cltb	4.35e-18	0.406626	0.71	0.683	1.2e-13	SubF1		Usp12	1.36e-06	0.840361	0.361	0.205	0.0374632	SubF2		Ssc5d	3.35e-100	0.356638	0.906	0.802	9.22e-96	PSF		Dhx58os	2.93e-46
Klhl13	5.16e-28	0.837053	0.564	0.363	1.42e-23	LinP		Pgpep1	8.3e-198	1.67998	0.604	0.232	2.28e-193	FLS		Lrrc17	6.24e-30	0.791785	0.719	0.541	1.72e-25	SubP		Diaph1	7.17e-18	0.551797	0.493	0.423	1.97e-13	SubF1		Psmb4	1.41e-06	0.370121	0.934	0.864	0.0386878	SubF2		Rian	1.94e-99	0.574477	0.65	0.474	5.35e-95	PSF		Me1	4.57e-46
CT010467.1	5.77e-28	1.30244	0.257	0.124	1.59e-23	LinP		Mgll	3.11e-197	1.95354	0.537	0.187	8.56e-193	FLS		Sash1	8.24e-30	0.710806	0.785	0.693	2.27e-25	SubP		Dpysl2	1.09e-17	0.354642	0.735	0.697	3e-13	SubF1		Tmem184b	1.48e-06	0.763686	0.578	0.424	0.0407313	SubF2		Kdelr3	2.04e-99	0.391787	0.88	0.765	5.62e-95	PSF		Cox7a2	5.79e-46
Ugdh	6.79e-28	0.455122	0.833	0.667	1.87e-23	LinP		Enpp4	4.14e-197	2.3373	0.289	0.057	1.14e-192	FLS		Il33	1.44e-29	1.28256	0.444	0.245	3.96e-25	SubP		Rras	1.6e-17	0.331299	0.735	0.691	4.41e-13	SubF1		Irf1	1.49e-06	0.546154	0.464	0.305	0.0410899	SubF2		Rasal2	4.05e-99	0.743843	0.376	0.223	1.11e-94	PSF		Atp6v0e	6.14e-46
Cgnl1	8.66e-28	0.930366	0.548	0.353	2.38e-23	LinP		Cerk	7.03e-197	1.77306	0.49	0.153	1.93e-192	FLS		Rps11	3.56e-29	0.306505	1	0.999	9.8e-25	SubP		Thbd	2.5e-17	0.611003	0.319	0.233	6.88e-13	SubF1		Rab21	1.52e-06	0.559903	0.771	0.645	0.04193	SubF2		Plod2	2.65e-98	0.311828	0.917	0.809	7.3e-94	PSF		Atp6v0a4	1.04e-45
Ltbp3	1.23e-27	0.528924	0.952	0.859	3.38e-23	LinP		Kcnn4	6.23e-196	2.39488	0.307	0.065	1.71e-191	FLS		Adamts2	3.86e-29	0.625458	0.886	0.836	1.06e-24	SubP		Trip10	2.95e-17	0.612488	0.387	0.304	8.13e-13	SubF1		Lgals3	1.59e-06	0.338536	0.916	0.842	0.0438258	SubF2		Lrig3	3.62e-98	0.556375	0.52	0.343	9.97e-94	PSF		Smtn	1.23e-45
Sntb2	1.29e-27	0.575942	0.855	0.723	3.56e-23	LinP		BC031181	1.5e-195	1.13777	0.916	0.66	4.12e-191	FLS		Adm	5.76e-29	2.11609	0.251	0.103	1.59e-24	SubP		Lrrc15	3.38e-17	0.39527	0.505	0.408	9.3e-13	SubF1		Trip12	1.64e-06	0.460478	0.807	0.659	0.0450316	SubF2		Gas5	1.25e-97	0.271693	0.989	0.963	3.45e-93	PSF		Kank1	1.41e-45
BC002163	1.56e-27	1.11262	0.27	0.116	4.29e-23	LinP		Ly6a	9.12e-195	0.899517	0.994	0.861	2.51e-190	FLS		Sbsn	8.92e-29	1.21013	0.546	0.371	2.45e-24	SubP		Glis2	3.75e-17	0.577169	0.481	0.409	1.03e-12	SubF1		Hp	1.69e-06	2.1666	0.343	0.21	0.0464984	SubF2		Pkd2	1.64e-97	0.502102	0.781	0.651	4.51e-93	PSF		Col6a2	1.75e-45
Rps2-ps10	5.53e-27	1.00805	0.349	0.172	1.52e-22	LinP		Ppia	1.98e-193	0.639629	0.999	0.997	5.44e-189	FLS		Aldh2	2.92e-28	0.686285	0.797	0.738	8.03e-24	SubP		Fam102b	3.85e-17	0.443344	0.632	0.591	1.06e-12	SubF1		Lima1	1.76e-06	0.351825	0.946	0.826	0.0484665	SubF2		Plaat3	1.76e-97	0.639056	0.479	0.316	4.83e-93	PSF		Atp10a	2.24e-45
Gabarapl1	6.07e-27	0.812048	0.702	0.545	1.67e-22	LinP		Arpc3	1.22e-192	0.724569	0.993	0.919	3.37e-188	FLS		Scara3	4.48e-28	0.760842	0.771	0.667	1.23e-23	SubP		Mgll	4.58e-17	0.592685	0.295	0.206	1.26e-12	SubF1		Xrn1	2.1e-06	0.669251	0.53	0.364	0.057787	SubF2		Lamb1	3.29e-97	0.455413	0.778	0.621	9.05e-93	PSF		Carmil1	2.43e-45
Nutf2	6.52e-27	1.20822	0.33	0.164	1.79e-22	LinP		Atp6v1g1	6.64e-192	0.792444	0.992	0.914	1.83e-187	FLS		Fndc1	4.86e-28	0.483388	0.962	0.846	1.34e-23	SubP		Sulf1	4.79e-17	0.44064	0.677	0.636	1.32e-12	SubF1		Ppp1r12a	2.17e-06	0.685331	0.675	0.534	0.0597277	SubF2		Emilin1	4.41e-97	0.314224	0.828	0.665	1.21e-92	PSF		Vkorc1	1.11e-44
Ncald	7.88e-27	1.30168	0.402	0.231	2.17e-22	LinP		Aldh2	7.06e-192	1.05093	0.936	0.723	1.94e-187	FLS		Rab3il1	5.51e-28	1.1212	0.534	0.373	1.52e-23	SubP		Gstm2	6.37e-17	0.383156	0.607	0.534	1.75e-12	SubF1		Igf2bp2	2.46e-06	0.997811	0.289	0.155	0.0675614	SubF2		Clec11a	7.7e-97	0.286922	0.81	0.598	2.12e-92	PSF		Atp1b3	1.28e-44
Ftl1	1.05e-26	0.445432	1	0.999	2.88e-22	LinP		A4galt	6.55e-191	1.51134	0.669	0.288	1.8e-186	FLS		Rpl30	1.58e-27	0.266049	1	0.999	4.35e-23	SubP		Xdh	7.26e-17	0.577476	0.34	0.25	2e-12	SubF1		Mrpl30	2.76e-06	0.355588	0.867	0.777	0.0759257	SubF2		Cemip2	7.74e-97	0.667312	0.433	0.273	2.13e-92	PSF		Ift20	3.1e-44
Fuca1	1.31e-26	0.485982	0.918	0.827	3.61e-22	LinP		Emc7	1.01e-190	0.956196	0.955	0.732	2.77e-186	FLS		Abca8a	3.73e-27	1.27125	0.271	0.114	1.03e-22	SubP		Rab32	7.32e-17	0.660112	0.303	0.221	2.02e-12	SubF1		Ube2l3	2.91e-06	0.355601	0.904	0.777	0.0801988	SubF2		Col18a1	6.16e-96	0.687801	0.555	0.387	1.7e-91	PSF		Yrdc	3.72e-44
Nfe2l2	1.36e-26	0.653514	0.764	0.608	3.74e-22	LinP		Ywhae	1.22e-190	0.74948	0.985	0.903	3.37e-186	FLS		Rps3a1	7.07e-27	0.290649	1	0.999	1.94e-22	SubP		Prkca	7.49e-17	0.565484	0.492	0.43	2.06e-12	SubF1		N4bp1	3.14e-06	1.03286	0.422	0.277	0.0864732	SubF2		Ogn	7.89e-96	0.267387	0.906	0.728	2.17e-91	PSF		Ptgis	8.24e-44
Skap2	1.93e-26	0.875029	0.516	0.323	5.32e-22	LinP		Plp2	7.16e-190	1.37251	0.932	0.723	1.97e-185	FLS		Oaf	1.69e-26	0.723403	0.793	0.758	4.64e-22	SubP		Pfkp	1.17e-16	0.581956	0.451	0.377	3.21e-12	SubF1		Dse	3.2e-06	0.685054	0.699	0.59	0.0881115	SubF2		Eif4e2	2.31e-94	0.364363	0.845	0.715	6.35e-90	PSF		Kcnma1	1.15e-43
Gem	2.27e-26	0.588132	0.897	0.768	6.24e-22	LinP		Psma2	1.13e-188	0.851617	0.978	0.849	3.12e-184	FLS		Pdpn	4.06e-26	0.628703	0.811	0.734	1.12e-21	SubP		Tex264	2.15e-16	0.347291	0.731	0.707	5.91e-12	SubF1		Cxcl2	3.25e-06	0.942451	0.301	0.169	0.0893609	SubF2		Barx2	2.14e-93	0.834905	0.278	0.145	5.88e-89	PSF		Rab27b	1.29e-43
Tln2	3.08e-26	0.768523	0.676	0.506	8.48e-22	LinP		Psmb5	1.22e-187	0.875821	0.978	0.798	3.35e-183	FLS		Fzd4	4.19e-26	1.30945	0.319	0.156	1.15e-21	SubP		Mrgprf	2.24e-16	0.667447	0.397	0.323	6.16e-12	SubF1		Csf1	3.25e-06	0.61879	0.645	0.477	0.0895552	SubF2		Slc27a3	4.29e-93	0.473664	0.553	0.374	1.18e-88	PSF		Aldh1l2	1.83e-43
Atp5g2	3.09e-26	0.434017	0.984	0.963	8.51e-22	LinP		Glul	2.25e-187	1.83129	0.74	0.373	6.18e-183	FLS		Selenop	5.27e-26	0.594889	0.809	0.692	1.45e-21	SubP		Lrrc32	2.76e-16	0.545114	0.334	0.246	7.61e-12	SubF1		Barx1	3.48e-06	0.648227	0.488	0.32	0.0958514	SubF2		Cacnb3	6.15e-93	0.666849	0.35	0.198	1.69e-88	PSF		Hk1	1.89e-43
Plk2	3.43e-26	1.35256	0.346	0.183	9.44e-22	LinP		Tmem9b	1.68e-186	1.497	0.789	0.457	4.62e-182	FLS		Sulf1	1.29e-25	0.921848	0.711	0.638	3.55e-21	SubP		Rap1a	2.9e-16	0.289585	0.808	0.8	7.99e-12	SubF1		Rcan1	3.54e-06	0.631701	0.753	0.616	0.0974747	SubF2		Snhg6	7.57e-93	0.623967	0.5	0.34	2.08e-88	PSF		Lpar4	9.39e-43
Chka	4.86e-26	1.11245	0.484	0.311	1.34e-21	LinP		Col4a1	2.07e-186	0.935721	0.906	0.539	5.69e-182	FLS		Clip1	1.56e-25	1.13207	0.59	0.483	4.29e-21	SubP		Eif4ebp1	4.83e-16	0.350131	0.768	0.732	1.33e-11	SubF1		Acsl4	3.55e-06	0.922935	0.434	0.278	0.0976026	SubF2		Prpf38b	1.45e-92	0.55127	0.615	0.464	4e-88	PSF		Pacsin2	1.2e-42
Angptl4	7.72e-26	0.545374	0.715	0.508	2.13e-21	LinP		Slc6a9	5.8e-186	2.45192	0.267	0.051	1.59e-181	FLS		Cotl1	1.85e-25	1.41035	0.422	0.261	5.09e-21	SubP		Gpsm2	6.09e-16	0.482373	0.52	0.449	1.68e-11	SubF1		Rnf139	3.75e-06	0.834559	0.38	0.23	0.103116	SubF2		Gadd45b	2.48e-92	0.3024	0.746	0.575	6.82e-88	PSF		Jam2	1.66e-42
Dctn2	7.94e-26	0.504234	0.902	0.813	2.18e-21	LinP		Trappc4	6.9e-186	1.08028	0.926	0.658	1.9e-181	FLS		Usp18	2.53e-25	1.53321	0.253	0.11	6.97e-21	SubP		Csf1	6.35e-16	0.37951	0.56	0.47	1.75e-11	SubF1		Hmcn1	3.82e-06	0.728607	0.41	0.257	0.105106	SubF2		Nsa2	3.84e-92	0.376453	0.914	0.828	1.06e-87	PSF		Klf2	3.73e-42
Eya4	8.13e-26	1.1012	0.284	0.131	2.24e-21	LinP		Uqcr11	4.26e-185	0.741504	0.991	0.889	1.17e-180	FLS		Rap1b	2.57e-25	0.622451	0.839	0.843	7.07e-21	SubP		Mcub	1.14e-15	0.43372	0.57	0.508	3.14e-11	SubF1		Mecom	3.86e-06	0.599262	0.446	0.274	0.10615	SubF2		Med13l	5.21e-92	0.459175	0.68	0.525	1.43e-87	PSF		Hif1a	4.15e-42
Fbxo31	8.59e-26	1.00621	0.395	0.22	2.36e-21	LinP		Pon3	1.88e-184	1.51512	0.64	0.274	5.18e-180	FLS		Tns2	3.2e-25	1.53963	0.45	0.304	8.79e-21	SubP		Lama4	1.25e-15	0.343486	0.685	0.645	3.44e-11	SubF1		Ugdh	4.44e-06	0.302492	0.843	0.671	0.122293	SubF2		Bex3	9.32e-92	0.407045	0.597	0.41	2.56e-87	PSF		Srp19	4.21e-42
Fam167a	9.35e-26	1.40296	0.305	0.151	2.57e-21	LinP		Txndc5	8.16e-184	0.7987	0.99	0.908	2.25e-179	FLS		Pmp22	3.87e-25	0.50452	0.912	0.881	1.06e-20	SubP		Ankrd29	1.33e-15	0.601645	0.4	0.325	3.65e-11	SubF1		St3gal4	4.76e-06	0.764978	0.614	0.467	0.130908	SubF2		Taf1d	9.65e-92	0.627773	0.542	0.391	2.66e-87	PSF		Fndc3b	4.33e-42
Vegfd	1.01e-25	0.910293	0.402	0.22	2.79e-21	LinP		Fcgrt	3.5e-183	0.909019	0.976	0.856	9.64e-179	FLS		Rab8b	7.65e-25	1.52975	0.428	0.278	2.11e-20	SubP		4933400C23Rik	1.37e-15	0.975955	0.256	0.181	3.77e-11	SubF1		Ebf2	4.78e-06	0.779324	0.458	0.297	0.131487	SubF2		Qsox1	3.16e-91	0.472133	0.722	0.575	8.68e-87	PSF		Sec11c	5.31e-42
Gm10260	1.13e-25	1.03231	0.342	0.173	3.12e-21	LinP		Gm15459	8.37e-183	1.9351	0.444	0.14	2.3e-178	FLS		Col3a1	7.68e-25	0.436865	1	0.997	2.11e-20	SubP		Uap1	1.65e-15	0.486641	0.698	0.668	4.55e-11	SubF1		Lipa	5.62e-06	0.563739	0.645	0.505	0.15469	SubF2		Rbfox2	3.27e-91	0.436722	0.716	0.562	9e-87	PSF		Lgals3	6.18e-42
Casp6	1.24e-25	1.03233	0.436	0.263	3.41e-21	LinP		Camk1	1.53e-182	1.17692	0.89	0.613	4.2e-178	FLS		Arap1	2.85e-24	1.31488	0.436	0.288	7.85e-20	SubP		Tspan5	2.21e-15	0.593394	0.353	0.271	6.07e-11	SubF1		Ebf1	5.68e-06	0.445013	0.952	0.84	0.156193	SubF2		Rell1	3.54e-91	0.637121	0.509	0.357	9.73e-87	PSF		Sgms2	6.19e-42
Cpne8	1.45e-25	0.749813	0.64	0.466	3.99e-21	LinP		Cpd	1.89e-182	1.34399	0.83	0.511	5.21e-178	FLS		Rbms1	3.07e-24	0.579703	0.855	0.846	8.46e-20	SubP		Pdp1	2.57e-15	0.708523	0.344	0.268	7.06e-11	SubF1		S100a10	5.77e-06	0.26009	1	0.993	0.15875	SubF2		Fam110b	7.74e-91	0.841179	0.33	0.188	2.13e-86	PSF		Grb14	8.05e-42
Npc2	1.57e-25	0.379774	0.991	0.964	4.32e-21	LinP		Pitpna	4.35e-182	0.966893	0.946	0.701	1.2e-177	FLS		Carhsp1	3.79e-24	0.943551	0.633	0.532	1.04e-19	SubP		Anxa6	3.02e-15	0.291008	0.781	0.75	8.31e-11	SubF1		Irf2	5.97e-06	0.951426	0.488	0.369	0.164374	SubF2		Lhfpl2	8.1e-91	0.544553	0.573	0.396	2.23e-86	PSF		Sec61g	1.17e-41
Dbi	1.68e-25	0.425188	0.995	0.956	4.63e-21	LinP		Sema3c	1.63e-181	0.942099	0.891	0.55	4.47e-177	FLS		Mmp23	7.91e-24	0.604936	0.833	0.763	2.18e-19	SubP		Fam102a	3.66e-15	0.726944	0.34	0.265	1.01e-10	SubF1		Pgap2	6.49e-06	0.687225	0.506	0.355	0.178451	SubF2		Dad1	3.28e-90	0.258836	0.984	0.944	9.03e-86	PSF		Surf4	1.28e-41
Skp1a	2e-25	0.610843	0.855	0.73	5.49e-21	LinP		Dnase1l1	1.67e-181	1.90782	0.445	0.138	4.6e-177	FLS		Lpl	8.63e-24	0.889235	0.472	0.295	2.38e-19	SubP		Lynx1	4e-15	0.641243	0.348	0.275	1.1e-10	SubF1		Ackr3	6.76e-06	0.594327	0.747	0.634	0.18604	SubF2		Ppp3ca	1.14e-89	0.37065	0.866	0.753	3.13e-85	PSF		Fgfr2	1.41e-41
Minos1	2.04e-25	0.840822	0.342	0.166	5.6e-21	LinP		Lmo4	2.96e-181	1.25994	0.882	0.585	8.15e-177	FLS		Rhoc	1.99e-23	0.464669	0.94	0.943	5.47e-19	SubP		Snx21	5.27e-15	0.600683	0.372	0.3	1.45e-10	SubF1		Lrrc15	8.49e-06	0.578448	0.584	0.415	0.233644	SubF2		Gpc1	2.07e-89	0.810672	0.563	0.427	5.69e-85	PSF		Entpd7	2.81e-41
Tspan4	2.44e-25	0.67041	0.807	0.677	6.71e-21	LinP		Vim	3.01e-181	0.731398	1	0.999	8.28e-177	FLS		Nsg1	2.42e-23	1.36549	0.542	0.401	6.65e-19	SubP		Gm28875	6.22e-15	0.725511	0.263	0.19	1.71e-10	SubF1		Zup1	1.04e-05	0.928001	0.295	0.167	0.286777	SubF2		Eva1b	5.67e-89	0.321598	0.908	0.793	1.56e-84	PSF		Il17d	5.56e-41
Xist	3.58e-25	0.759948	0.635	0.434	9.86e-21	LinP		Tmem30a	3.17e-181	1.03438	0.919	0.667	8.72e-177	FLS		Scd1	2.57e-23	1.30719	0.422	0.267	7.08e-19	SubP		Crabp2	1.47e-14	1.06419	0.471	0.404	4.05e-10	SubF1		Lrrc32	1.07e-05	0.768233	0.404	0.252	0.293565	SubF2		Slc12a2	1.15e-88	0.702863	0.379	0.232	3.17e-84	PSF		Creb3l2	1.3e-40
Cxcl1	3.99e-25	0.83674	0.644	0.449	1.1e-20	LinP		Gm13394	6.53e-181	1.95716	0.371	0.098	1.8e-176	FLS		Sirpa	2.84e-23	1.05425	0.582	0.468	7.83e-19	SubP		Klf7	1.74e-14	0.403519	0.646	0.588	4.79e-10	SubF1		Tmod3	1.11e-05	0.492705	0.723	0.564	0.305408	SubF2		Emc10	4.97e-88	0.353579	0.862	0.744	1.37e-83	PSF		Inpp1	5.1e-40
Dusp10	4.03e-25	1.17405	0.278	0.132	1.11e-20	LinP		Slc25a3	6.71e-181	0.686756	0.995	0.947	1.85e-176	FLS		Klhl13	3.34e-23	1.02853	0.516	0.365	9.18e-19	SubP		Paxx	1.79e-14	0.437503	0.51	0.445	4.94e-10	SubF1		Slc25a28	1.15e-05	0.935722	0.331	0.202	0.317543	SubF2		Bbip1	5.28e-88	0.498721	0.548	0.38	1.45e-83	PSF		Srp9	5.61e-40
Scarb2	4.17e-25	0.815318	0.642	0.473	1.15e-20	LinP		Atp6v0b	2.11e-180	0.826127	0.974	0.883	5.82e-176	FLS		Slc44a1	3.41e-23	0.767544	0.711	0.664	9.39e-19	SubP		Smarcd2	2.01e-14	0.495669	0.463	0.394	5.54e-10	SubF1		Apbb1ip	1.21e-05	0.688991	0.428	0.287	0.333212	SubF2		Vgll4	1.55e-87	0.546249	0.528	0.365	4.27e-83	PSF		Rpl36al	1.57e-39
Tcp11l2	4.58e-25	0.91827	0.548	0.381	1.26e-20	LinP		1810037I17Rik	5.64e-180	0.9505	0.964	0.792	1.55e-175	FLS		Fst	4.13e-23	0.970152	0.367	0.199	1.14e-18	SubP		Bdh2	2.02e-14	0.684989	0.279	0.207	5.57e-10	SubF1		Baz1a	1.27e-05	0.724792	0.386	0.246	0.349771	SubF2		Vcl	2.15e-87	0.443401	0.685	0.523	5.92e-83	PSF		Iqgap1	1.77e-39
Cox20	5.21e-25	0.700416	0.699	0.522	1.43e-20	LinP		Des	1.08e-179	2.57851	0.268	0.054	2.98e-175	FLS		Sec14l1	5.01e-23	1.07905	0.568	0.456	1.38e-18	SubP		Pde8a	2.5e-14	0.432233	0.493	0.42	6.87e-10	SubF1		Chl1	1.33e-05	0.893525	0.253	0.136	0.365216	SubF2		Nradd	2.63e-87	0.705687	0.31	0.171	7.24e-83	PSF		Tmem167	7.3e-39
Hspa8	5.44e-25	0.348304	1	0.993	1.5e-20	LinP		Aes	1.83e-179	1.82942	0.441	0.138	5.02e-175	FLS		Naca	6.93e-23	0.356471	0.99	0.993	1.91e-18	SubP		Cbr3	3.21e-14	0.554853	0.376	0.3	8.84e-10	SubF1		Gpsm2	1.34e-05	0.563121	0.627	0.454	0.369232	SubF2		Snhg1	1.23e-86	0.387853	0.797	0.661	3.38e-82	PSF		Itpr3	8.63e-39
Arhgap31	5.51e-25	0.75209	0.605	0.418	1.52e-20	LinP		Vapa	6.87e-179	0.847504	0.973	0.811	1.89e-174	FLS		Mpdz	7.08e-23	1.20949	0.526	0.4	1.95e-18	SubP		Rab7b	3.77e-14	0.597844	0.3	0.226	1.04e-09	SubF1		Pcdh19	1.39e-05	0.56486	0.446	0.287	0.382366	SubF2		Tgfbi	1.8e-86	0.301447	0.919	0.795	4.95e-82	PSF		Sem1	9.66e-39
Cfl1	8.76e-25	0.422927	0.977	0.951	2.41e-20	LinP		Chst7	4.33e-178	2.15534	0.309	0.071	1.19e-173	FLS		Cmtm3	8.18e-23	0.671027	0.799	0.753	2.25e-18	SubP		Gng10	3.98e-14	0.280823	0.827	0.831	1.1e-09	SubF1		Jak1	1.45e-05	0.318356	0.892	0.777	0.39929	SubF2		Tubb2b	2.44e-86	0.52479	0.545	0.383	6.73e-82	PSF		Flnb	1.39e-38
P2rx4	1.21e-24	0.787095	0.564	0.393	3.33e-20	LinP		Gabarapl2	2.52e-177	1.04051	0.943	0.75	6.94e-173	FLS		Rpl35a	9.05e-23	0.270213	1	0.999	2.49e-18	SubP		CAAA01147332.1	4.08e-14	0.883808	0.26	0.19	1.12e-09	SubF1		Rhoj	1.63e-05	0.334204	0.843	0.749	0.448251	SubF2		Eif5b	2.55e-86	0.436545	0.781	0.649	7.03e-82	PSF		Ecrg4	7.06e-38
Atp5o.1	2.26e-24	0.923052	0.335	0.165	6.21e-20	LinP		Prdx2	8.97e-177	0.681289	0.997	0.956	2.47e-172	FLS		Gstt1	1.45e-22	1.18814	0.355	0.196	3.99e-18	SubP		Cnih1	4.59e-14	0.28844	0.789	0.791	1.26e-09	SubF1		Dynlt1f	1.73e-05	0.652553	0.416	0.262	0.475855	SubF2		Armh4	3.65e-86	0.42517	0.52	0.339	1.01e-81	PSF		1700025G04Rik	9.84e-38
Rasa3	2.32e-24	1.08025	0.406	0.242	6.39e-20	LinP		Abr	1.37e-176	1.5844	0.571	0.222	3.78e-172	FLS		Filip1l	1.68e-22	0.970796	0.568	0.434	4.62e-18	SubP		Ak3	5.27e-14	0.43898	0.519	0.461	1.45e-09	SubF1		Erap1	2.01e-05	0.877238	0.289	0.166	0.551989	SubF2		Id1	6.29e-86	0.578994	0.41	0.263	1.73e-81	PSF		Stard4	1.23e-37
Epb41l1	2.55e-24	0.925045	0.477	0.297	7.02e-20	LinP		Glmp	3.16e-176	1.18606	0.898	0.659	8.7e-172	FLS		Spsb1	1.93e-22	1.17524	0.536	0.413	5.32e-18	SubP		Capn2	5.79e-14	0.329424	0.729	0.711	1.59e-09	SubF1		H2afy	2.09e-05	0.429764	0.789	0.649	0.575507	SubF2		Egr3	1.37e-85	0.672518	0.283	0.153	3.78e-81	PSF		Mef2c	2.08e-37
2410015M20Rik	3.13e-24	1.03386	0.312	0.151	8.61e-20	LinP		Rmnd5b	1.75e-175	1.70492	0.536	0.202	4.82e-171	FLS		Trip10	6.62e-22	1.30659	0.448	0.307	1.82e-17	SubP		Map1b	7.39e-14	0.447357	0.603	0.543	2.03e-09	SubF1		Sgpp1	2.11e-05	0.741352	0.482	0.338	0.581386	SubF2		Eif3h	5.15e-85	0.26165	0.969	0.91	1.42e-80	PSF		Klhl21	2.32e-37
Vim	3.87e-24	0.398204	1	0.999	1.07e-19	LinP		Actg1	3.08e-175	0.805373	1	0.998	8.48e-171	FLS		Glce	7.54e-22	1.75653	0.331	0.193	2.07e-17	SubP		Olfml1	7.45e-14	0.568258	0.345	0.268	2.05e-09	SubF1		Cd44	2.16e-05	0.400317	0.892	0.794	0.594155	SubF2		Fnbp1l	5.42e-85	0.849087	0.299	0.169	1.49e-80	PSF		Dok1	2.68e-37
Podxl2	5.89e-24	1.02961	0.424	0.254	1.62e-19	LinP		Gipc1	1.29e-174	1.30846	0.746	0.392	3.54e-170	FLS		Ntn4	1.25e-21	1.36654	0.398	0.251	3.44e-17	SubP		Sigmar1	8.51e-14	0.467129	0.555	0.5	2.34e-09	SubF1		Idnk	2.31e-05	0.758326	0.476	0.35	0.636879	SubF2		Rftn2	6.89e-85	0.563271	0.47	0.312	1.9e-80	PSF		Mid2	3.58e-37
Gpx1	8.45e-24	0.527444	0.972	0.937	2.33e-19	LinP		Klc1	5.48e-174	1.32839	0.784	0.438	1.51e-169	FLS		Myh10	1.39e-21	1.19743	0.488	0.35	3.83e-17	SubP		Plekho2	1.12e-13	0.527939	0.336	0.263	3.09e-09	SubF1		Ankrd17	2.54e-05	0.480037	0.729	0.584	0.698901	SubF2		Ppfibp1	9.15e-85	0.389816	0.726	0.575	2.52e-80	PSF		Slc39a14	3.72e-37
Mesd	1.63e-23	0.687401	0.69	0.545	4.48e-19	LinP		Ubl5	6.54e-174	0.666177	0.991	0.917	1.8e-169	FLS		Ltbp4	1.76e-21	0.900224	0.659	0.55	4.85e-17	SubP		Tmbim1	1.12e-13	0.380921	0.662	0.633	3.09e-09	SubF1		Abracl	2.56e-05	0.382506	0.867	0.817	0.704032	SubF2		Pdap1	1.12e-84	0.363524	0.832	0.708	3.09e-80	PSF		Bmp2	7.42e-37
Matn2	1.67e-23	0.568317	0.823	0.677	4.6e-19	LinP		Taf6l	3.28e-173	1.8895	0.492	0.179	9.03e-169	FLS		Steap3	1.87e-21	0.681824	0.779	0.724	5.14e-17	SubP		Hdac7	1.22e-13	0.644829	0.295	0.223	3.37e-09	SubF1		Cpsf2	2.69e-05	0.710834	0.476	0.338	0.741466	SubF2		Ank3	1.37e-84	0.741864	0.278	0.147	3.76e-80	PSF		Serinc5	7.66e-37
Sdc4	1.69e-23	0.547568	0.904	0.81	4.64e-19	LinP		Gm7336	4.65e-173	1.78434	0.353	0.09	1.28e-168	FLS		Rras2	2.31e-21	2.15336	0.269	0.141	6.37e-17	SubP		Emc9	1.32e-13	0.597331	0.324	0.252	3.64e-09	SubF1		Gcnt2	2.75e-05	1.0371	0.271	0.156	0.757413	SubF2		Avpi1	1.51e-84	0.496103	0.555	0.397	4.16e-80	PSF		Pfkp	7.66e-37
1810022K09Rik	1.91e-23	1.24424	0.264	0.123	5.24e-19	LinP		Slc43a2	4.67e-173	2.03792	0.373	0.103	1.29e-168	FLS		Pir	2.38e-21	1.58968	0.285	0.15	6.56e-17	SubP		Lasp1	1.57e-13	0.366299	0.591	0.551	4.33e-09	SubF1		Il17ra	2.84e-05	0.641354	0.283	0.16	0.78075	SubF2		Guca1a	4.21e-84	0.706568	0.35	0.209	1.16e-79	PSF		Tmx1	1.02e-36
Egfr	2e-23	0.535355	0.828	0.71	5.51e-19	LinP		Medag	5.67e-172	1.03118	0.948	0.712	1.56e-167	FLS		Rpl19	2.39e-21	0.250131	1	1	6.58e-17	SubP		Carhsp1	1.61e-13	0.386153	0.579	0.53	4.43e-09	SubF1		Ltbp1	3.39e-05	0.629253	0.777	0.641	0.933749	SubF2		Fmnl2	8.03e-84	0.52908	0.417	0.262	2.21e-79	PSF		Mbnl2	1.73e-36
Myc	2.29e-23	0.805797	0.603	0.406	6.31e-19	LinP		Fam96a	3.59e-171	1.94579	0.383	0.109	9.89e-167	FLS		H2-K1	2.47e-21	0.371729	0.904	0.865	6.81e-17	SubP		Mn1	1.61e-13	0.527765	0.411	0.337	4.43e-09	SubF1		Zdhhc18	3.53e-05	0.920322	0.295	0.176	0.971267	SubF2		Atp5o	1.67e-83	0.36263	0.796	0.663	4.58e-79	PSF		Pkd1	1.77e-36
Slpi	3.15e-23	1.77826	0.266	0.134	8.66e-19	LinP		Fam96b	3.95e-171	1.761	0.403	0.117	1.09e-166	FLS		Poglut3	3.51e-21	1.39331	0.544	0.482	9.66e-17	SubP		Ccdc50	1.86e-13	0.366302	0.633	0.596	5.13e-09	SubF1		Stk39	3.59e-05	0.682642	0.392	0.256	0.98915	SubF2		Evl	4.74e-83	0.659347	0.361	0.218	1.3e-78	PSF		Vegfa	2.04e-36
1110046J04Rik	4.98e-23	1.091	0.34	0.185	1.37e-18	LinP		C1qtnf5	4.45e-171	1.92973	0.312	0.073	1.22e-166	FLS		Cd47	3.92e-21	0.421536	0.942	0.949	1.08e-16	SubP		Ece1	2e-13	0.467451	0.524	0.465	5.51e-09	SubF1		Lama4	3.92e-05	0.389627	0.771	0.647	1	SubF2		Hivep2	6.91e-83	0.447582	0.7	0.554	1.9e-78	PSF		Avpi1	2.12e-36
Tmem30a	5.47e-23	0.500569	0.814	0.682	1.5e-18	LinP		Tpp1	5.59e-171	1.31152	0.771	0.444	1.54e-166	FLS		Rbms3	4.43e-21	1.00021	0.629	0.554	1.22e-16	SubP		Phldb1	2.03e-13	0.510648	0.496	0.436	5.6e-09	SubF1		P2rx4	3.97e-05	0.697404	0.536	0.398	1	SubF2		Eif3k	2.89e-82	0.250899	0.966	0.908	7.96e-78	PSF		Hist1h2bc	2.72e-36
Gm1821	6.36e-23	0.921284	0.303	0.148	1.75e-18	LinP		Lgi3	1.48e-170	2.02358	0.317	0.076	4.07e-166	FLS		Vcan	7.65e-21	0.363609	0.863	0.754	2.11e-16	SubP		Sh3d19	2.07e-13	0.448889	0.606	0.566	5.69e-09	SubF1		AY036118	4.06e-05	0.419161	0.886	0.809	1	SubF2		Igfbp4	3.42e-81	0.341641	0.992	0.957	9.41e-77	PSF		Impad1	3.58e-36
Cux1	8.13e-23	0.676791	0.569	0.381	2.24e-18	LinP		Fam174a	2.04e-170	1.28617	0.805	0.489	5.63e-166	FLS		Kank2	8.25e-21	1.12428	0.534	0.432	2.27e-16	SubP		Chp1	2.27e-13	0.318657	0.623	0.588	6.26e-09	SubF1		Tnfaip6	4.06e-05	0.278199	0.849	0.736	1	SubF2		Arid5b	1.1e-80	0.402348	0.754	0.621	3.02e-76	PSF		Slitrk6	5.12e-36
Foxc1	8.89e-23	0.915701	0.541	0.366	2.45e-18	LinP		Bcap31	2.87e-170	0.915416	0.959	0.786	7.89e-166	FLS		Ctdsp2	8.5e-21	0.580844	0.817	0.794	2.34e-16	SubP		Ski	2.67e-13	0.285436	0.849	0.847	7.35e-09	SubF1		Dcp2	4.14e-05	0.791093	0.367	0.245	1	SubF2		P3h1	1.69e-80	0.384836	0.722	0.573	4.64e-76	PSF		Ppia	5.21e-36
Txndc15	9.54e-23	0.557988	0.777	0.631	2.63e-18	LinP		Pqlc3	5.51e-170	1.51961	0.672	0.324	1.52e-165	FLS		Blvrb	1.02e-20	0.753243	0.733	0.71	2.81e-16	SubP		Pamr1	4.57e-13	0.360773	0.648	0.578	1.26e-08	SubF1		Dync1h1	4.23e-05	0.411479	0.855	0.714	1	SubF2		Msrb3	4.63e-80	0.459846	0.553	0.39	1.27e-75	PSF		Idi1	6.8e-36
Cd1d1	1.33e-22	1.12669	0.33	0.176	3.65e-18	LinP		Uqcrb	3.68e-169	0.688794	0.986	0.91	1.01e-164	FLS		Rps27	1.33e-20	0.27684	0.994	0.997	3.67e-16	SubP		Ifngr1	6.17e-13	0.356702	0.585	0.534	1.7e-08	SubF1		Atp10a	4.25e-05	0.730427	0.295	0.173	1	SubF2		Gnl3	5e-80	0.49682	0.654	0.519	1.37e-75	PSF		Tmed10	7.36e-36
Arpc1a	1.35e-22	0.567672	0.814	0.691	3.73e-18	LinP		Rammet	3.92e-169	1.89933	0.383	0.109	1.08e-164	FLS		Vldlr	1.5e-20	1.29013	0.353	0.203	4.14e-16	SubP		Afdn	7.29e-13	0.575701	0.353	0.287	2.01e-08	SubF1		Mmp19	4.34e-05	0.683237	0.506	0.389	1	SubF2		Vstm4	1.63e-79	0.748018	0.352	0.216	4.47e-75	PSF		Ooep	7.53e-36
Mt2	1.41e-22	0.391121	0.965	0.853	3.87e-18	LinP		Cep250	5.99e-169	1.69461	0.472	0.16	1.65e-164	FLS		Kif2a	2.37e-20	1.2455	0.49	0.383	6.53e-16	SubP		Sgsm2	7.69e-13	0.637593	0.267	0.198	2.12e-08	SubF1		Naaa	4.42e-05	0.619698	0.524	0.381	1	SubF2		Nfat5	2.34e-79	0.473276	0.683	0.539	6.43e-75	PSF		Cry2	1.01e-35
Syngr2	1.56e-22	0.675215	0.61	0.444	4.29e-18	LinP		Axl	6.7e-169	0.951434	0.935	0.726	1.84e-164	FLS		Epb41l2	3.22e-20	0.868062	0.675	0.616	8.87e-16	SubP		Svep1	8.69e-13	0.325293	0.524	0.449	2.39e-08	SubF1		Gadd45gip1	4.52e-05	0.496344	0.596	0.466	1	SubF2		Pvr	4.38e-79	0.730446	0.337	0.204	1.21e-74	PSF		Eny2	1.28e-35
Arid5b	2.02e-22	0.640865	0.807	0.674	5.57e-18	LinP		Usmg5	2.66e-168	1.70395	0.446	0.144	7.31e-164	FLS		Lasp1	3.93e-20	0.989101	0.624	0.553	1.08e-15	SubP		Tns2	1.1e-12	0.504164	0.373	0.302	3.03e-08	SubF1		Ugcg	4.65e-05	0.268549	0.639	0.468	1	SubF2		Atxn1	4.89e-79	0.513422	0.5	0.346	1.35e-74	PSF		Qsox2	1.41e-35
Prdx5	2.36e-22	0.355207	0.97	0.913	6.49e-18	LinP		2410015M20Rik	2.88e-168	1.69608	0.43	0.133	7.91e-164	FLS		Ifitm3	5.31e-20	0.387615	0.996	0.982	1.46e-15	SubP		Dstn	1.13e-12	0.292805	0.93	0.929	3.12e-08	SubF1		Slc39a14	4.66e-05	0.598255	0.657	0.539	1	SubF2		Zeb1	7.02e-79	0.406031	0.72	0.579	1.93e-74	PSF		Ikbip	2.58e-35
Socs3	3.03e-22	0.631737	0.86	0.732	8.33e-18	LinP		Txn1	5.32e-167	0.74329	0.995	0.972	1.46e-162	FLS		Rab7b	9.49e-20	1.50272	0.363	0.229	2.61e-15	SubP		Cdkn1a	1.37e-12	0.58736	0.548	0.481	3.78e-08	SubF1		Kat2b	4.75e-05	0.710855	0.464	0.324	1	SubF2		Agpat4	1.58e-78	0.337064	0.741	0.581	4.36e-74	PSF		Rtkn	3.12e-35
Slc25a39	4.11e-22	0.731564	0.722	0.58	1.13e-17	LinP		Tnfaip2	7.18e-167	1.00016	0.828	0.469	1.98e-162	FLS		Selenbp1	2.22e-19	1.48693	0.299	0.165	6.11e-15	SubP		Sfxn3	1.7e-12	0.361454	0.563	0.514	4.68e-08	SubF1		Cpne3	5e-05	0.738063	0.633	0.5	1	SubF2		Zfas1	1.74e-78	0.498131	0.612	0.462	4.78e-74	PSF		Cab39	3.43e-35
Sqor	6.41e-22	0.937344	0.385	0.222	1.76e-17	LinP		Mpv17l2	2.79e-166	1.48349	0.707	0.37	7.68e-162	FLS		Nqo2	2.4e-19	1.53477	0.355	0.227	6.6e-15	SubP		Rabgap1l	2.06e-12	0.361347	0.56	0.513	5.68e-08	SubF1		Cxcl1	5.42e-05	0.737905	0.59	0.455	1	SubF2		Pdgfrb	3.13e-78	0.350276	0.792	0.62	8.63e-74	PSF		Ckap4	5.01e-35
Ddost	6.72e-22	0.447642	0.949	0.903	1.85e-17	LinP		1500011K16Rik	1.13e-165	2.20018	0.281	0.062	3.1e-161	FLS		Plxna1	2.68e-19	1.42128	0.378	0.251	7.38e-15	SubP		Poglut3	2.11e-12	0.586431	0.504	0.482	5.8e-08	SubF1		Slirp	5.49e-05	0.527974	0.669	0.57	1	SubF2		Tra2a	7.59e-78	0.420175	0.735	0.603	2.09e-73	PSF		Tmem263	6.31e-35
Litaf	6.83e-22	0.616566	0.746	0.602	1.88e-17	LinP		Mrpl17	1.21e-165	0.925206	0.943	0.732	3.32e-161	FLS		Myl12b	3.74e-19	0.596905	0.785	0.781	1.03e-14	SubP		Ube2g2	2.71e-12	0.424732	0.523	0.475	7.45e-08	SubF1		Micos10	5.73e-05	0.312674	0.873	0.779	1	SubF2		Bach1	1.21e-77	0.514111	0.521	0.368	3.34e-73	PSF		Srpr	7.48e-35
Casp12	8.05e-22	0.897704	0.493	0.325	2.22e-17	LinP		Cycs	1.35e-165	1.05363	0.93	0.681	3.72e-161	FLS		Tacc2	4.74e-19	1.27378	0.416	0.288	1.3e-14	SubP		Rtn3	3.64e-12	0.28979	0.717	0.709	1e-07	SubF1		Rtn4	6.37e-05	0.319058	0.928	0.87	1	SubF2		Rex1bd	1.66e-77	0.328274	0.929	0.839	4.56e-73	PSF		Scd1	8.32e-35
Uba52	8.57e-22	1.04092	0.798	0.695	2.36e-17	LinP		Ssu72	2.48e-164	0.970018	0.916	0.666	6.83e-160	FLS		Dlgap4	1.82e-18	0.779403	0.647	0.587	5.01e-14	SubP		Plin3	4.39e-12	0.39471	0.611	0.567	1.21e-07	SubF1		Zfp36l1	6.37e-05	0.304201	0.94	0.89	1	SubF2		Pdlim4	3.74e-77	0.442775	0.697	0.545	1.03e-72	PSF		Egln1	8.55e-35
Ctsl	8.64e-22	0.415326	0.977	0.968	2.38e-17	LinP		Matn4	2.91e-164	0.799592	0.625	0.248	8e-160	FLS		Arpc1b	1.96e-18	0.420076	0.938	0.942	5.38e-14	SubP		Idh1	4.43e-12	0.373015	0.628	0.598	1.22e-07	SubF1		Tubb2b	6.55e-05	0.617551	0.596	0.452	1	SubF2		Oaz2	4.84e-77	0.415584	0.648	0.495	1.33e-72	PSF		Vps37b	1.39e-34
Tmem140	8.89e-22	0.973668	0.42	0.254	2.45e-17	LinP		Sdcbp	6.57e-164	0.903786	0.958	0.796	1.81e-159	FLS		Palm	1.99e-18	1.23797	0.438	0.318	5.47e-14	SubP		Glul	5.02e-12	0.324275	0.463	0.395	1.38e-07	SubF1		Lsp1	6.81e-05	0.355557	0.861	0.794	1	SubF2		Tspan2	1.62e-76	0.610542	0.305	0.179	4.47e-72	PSF		Il16	1.82e-34
Cd164	9.05e-22	0.461228	0.879	0.775	2.49e-17	LinP		Fam173b	7.4e-164	2.20483	0.267	0.057	2.04e-159	FLS		Lpar4	2.08e-18	1.2917	0.382	0.25	5.73e-14	SubP		Tnks1bp1	6.19e-12	0.45727	0.469	0.411	1.7e-07	SubF1		Osr1	7.16e-05	0.491758	0.458	0.307	1	SubF2		Igsf3	1.87e-76	0.499139	0.4	0.25	5.15e-72	PSF		Fam129b	2.36e-34
Sdk1	1.12e-21	0.950005	0.335	0.181	3.07e-17	LinP		Arpc4	3.79e-163	1.11078	0.898	0.646	1.04e-158	FLS		Scd2	2.62e-18	0.918345	0.663	0.606	7.2e-14	SubP		Mical1	6.34e-12	0.597333	0.355	0.294	1.74e-07	SubF1		Ttyh2	7.22e-05	0.875327	0.343	0.227	1	SubF2		Gpm6b	2.37e-76	0.270464	0.778	0.584	6.53e-72	PSF		Cmpk1	3.34e-34
Il3ra	1.53e-21	0.86489	0.477	0.309	4.22e-17	LinP		Atp5o.1	4.02e-163	1.63615	0.449	0.148	1.11e-158	FLS		Zbp1	3.32e-18	1.51426	0.265	0.141	9.15e-14	SubP		Csnk1e	7.86e-12	0.488091	0.458	0.403	2.16e-07	SubF1		Cyp1b1	7.31e-05	0.522441	0.482	0.345	1	SubF2		Map4k4	4.66e-76	0.399786	0.748	0.609	1.28e-71	PSF		Tmed9	3.92e-34
Pabpc1	1.55e-21	0.355879	0.97	0.932	4.28e-17	LinP		Sod3	4.7e-163	1.23332	0.963	0.838	1.29e-158	FLS		Chl1	3.75e-18	1.10222	0.263	0.134	1.03e-13	SubP		Dact1	8.59e-12	0.615247	0.339	0.28	2.36e-07	SubF1		Eif5b	7.46e-05	0.351675	0.807	0.705	1	SubF2		Thbs3	4.91e-76	0.267797	0.913	0.814	1.35e-71	PSF		Ldlr	4.23e-34
Gusb	2.01e-21	0.702516	0.672	0.525	5.54e-17	LinP		AI413582	1.77e-162	1.43257	0.7	0.351	4.87e-158	FLS		Fcgrt	4.88e-18	0.512226	0.855	0.866	1.34e-13	SubP		Podn	9.11e-12	0.439414	0.368	0.296	2.51e-07	SubF1		Agrn	7.68e-05	0.869647	0.265	0.155	1	SubF2		Flnc	9.3e-76	0.468705	0.497	0.341	2.56e-71	PSF		Mbnl1	8.25e-34
Gm9385	2.4e-21	1.33349	0.262	0.13	6.61e-17	LinP		Hint1	3.4e-162	0.528422	0.996	0.975	9.36e-158	FLS		Cd164	5.55e-18	0.513974	0.805	0.778	1.53e-13	SubP		Ggh	1.14e-11	0.284592	0.732	0.717	3.13e-07	SubF1		Car13	7.95e-05	0.782459	0.259	0.147	1	SubF2		Dram1	1.23e-75	0.591911	0.46	0.313	3.4e-71	PSF		Hspg2	1.07e-33
Fam124a	4.97e-21	1.16154	0.34	0.192	1.37e-16	LinP		Hspa1a	1.65e-161	1.65598	0.7	0.361	4.55e-157	FLS		Abca1	6.36e-18	1.11963	0.472	0.35	1.75e-13	SubP		Cfh	1.51e-11	1.04058	0.347	0.292	4.17e-07	SubF1		Masp1	8.17e-05	0.707245	0.307	0.188	1	SubF2		Pafah1b3	1.43e-75	0.543782	0.438	0.289	3.94e-71	PSF		Slc44a2	1.34e-33
Naglu	5.79e-21	0.61002	0.628	0.455	1.59e-16	LinP		Cox5b	2.46e-161	0.655947	0.992	0.936	6.76e-157	FLS		Pgd	6.82e-18	1.01325	0.546	0.457	1.88e-13	SubP		Scd1	1.84e-11	0.576881	0.332	0.266	5.07e-07	SubF1		Elmod2	9.3e-05	1.11593	0.265	0.162	1	SubF2		Cenpb	2.13e-75	0.347058	0.759	0.604	5.86e-71	PSF		Bsg	2.59e-33
Ifi204	6.66e-21	0.60919	0.587	0.398	1.83e-16	LinP		Tm2d2	1.99e-160	0.921637	0.958	0.773	5.48e-156	FLS		Ehd1	7.01e-18	0.911271	0.629	0.579	1.93e-13	SubP		C1galt1	2.42e-11	0.485978	0.396	0.334	6.66e-07	SubF1		Fmr1	0.000103836	0.528185	0.566	0.429	1	SubF2		Dhrs3	4.52e-75	0.469507	0.483	0.332	1.24e-70	PSF		Gsdme	3.58e-33
Scpep1	7.67e-21	0.494367	0.863	0.77	2.11e-16	LinP		Casp3	4.56e-160	1.37644	0.702	0.361	1.26e-155	FLS		Ext1	1.23e-17	0.93969	0.612	0.562	3.38e-13	SubP		P4ha3	2.45e-11	0.291631	0.69	0.628	6.73e-07	SubF1		Tmbim6	0.000107653	0.372325	0.892	0.847	1	SubF2		Nbl1	5.87e-75	0.332883	0.977	0.923	1.61e-70	PSF		Sgk3	4.34e-33
Sh3pxd2b	9.71e-21	0.6201	0.775	0.655	2.67e-16	LinP		Slpi	4.88e-160	2.9951	0.387	0.118	1.34e-155	FLS		Prdx6	1.58e-17	0.748214	0.761	0.763	4.36e-13	SubP		Fbxw17	3.14e-11	0.559468	0.299	0.237	8.63e-07	SubF1		Atp2b4	0.000117423	0.464902	0.602	0.47	1	SubF2		Nt5e	6.21e-75	0.290333	0.437	0.284	1.71e-70	PSF		Prrc1	5.24e-33
Plpp2	1.03e-20	0.873125	0.385	0.225	2.83e-16	LinP		Stac2	7.79e-160	2.18144	0.283	0.066	2.14e-155	FLS		Pdgfra	1.85e-17	0.504132	0.819	0.776	5.1e-13	SubP		Acap2	3.31e-11	0.328367	0.523	0.473	9.12e-07	SubF1		Gda	0.000120139	0.630366	0.428	0.307	1	SubF2		2900026A02Rik	2.15e-74	0.66409	0.27	0.149	5.92e-70	PSF		Timm10b	6.75e-33
Tapbp	1.2e-20	0.455018	0.83	0.706	3.3e-16	LinP		Srp14	4.64e-159	0.71263	0.979	0.902	1.28e-154	FLS		Gpc6	1.87e-17	1.46512	0.363	0.239	5.14e-13	SubP		Pgd	4.58e-11	0.418621	0.505	0.455	1.26e-06	SubF1		Rbm8a	0.000130277	0.333201	0.819	0.688	1	SubF2		Adgrg2	3.08e-74	0.678689	0.458	0.323	8.47e-70	PSF		C1qtnf3	1.04e-32
Mettl9	1.56e-20	0.52127	0.816	0.704	4.29e-16	LinP		Tmbim6	1.17e-158	0.83329	0.967	0.838	3.22e-154	FLS		Cast	2.1e-17	0.596887	0.791	0.805	5.78e-13	SubP		S100a4	7.86e-11	0.256824	0.895	0.857	2.16e-06	SubF1		Mdfic	0.000131635	0.536629	0.458	0.325	1	SubF2		Dennd4a	4.16e-74	0.497448	0.4	0.256	1.15e-69	PSF		Mtmr12	1.62e-32
Runx1	3.69e-20	0.721826	0.872	0.789	1.01e-15	LinP		Cox5a	1.37e-158	0.702584	0.99	0.875	3.78e-154	FLS		Cndp2	3.23e-17	1.56023	0.329	0.209	8.88e-13	SubP		Snapc5	9.44e-11	0.361734	0.589	0.558	2.6e-06	SubF1		Got1	0.000137118	0.578753	0.5	0.356	1	SubF2		Top1	3e-73	0.396292	0.844	0.753	8.24e-69	PSF		Hist1h1e	1.63e-32
Plod2	4.79e-20	0.485252	0.931	0.853	1.32e-15	LinP		Dynll1	2.37e-158	0.548655	0.996	0.98	6.51e-154	FLS		Dennd2a	4.42e-17	1.62881	0.257	0.141	1.22e-12	SubP		Mettl7a1	1.34e-10	0.721908	0.254	0.197	3.69e-06	SubF1		Lrrc59	0.000137624	0.348155	0.789	0.705	1	SubF2		Mydgf	4.1e-73	0.306278	0.896	0.79	1.13e-68	PSF		Smoc1	2.69e-32
Map2k5	6.25e-20	0.994029	0.381	0.235	1.72e-15	LinP		Polr2l	3.15e-158	1.498	0.674	0.333	8.67e-154	FLS		Rtl3	4.48e-17	1.34218	0.279	0.154	1.23e-12	SubP		Hmcn1	1.53e-10	0.478737	0.322	0.252	4.2e-06	SubF1		Gstm2	0.000142062	0.442282	0.675	0.54	1	SubF2		Luzp1	5.64e-73	0.419502	0.685	0.546	1.55e-68	PSF		Slc35a2	2.75e-32
Rps10-ps2	6.42e-20	1.08684	0.264	0.132	1.77e-15	LinP		Emp2	4.28e-158	1.0823	0.89	0.63	1.18e-153	FLS		Anpep	5.46e-17	0.681599	0.637	0.553	1.5e-12	SubP		Trim35	2.14e-10	0.436118	0.55	0.514	5.9e-06	SubF1		Psmd7	0.000145003	0.35968	0.873	0.809	1	SubF2		Zc3h13	5.73e-73	0.539436	0.508	0.367	1.58e-68	PSF		Cyp51	4.64e-32
Ccni	6.78e-20	0.606645	0.709	0.578	1.87e-15	LinP		Spcs1	5.85e-158	0.76764	0.989	0.92	1.61e-153	FLS		Plat	7.43e-17	1.05582	0.592	0.501	2.04e-12	SubP		Cmtm3	2.53e-10	0.254349	0.781	0.751	6.97e-06	SubF1		Tnks1bp1	0.000153809	0.544596	0.542	0.415	1	SubF2		B3gnt9	7.28e-73	0.447113	0.609	0.461	2e-68	PSF		Gfpt1	4.89e-32
Casp3	7.12e-20	0.749305	0.543	0.382	1.96e-15	LinP		Nudt9	9.31e-158	1.2437	0.761	0.413	2.56e-153	FLS		Slc16a1	1.4e-16	0.965411	0.416	0.29	3.85e-12	SubP		Clstn1	2.87e-10	0.366084	0.578	0.545	7.89e-06	SubF1		Socs1	0.000160677	0.649387	0.536	0.407	1	SubF2		Serpine2	8.61e-73	0.735393	0.659	0.529	2.37e-68	PSF		Itpr2	5.18e-32
Dag1	7.37e-20	0.50511	0.817	0.728	2.03e-15	LinP		Mlf2	1.89e-157	1.04921	0.935	0.725	5.21e-153	FLS		Il4ra	1.43e-16	1.2968	0.42	0.304	3.95e-12	SubP		Aoc3	3.02e-10	0.533984	0.294	0.234	8.31e-06	SubF1		Fam49b	0.000172185	0.618814	0.373	0.247	1	SubF2		Synpo	1.84e-72	0.473832	0.449	0.303	5.05e-68	PSF		Capn6	5.43e-32
2010111I01Rik	7.59e-20	0.641997	0.289	0.144	2.09e-15	LinP		Arhgdia	4.08e-157	0.700867	0.988	0.897	1.12e-152	FLS		Glul	2.03e-16	0.950767	0.514	0.398	5.58e-12	SubP		Atf5	3.77e-10	0.386888	0.542	0.496	1.04e-05	SubF1		Dtnbp1	0.000173667	0.375002	0.729	0.618	1	SubF2		Chsy3	2.73e-72	0.801327	0.271	0.155	7.52e-68	PSF		Hist1h1c	6.46e-32
Ndufa1	8.53e-20	0.430889	0.897	0.833	2.35e-15	LinP		Ran	6.56e-157	0.69544	0.982	0.849	1.81e-152	FLS		B3galnt1	3.88e-16	1.39716	0.341	0.226	1.07e-11	SubP		Acaa2	3.83e-10	0.342513	0.561	0.522	1.05e-05	SubF1		Esd	0.000176282	0.298349	0.904	0.842	1	SubF2		Runx2	4.42e-72	0.734774	0.298	0.176	1.21e-67	PSF		Sqle	6.99e-32
1110038B12Rik	8.81e-20	0.54063	0.801	0.687	2.42e-15	LinP		Atp6v1f	1.66e-156	0.789721	0.975	0.847	4.57e-152	FLS		Aldh1a1	4.88e-16	1.34019	0.279	0.159	1.34e-11	SubP		Msrb1	3.84e-10	0.315379	0.609	0.573	1.06e-05	SubF1		Stoml1	0.000180372	0.75362	0.307	0.194	1	SubF2		Cmtm3	4.98e-72	0.309985	0.832	0.695	1.37e-67	PSF		Kctd15	1.2e-31
Rammet	9.46e-20	1.08171	0.255	0.126	2.6e-15	LinP		2010111I01Rik	3.25e-156	1.19408	0.418	0.127	8.94e-152	FLS		Eif3f	6.54e-16	0.443559	0.914	0.946	1.8e-11	SubP		2002-03-01	5.34e-10	0.394075	0.551	0.521	1.47e-05	SubF1		Atp5md	0.000181631	0.34783	0.801	0.69	1	SubF2		Pycr1	5.95e-72	0.480879	0.514	0.366	1.64e-67	PSF		Sec13	5.16e-31
Vps72	1.18e-19	0.797068	0.505	0.353	3.25e-15	LinP		Fdx1l	6.15e-156	1.83211	0.346	0.095	1.69e-151	FLS		Acadsb	6.7e-16	1.04626	0.506	0.418	1.84e-11	SubP		Gm2a	6.32e-10	0.34016	0.532	0.481	1.74e-05	SubF1		Dbnl	0.00018304	0.469092	0.62	0.502	1	SubF2		N4bp2	6.65e-72	0.482552	0.431	0.285	1.83e-67	PSF		Ndrg2	9.98e-31
C4b	1.38e-19	0.519707	0.638	0.45	3.81e-15	LinP		Pde8a	8.49e-156	1.27918	0.736	0.401	2.34e-151	FLS		Rhbdf1	6.97e-16	1.03178	0.466	0.367	1.92e-11	SubP		Xist	6.49e-10	0.318079	0.509	0.434	1.79e-05	SubF1		Amer1	0.000193042	0.720752	0.289	0.176	1	SubF2		Ltbp2	2.27e-71	0.406865	0.389	0.248	6.24e-67	PSF		Dusp8	1.1e-30
mt-Nd2	1.48e-19	0.328739	0.996	0.992	4.06e-15	LinP		Rhog	9.75e-156	1.45173	0.668	0.334	2.68e-151	FLS		Stk38	7.38e-16	0.952095	0.516	0.418	2.03e-11	SubP		Cpne2	8.93e-10	0.470946	0.401	0.348	2.46e-05	SubF1		Acaa1a	0.000193602	0.409887	0.693	0.598	1	SubF2		Dbnl	2.32e-71	0.445673	0.587	0.439	6.37e-67	PSF		Rab28	1.15e-30
C1ra	1.8e-19	0.449313	0.791	0.634	4.95e-15	LinP		Tmem50a	1.42e-155	0.823756	0.973	0.873	3.9e-151	FLS		Ahnak2	7.42e-16	0.722626	0.697	0.662	2.04e-11	SubP		Anxa11	9.21e-10	0.455015	0.481	0.441	2.53e-05	SubF1		Triobp	0.000195905	0.857914	0.386	0.263	1	SubF2		Ttc28	3.32e-71	0.358752	0.733	0.596	9.14e-67	PSF		Maged2	1.43e-30
Hspb6	2.07e-19	1.19077	0.275	0.144	5.69e-15	LinP		Rab10	1.88e-155	0.883091	0.933	0.743	5.18e-151	FLS		Irf7	7.55e-16	1.41272	0.283	0.163	2.08e-11	SubP		Vldlr	1.84e-09	0.283703	0.269	0.201	5.06e-05	SubF1		Eng	0.000223301	0.712131	0.47	0.348	1	SubF2		Kcnq1ot1	3.82e-71	0.568094	0.584	0.45	1.05e-66	PSF		Sipa1l1	1.78e-30
Phf11d	2.65e-19	0.90112	0.346	0.198	7.29e-15	LinP		Arl16	3.33e-155	1.49068	0.617	0.285	9.16e-151	FLS		Abl1	1.22e-15	1.14404	0.462	0.356	3.35e-11	SubP		Flii	1.99e-09	0.416277	0.468	0.425	5.47e-05	SubF1		Kdm1a	0.000224473	0.342185	0.645	0.511	1	SubF2		Rbbp6	4.87e-71	0.48735	0.617	0.476	1.34e-66	PSF		Cox14	1.88e-30
Ddx5	2.69e-19	0.330875	0.982	0.976	7.4e-15	LinP		Cib1	2.55e-154	1.06462	0.86	0.561	7.01e-150	FLS		Ifi207	1.27e-15	0.987089	0.339	0.206	3.49e-11	SubP		Kctd9	2.2e-09	0.575662	0.286	0.228	6.05e-05	SubF1		Rpe	0.000244293	0.60341	0.361	0.233	1	SubF2		Snai1	7.15e-71	0.655698	0.422	0.29	1.97e-66	PSF		Plekha3	2.23e-30
Serpine2	3e-19	0.33443	0.741	0.58	8.25e-15	LinP		Rhoc	7.4e-154	0.708138	0.994	0.938	2.04e-149	FLS		Ftl1	1.35e-15	0.385323	1	0.999	3.71e-11	SubP		Ptgfrn	2.29e-09	0.277344	0.801	0.807	6.29e-05	SubF1		Morc3	0.000253723	0.712926	0.367	0.253	1	SubF2		Med10	8.75e-71	0.385352	0.711	0.563	2.41e-66	PSF		AI506816	2.82e-30
Serpina3n	3.4e-19	0.495493	0.624	0.438	9.35e-15	LinP		Fam220a	7.44e-154	2.05812	0.304	0.077	2.05e-149	FLS		Edem2	1.81e-15	1.0116	0.436	0.325	4.97e-11	SubP		Chst12	2.46e-09	0.254118	0.644	0.61	6.76e-05	SubF1		Usf1	0.000300201	0.645057	0.319	0.207	1	SubF2		Serpine1	1.59e-70	0.446874	0.498	0.353	4.37e-66	PSF		Pxdc1	3.09e-30
Ggh	3.62e-19	0.468181	0.839	0.714	9.97e-15	LinP		Mtch2	9.15e-154	1.10926	0.872	0.606	2.52e-149	FLS		Nisch	1.95e-15	0.586082	0.789	0.801	5.36e-11	SubP		Igfbp5	3.07e-09	0.672095	0.675	0.645	8.44e-05	SubF1		Rai14	0.000310412	0.491444	0.458	0.332	1	SubF2		Rbm25	7.46e-70	0.36755	0.765	0.641	2.05e-65	PSF		Ell2	3.75e-30
Dapk1	3.64e-19	0.728348	0.422	0.259	1e-14	LinP		mt-Rnr1	1.15e-153	1.46187	0.451	0.153	3.16e-149	FLS		Tcf7l1	2.36e-15	1.25493	0.347	0.23	6.5e-11	SubP		Avpi1	3.61e-09	0.457864	0.497	0.462	9.93e-05	SubF1		Psmb2	0.000349113	0.31361	0.892	0.851	1	SubF2		Copz2	1.04e-69	0.290994	0.942	0.882	2.87e-65	PSF		Mras	4.94e-30
Ppp1cc	4.49e-19	0.52315	0.842	0.738	1.23e-14	LinP		Ntn1	1.63e-153	1.19557	0.73	0.365	4.5e-149	FLS		Fgf18	2.51e-15	1.19799	0.283	0.165	6.9e-11	SubP		Gm42418	3.83e-09	0.293284	0.919	0.938	0.000105459	SubF1		Acsl5	0.000356273	0.667041	0.373	0.257	1	SubF2		Arhgap31	1.68e-69	0.498832	0.505	0.363	4.63e-65	PSF		P4hb	6.21e-30
Medag	5.45e-19	0.456537	0.869	0.725	1.5e-14	LinP		Nutf2	4.77e-153	1.6577	0.436	0.148	1.31e-148	FLS		Clip4	3.19e-15	0.937022	0.472	0.346	8.78e-11	SubP		Etfa	4.17e-09	0.277905	0.712	0.706	0.000114761	SubF1		Endod1	0.000378057	0.93788	0.398	0.287	1	SubF2		Cdc42ep5	2.18e-69	0.339713	0.721	0.573	6e-65	PSF		Col16a1	6.54e-30
Selenow	6.91e-19	0.270827	0.998	0.991	1.9e-14	LinP		mt-Rnr2	2.32e-152	1.48872	0.455	0.155	6.38e-148	FLS		St3gal1	4.06e-15	0.97722	0.516	0.424	1.12e-10	SubP		B4galt1	4.33e-09	0.261607	0.733	0.722	0.00011925	SubF1		Mtx2	0.000397633	0.380893	0.645	0.514	1	SubF2		Tsc22d2	5.07e-69	0.350743	0.593	0.438	1.4e-64	PSF		H19	6.62e-30
Atpif1	7.81e-19	0.318897	0.97	0.931	2.15e-14	LinP		Cox20	2.47e-151	1.11743	0.818	0.504	6.8e-147	FLS		Zbtb20	4.26e-15	0.453793	0.94	0.93	1.17e-10	SubP		Tspan17	4.4e-09	0.323944	0.478	0.43	0.000121047	SubF1		Fam126a	0.000421493	0.518841	0.392	0.266	1	SubF2		AI506816	5.23e-69	0.371743	0.694	0.552	1.44e-64	PSF		Scd2	7.45e-30
Capzb	7.84e-19	0.380987	0.959	0.908	2.16e-14	LinP		Cdon	2.66e-151	0.990869	0.902	0.608	7.32e-147	FLS		Slc31a2	4.63e-15	1.31397	0.329	0.217	1.27e-10	SubP		Clip1	7.58e-09	0.365132	0.52	0.483	0.000208435	SubF1		Zfp36l2	0.000431439	0.338777	0.801	0.739	1	SubF2		Ankrd11	6.98e-69	0.413419	0.719	0.592	1.92e-64	PSF		Gpc1	7.68e-30
Nbl1	9.81e-19	0.345491	0.986	0.945	2.7e-14	LinP		Wdr83os	9.32e-151	0.861816	0.94	0.727	2.56e-146	FLS		Snx21	5.95e-15	1.30627	0.402	0.303	1.64e-10	SubP		Pxn	7.95e-09	0.524138	0.254	0.199	0.000218696	SubF1		Lamc1	0.000441888	0.455285	0.807	0.714	1	SubF2		Ptprd	8.2e-69	0.333735	0.411	0.261	2.26e-64	PSF		Hdlbp	8.06e-30
Ppp3ca	1.22e-18	0.550517	0.869	0.799	3.36e-14	LinP		CT010467.1	3.56e-150	1.43354	0.311	0.114	9.79e-146	FLS		Lrp1	8.85e-15	0.343512	0.966	0.977	2.44e-10	SubP		Nckap1	8.03e-09	0.31738	0.613	0.595	0.000220908	SubF1		Tnfaip2	0.0004441	0.268171	0.645	0.496	1	SubF2		Vamp5	1.24e-68	0.703119	0.37	0.242	3.42e-64	PSF		2310039H08Rik	9.67e-30
Nqo2	1.25e-18	0.879636	0.372	0.226	3.45e-14	LinP		Carhsp1	7.68e-150	1.02041	0.842	0.509	2.11e-145	FLS		Trim30a	8.97e-15	1.19318	0.251	0.139	2.47e-10	SubP		Agtrap	8.08e-09	0.419933	0.404	0.355	0.000222365	SubF1		Ripk3	0.000458169	0.860155	0.259	0.162	1	SubF2		Zfp354c	1.44e-68	0.448803	0.427	0.281	3.96e-64	PSF		Srm	1.01e-29
Arhgef12	1.29e-18	0.578149	0.789	0.701	3.55e-14	LinP		Minos1	3.26e-149	1.33677	0.449	0.149	8.96e-145	FLS		Tubb6	1.02e-14	0.533504	0.673	0.592	2.81e-10	SubP		Cavin2	8.28e-09	0.445473	0.259	0.201	0.000227748	SubF1		Htatip2	0.000479163	0.374168	0.56	0.417	1	SubF2		Ptprs	3.17e-68	0.300951	0.9	0.786	8.72e-64	PSF		Nuak1	1.08e-29
Renbp	1.44e-18	0.836652	0.294	0.155	3.96e-14	LinP		Txndc17	3.34e-149	0.649807	0.981	0.907	9.2e-145	FLS		Bdh2	1.1e-14	1.19458	0.325	0.21	3.04e-10	SubP		Eln	8.48e-09	0.605025	0.404	0.347	0.000233457	SubF1		Mt2	0.000520997	0.470117	0.916	0.857	1	SubF2		Nexn	3.48e-68	0.660897	0.26	0.145	9.58e-64	PSF		Srebf1	1.19e-29
Plbd2	1.55e-18	0.625134	0.681	0.564	4.26e-14	LinP		Lamtor2	1.87e-148	0.66683	0.984	0.876	5.15e-144	FLS		Tnks1bp1	1.28e-14	1.03105	0.49	0.414	3.52e-10	SubP		Vwa5a	8.85e-09	0.340415	0.514	0.477	0.000243436	SubF1		Hmox1	0.000538093	1.07451	0.548	0.443	1	SubF2		Snhg12	3.56e-68	0.450086	0.589	0.449	9.78e-64	PSF		Cmklr1	1.42e-29
Agpat3	1.71e-18	0.653899	0.553	0.388	4.72e-14	LinP		Vsir	5.49e-148	1.37791	0.607	0.269	1.51e-143	FLS		Ntrk2	1.71e-14	0.571295	0.265	0.141	4.7e-10	SubP		Marveld1	9.85e-09	0.299047	0.595	0.568	0.000271069	SubF1		Arl4c	0.000543008	0.595619	0.434	0.313	1	SubF2		Josd2	3.57e-68	0.365812	0.7	0.553	9.84e-64	PSF		Tob1	1.44e-29
Pcolce2	1.8e-18	0.654052	0.486	0.315	4.94e-14	LinP		Rasl11a	1.23e-147	2.06597	0.299	0.076	3.38e-143	FLS		Aes	1.93e-14	1.49677	0.265	0.158	5.3e-10	SubP		Stat5b	1.08e-08	0.585819	0.289	0.236	0.000297877	SubF1		Rnd3	0.000548483	0.506865	0.572	0.439	1	SubF2		Ccn5	3.81e-68	0.491745	0.475	0.337	1.05e-63	PSF		Cisd1	2.47e-29
Limch1	1.92e-18	0.909968	0.372	0.224	5.27e-14	LinP		Vti1b	1.99e-147	1.21489	0.826	0.558	5.47e-143	FLS		C1qtnf1	1.97e-14	0.806283	0.556	0.465	5.41e-10	SubP		Agpat4	1.8e-08	0.366398	0.654	0.649	0.000496347	SubF1		Nfe2l2	0.000552494	0.37206	0.717	0.613	1	SubF2		Ecm2	5.02e-68	0.416095	0.633	0.484	1.38e-63	PSF		Galnt1	4.01e-29
Sod2	2e-18	0.724104	0.722	0.597	5.5e-14	LinP		Tmem5	1.75e-145	1.83204	0.33	0.092	4.82e-141	FLS		Lysmd2	2.21e-14	0.903857	0.516	0.422	6.09e-10	SubP		Ang	2.02e-08	0.528125	0.254	0.201	0.000555546	SubF1		Ilrun	0.000585135	0.582486	0.458	0.347	1	SubF2		Dgkh	1.19e-67	0.636443	0.322	0.199	3.27e-63	PSF		H13	4.07e-29
Rnaset2b	2.37e-18	0.847026	0.415	0.266	6.52e-14	LinP		Eif5a	2.66e-145	0.608471	0.993	0.947	7.31e-141	FLS		Fbln1	2.27e-14	0.65797	0.616	0.529	6.24e-10	SubP		Dock11	2.08e-08	0.4116	0.359	0.307	0.00057313	SubF1		Etfb	0.00059259	0.33795	0.789	0.705	1	SubF2		2410006H16Rik	1.63e-67	0.290239	0.892	0.795	4.49e-63	PSF		Rrbp1	4.41e-29
Cox8a	2.51e-18	0.298725	0.998	0.983	6.91e-14	LinP		Coro1b	4.6e-145	1.79061	0.447	0.166	1.27e-140	FLS		Mcc	2.9e-14	1.19028	0.355	0.244	7.97e-10	SubP		Arap1	2.15e-08	0.475062	0.337	0.288	0.000592537	SubF1		Smg7	0.000629855	0.735045	0.331	0.224	1	SubF2		Amacr	3.28e-67	0.833511	0.261	0.151	9.04e-63	PSF		Cdc42se1	4.57e-29
Igfbp5	2.98e-18	0.683995	0.794	0.643	8.21e-14	LinP		Itpr3	7.94e-145	1.64452	0.387	0.122	2.19e-140	FLS		Il6st	3.13e-14	0.40628	0.777	0.766	8.62e-10	SubP		Ghr	2.84e-08	0.280551	0.571	0.53	0.000780181	SubF1		Cavin1	0.000653439	0.26193	0.952	0.868	1	SubF2		Masp1	5.98e-67	0.749791	0.252	0.142	1.65e-62	PSF		Nop10	4.88e-29
Pitx1	3.04e-18	0.75224	0.55	0.401	8.36e-14	LinP		2700049A03Rik	1.72e-144	2.01781	0.313	0.085	4.73e-140	FLS		Diaph1	3.21e-14	0.914702	0.51	0.427	8.82e-10	SubP		Fmc1	3.06e-08	0.369685	0.482	0.446	0.000840919	SubF1		Scfd1	0.000656615	0.367124	0.627	0.496	1	SubF2		Nrep	8.83e-67	0.370533	0.644	0.482	2.43e-62	PSF		Pxylp1	6.86e-29
Gpsm2	3.09e-18	0.757544	0.594	0.451	8.49e-14	LinP		Npc2	1.95e-144	0.63213	0.993	0.963	5.37e-140	FLS		Atox1	3.48e-14	0.315869	0.954	0.961	9.58e-10	SubP		Palmd	3.13e-08	0.507085	0.289	0.232	0.000862604	SubF1		Cpt1a	0.000693792	0.54011	0.458	0.337	1	SubF2		Mbnl2	2.53e-66	0.280994	0.903	0.82	6.97e-62	PSF		Eif4g2	1.26e-28
Nol3	3.23e-18	0.759505	0.527	0.373	8.89e-14	LinP		Rac1	5.82e-144	0.658351	0.989	0.922	1.6e-139	FLS		Fbln5	3.65e-14	0.701535	0.713	0.666	1e-09	SubP		Stk38	3.82e-08	0.463392	0.454	0.418	0.00105011	SubF1		Sned1	0.000696935	0.437387	0.536	0.407	1	SubF2		Sh3kbp1	3.75e-66	0.392905	0.628	0.472	1.03e-61	PSF		Adipor1	1.66e-28
Arhgef10l	3.25e-18	0.928552	0.333	0.196	8.94e-14	LinP		1810022K09Rik	7.19e-144	1.64058	0.363	0.108	1.98e-139	FLS		Capns1	3.67e-14	0.314655	0.908	0.927	1.01e-09	SubP		Tpd52l2	3.85e-08	0.251347	0.678	0.674	0.0010604	SubF1		Tasor2	0.000744683	0.755925	0.319	0.222	1	SubF2		Fzd8	3.97e-66	0.441361	0.411	0.269	1.09e-61	PSF		Arhgef1	1.77e-28
Sdf2l1	3.51e-18	0.867835	0.408	0.263	9.66e-14	LinP		Cisd1	1.23e-143	1.03502	0.831	0.52	3.4e-139	FLS		Npc2	4.02e-14	0.322672	0.962	0.965	1.11e-09	SubP		Rap2a	3.89e-08	0.448664	0.39	0.347	0.00107085	SubF1		Atad1	0.000748978	0.534883	0.452	0.337	1	SubF2		Glis3	1.05e-65	0.719179	0.268	0.156	2.89e-61	PSF		Plod1	2.26e-28
Mettl7a1	3.78e-18	0.950847	0.339	0.197	1.04e-13	LinP		Gstk1	1.38e-143	1.89532	0.325	0.09	3.8e-139	FLS		Rbpms	5.41e-14	1.1518	0.313	0.198	1.49e-09	SubP		Cpne8	4.27e-08	0.353059	0.507	0.469	0.0011754	SubF1		Plaat3	0.000779389	0.446168	0.512	0.385	1	SubF2		Mex3b	1.53e-65	0.636551	0.308	0.189	4.22e-61	PSF		Hist1h4i	2.87e-28
Pon3	3.87e-18	0.775507	0.447	0.297	1.06e-13	LinP		Pthlh	1.4e-143	1.3886	0.329	0.092	3.85e-139	FLS		Ece1	8.64e-14	0.805856	0.548	0.469	2.38e-09	SubP		Palm	4.53e-08	0.402074	0.367	0.317	0.0012453	SubF1		Loxl2	0.000781243	0.392153	0.837	0.764	1	SubF2		Rest	2.65e-65	0.45942	0.571	0.433	7.28e-61	PSF		Mrpl57	2.91e-28
Csad	3.98e-18	0.683426	0.564	0.408	1.1e-13	LinP		Ptpn1	3.9e-143	1.03277	0.853	0.539	1.07e-138	FLS		Ccl7	9.49e-14	0.685362	0.414	0.272	2.61e-09	SubP		Gstp1	4.64e-08	0.287414	0.473	0.416	0.00127737	SubF1		Pomp	0.000792389	0.27757	0.946	0.887	1	SubF2		Eif3e	3.3e-65	0.264727	0.932	0.858	9.07e-61	PSF		Srpx2	3.84e-28
Lgmn	4.38e-18	0.503636	0.84	0.728	1.21e-13	LinP		Gm15270	4.9e-143	2.15068	0.33	0.095	1.35e-138	FLS		Cavin2	1.15e-13	0.991179	0.321	0.203	3.16e-09	SubP		Filip1l	4.89e-08	0.368001	0.482	0.434	0.0013468	SubF1		Stk38l	0.000798544	0.612623	0.367	0.257	1	SubF2		Tceal8	1.5e-64	0.270771	0.896	0.801	4.14e-60	PSF		Plac9a	5.32e-28
H2-T23	5.39e-18	0.803845	0.484	0.333	1.48e-13	LinP		Rabgap1l	9.81e-143	1.29756	0.79	0.495	2.7e-138	FLS		Bag1	1.19e-13	0.349392	0.857	0.864	3.27e-09	SubP		Ezr	5.38e-08	0.470438	0.434	0.399	0.00147946	SubF1		Fam110b	0.000799254	0.540221	0.361	0.248	1	SubF2		Amd1	4e-64	0.66844	0.305	0.189	1.1e-59	PSF		Prnp	6.13e-28
Gstp1	6.7e-18	0.835321	0.559	0.417	1.84e-13	LinP		Msn	1.13e-142	0.686741	0.98	0.838	3.11e-138	FLS		Iah1	1.42e-13	0.89716	0.544	0.493	3.9e-09	SubP		Snx33	5.67e-08	0.517898	0.254	0.204	0.00156065	SubF1		Grina	0.000831379	0.297939	0.735	0.617	1	SubF2		Mgst3	4.55e-64	0.273409	0.727	0.578	1.25e-59	PSF		Tnc	1.01e-27
Galnt2	8.15e-18	0.880079	0.594	0.485	2.24e-13	LinP		Atp5g3	1.7e-142	1.05387	0.976	0.887	4.69e-138	FLS		Antxr1	2.2e-13	0.324952	0.934	0.909	6.06e-09	SubP		Npepps	6.13e-08	0.336068	0.571	0.546	0.00168617	SubF1		Adgrd1	0.000873232	0.751707	0.355	0.249	1	SubF2		Hnrnpa1	6.76e-64	0.265873	0.855	0.734	1.86e-59	PSF		Herpud1	1.35e-27
Ncstn	1.01e-17	0.607188	0.608	0.463	2.78e-13	LinP		Atp6ap1	7.17e-142	0.933148	0.88	0.651	1.97e-137	FLS		Scrn1	2.22e-13	1.28256	0.301	0.194	6.11e-09	SubP		Tubb2b	8.08e-08	0.290424	0.503	0.448	0.00222248	SubF1		Mcub	0.000877388	0.380336	0.657	0.512	1	SubF2		Nrbf2	8.11e-64	0.449367	0.54	0.399	2.23e-59	PSF		Pycr1	1.46e-27
Spg21	1.35e-17	0.582092	0.66	0.532	3.71e-13	LinP		Gusb	1.06e-141	1.11497	0.801	0.507	2.92e-137	FLS		Tspan5	2.22e-13	1.04143	0.384	0.275	6.12e-09	SubP		Abhd5	8.75e-08	0.398396	0.447	0.412	0.00240706	SubF1		Glipr1	0.000905199	0.647117	0.259	0.163	1	SubF2		Rbm4b	1.13e-63	0.647108	0.323	0.205	3.12e-59	PSF		Camta1	2.03e-27
Metrnl	1.46e-17	0.491704	0.785	0.66	4.01e-13	LinP		Tmbim1	1.58e-141	1.14431	0.863	0.616	4.34e-137	FLS		Nox4	2.65e-13	0.835615	0.438	0.321	7.28e-09	SubP		Clec2d	1.25e-07	0.460142	0.411	0.368	0.0034398	SubF1		Cdk6	0.000964166	0.391732	0.386	0.265	1	SubF2		Slc39a13	5.26e-63	0.382113	0.7	0.573	1.45e-58	PSF		Hip1	2.12e-27
Iscu	1.79e-17	0.507081	0.791	0.656	4.94e-13	LinP		Pbx1	2.06e-141	1.2948	0.821	0.555	5.66e-137	FLS		Ifi211	3.55e-13	1.08522	0.424	0.327	9.76e-09	SubP		Klhl13	1.3e-07	0.391873	0.411	0.366	0.00358015	SubF1		Plau	0.000979487	0.591803	0.253	0.159	1	SubF2		Mafb	6.76e-63	0.458576	0.761	0.621	1.86e-58	PSF		Enpp2	2.88e-27
Fundc1	1.8e-17	0.758216	0.479	0.329	4.94e-13	LinP		Mrpl20	2.63e-141	0.719993	0.976	0.824	7.25e-137	FLS		Gstm2	3.67e-13	0.70146	0.608	0.539	1.01e-08	SubP		Adam19	1.35e-07	0.348962	0.406	0.357	0.00372592	SubF1		Atxn1	0.000992467	0.382014	0.542	0.411	1	SubF2		Arid4b	8.04e-63	0.395848	0.656	0.518	2.21e-58	PSF		Tomm7	3.06e-27
Nop10	2.05e-17	0.380737	0.899	0.799	5.64e-13	LinP		Vps29	2.9e-141	0.857667	0.933	0.713	7.98e-137	FLS		Arhgap42	4.05e-13	1.16441	0.434	0.356	1.11e-08	SubP		Gm15417	1.59e-07	0.480692	0.327	0.282	0.00438056	SubF1		Col18a1	0.000999376	0.427253	0.578	0.459	1	SubF2		Epb41l3	1.42e-62	0.387501	0.571	0.424	3.91e-58	PSF		Mrpl17	4.09e-27
Smyd2	2.08e-17	0.649135	0.576	0.436	5.74e-13	LinP		Rap1b	3.49e-141	0.836044	0.958	0.833	9.6e-137	FLS		Tapbp	4.77e-13	0.603176	0.717	0.71	1.31e-08	SubP		Hebp1	1.77e-07	0.379566	0.465	0.429	0.00486243	SubF1		D10Wsu102e	0.00101989	0.486655	0.295	0.193	1	SubF2		Hmox1	1.71e-62	0.4918	0.518	0.387	4.72e-58	PSF		Slc7a1	4.63e-27
Rnf130	2.14e-17	0.605924	0.642	0.499	5.9e-13	LinP		Shisa5	7.69e-141	0.804938	0.952	0.813	2.12e-136	FLS		Pcsk5	4.97e-13	0.796407	0.48	0.368	1.37e-08	SubP		Dmpk	1.77e-07	0.476293	0.275	0.224	0.00488262	SubF1		Hist3h2a	0.00102061	0.867655	0.259	0.166	1	SubF2		Cmtm7	1.94e-62	0.298931	0.729	0.582	5.34e-58	PSF		Ero1l	5.2e-27
Mat2a	2.58e-17	0.526194	0.819	0.746	7.1e-13	LinP		Mcoln1	8.61e-141	1.70092	0.408	0.139	2.37e-136	FLS		Rap1a	7.46e-13	0.443714	0.785	0.801	2.05e-08	SubP		Abca1	1.78e-07	0.358493	0.399	0.349	0.00489347	SubF1		Sptlc2	0.00106213	0.538512	0.47	0.357	1	SubF2		Rasl11b	2.21e-62	0.43521	0.336	0.213	6.08e-58	PSF		Sppl2a	5.3e-27
Chic2	2.92e-17	0.479627	0.863	0.75	8.04e-13	LinP		D10Jhu81e	1.3e-140	1.90832	0.303	0.081	3.56e-136	FLS		Nfe2l2	8.31e-13	0.578555	0.667	0.612	2.29e-08	SubP		Slit3	1.85e-07	0.276747	0.278	0.223	0.00508526	SubF1		Nipa2	0.00110493	0.383374	0.53	0.404	1	SubF2		P4ha2	2.92e-62	0.279056	0.74	0.607	8.04e-58	PSF		Selenok	5.5e-27
Fam96b	3.35e-17	0.866303	0.264	0.134	9.21e-13	LinP		Acyp2	2.1e-140	1.49841	0.423	0.143	5.79e-136	FLS		H2BeGFP	9.51e-13	1.38362	0.257	0.152	2.62e-08	SubP		Lmo1	2.91e-07	0.344403	0.474	0.433	0.00801185	SubF1		Cd276	0.00112987	0.430735	0.578	0.494	1	SubF2		Ubtd2	4.82e-62	0.460937	0.399	0.267	1.33e-57	PSF		Slc4a7	6.85e-27
Man2b1	3.74e-17	0.653654	0.601	0.462	1.03e-12	LinP		Nme2	1.12e-139	0.413344	0.998	0.996	3.09e-135	FLS		Sh3bp5	1.37e-12	1.30036	0.251	0.152	3.76e-08	SubP		Hoxa10	3.13e-07	0.464291	0.469	0.436	0.00861836	SubF1		Isg20l2	0.00113426	0.457073	0.295	0.189	1	SubF2		Mmp11	5.89e-62	0.787723	0.263	0.153	1.62e-57	PSF		Odc1	7.77e-27
Taf6l	4.46e-17	0.940604	0.333	0.198	1.23e-12	LinP		Chmp4b	1.2e-139	0.955153	0.936	0.756	3.31e-135	FLS		Ephx1	1.54e-12	0.987975	0.44	0.349	4.24e-08	SubP		Inpp1	3.14e-07	0.516272	0.301	0.255	0.00862737	SubF1		Pdia5	0.0011444	0.35721	0.572	0.435	1	SubF2		Xpr1	6.06e-62	0.544584	0.387	0.258	1.67e-57	PSF		Fbxo7	9.52e-27
S100a6	4.95e-17	0.270196	1	0.999	1.36e-12	LinP		Tmtc2	1.36e-139	1.76629	0.343	0.101	3.74e-135	FLS		Nenf	1.57e-12	0.288017	0.976	0.981	4.33e-08	SubP		Sptlc2	3.84e-07	0.383645	0.396	0.354	0.0105647	SubF1		Pxdn	0.00114641	0.273351	0.801	0.679	1	SubF2		Lrrc59	1.12e-61	0.353626	0.77	0.658	3.09e-57	PSF		Ids	1.03e-26
Arhgap20	5.08e-17	0.803329	0.264	0.137	1.4e-12	LinP		Hexa	3.3e-139	0.751038	0.969	0.883	9.09e-135	FLS		Phldb1	1.88e-12	0.831694	0.51	0.44	5.17e-08	SubP		Stard3nl	3.84e-07	0.305597	0.544	0.508	0.010574	SubF1		Mme	0.0011473	0.322561	0.343	0.227	1	SubF2		Ddx3y	1.77e-61	0.429913	0.403	0.266	4.86e-57	PSF		Slc30a9	1.08e-26
A4galt	5.12e-17	0.838109	0.456	0.313	1.41e-12	LinP		Glud1	5.51e-139	0.959786	0.964	0.815	1.52e-134	FLS		Dnm1	2.61e-12	0.704912	0.62	0.598	7.19e-08	SubP		Irf2bpl	3.85e-07	0.322329	0.495	0.46	0.0105977	SubF1		Fcf1	0.00116894	0.501682	0.494	0.373	1	SubF2		Elk3	3.13e-61	0.402413	0.569	0.429	8.61e-57	PSF		Stt3a	1.28e-26
Fundc2	6.05e-17	0.390018	0.897	0.831	1.66e-12	LinP		Tomm7	8.21e-139	0.699519	0.981	0.871	2.26e-134	FLS		mt-Rnr2	2.67e-12	1.17591	0.279	0.175	7.35e-08	SubP		1700025G04Rik	4.14e-07	0.289416	0.52	0.481	0.0114033	SubF1		Maged2	0.00118852	0.355542	0.825	0.764	1	SubF2		Rilpl2	4.34e-61	0.488486	0.467	0.335	1.19e-56	PSF		Shox2	2.75e-26
Cdkn1a	6.31e-17	0.551405	0.633	0.482	1.74e-12	LinP		Psmb3	8.89e-139	0.692449	0.979	0.843	2.45e-134	FLS		Selenow	2.84e-12	0.286556	0.986	0.991	7.81e-08	SubP		Srgap1	4.97e-07	0.458894	0.278	0.232	0.0136819	SubF1		Kars	0.00122162	0.826067	0.434	0.36	1	SubF2		Slc39a7	7.9e-61	0.317055	0.78	0.667	2.17e-56	PSF		Gm9780	3.27e-26
Nxf1	6.48e-17	1.02597	0.486	0.352	1.78e-12	LinP		Spink2	1.88e-138	1.8077	0.478	0.19	5.18e-134	FLS		Sqor	2.95e-12	1.19408	0.323	0.225	8.11e-08	SubP		Cc2d2a	5.49e-07	0.503812	0.286	0.241	0.0151084	SubF1		Pdgfc	0.00122447	0.607288	0.398	0.287	1	SubF2		Yif1a	1.03e-60	0.31505	0.826	0.716	2.83e-56	PSF		Sema3e	3.87e-26
Mif	7.5e-17	0.448491	0.933	0.851	2.06e-12	LinP		Ggct	2.2e-138	1.76865	0.343	0.103	6.06e-134	FLS		Add1	3.38e-12	0.828761	0.578	0.554	9.3e-08	SubP		Fam126a	5.68e-07	0.52258	0.307	0.263	0.0156193	SubF1		Emilin2	0.00122724	0.394473	0.494	0.367	1	SubF2		Hs2st1	1.36e-60	0.389344	0.523	0.38	3.74e-56	PSF		Id2	5.94e-26
Btf3l4	7.87e-17	0.985127	0.408	0.276	2.16e-12	LinP		Nr2c2ap	3.12e-138	1.51413	0.546	0.236	8.58e-134	FLS		Cltb	3.78e-12	0.622345	0.677	0.686	1.04e-07	SubP		Ntn4	5.81e-07	0.366359	0.304	0.251	0.0159894	SubF1		Nek6	0.00124232	0.548677	0.361	0.253	1	SubF2		Tmem258	1.58e-60	0.267996	0.94	0.872	4.35e-56	PSF		Pdlim5	7.42e-26
Mpv17l2	1.04e-16	0.725047	0.527	0.391	2.87e-12	LinP		Cox17	9.72e-138	1.0727	0.797	0.479	2.67e-133	FLS		Idh1	3.88e-12	0.790869	0.625	0.6	1.07e-07	SubP		Adam17	6.26e-07	0.272908	0.51	0.473	0.0172355	SubF1		Ncstn	0.00131798	0.398903	0.602	0.466	1	SubF2		Bcl2l11	3.49e-60	0.657307	0.282	0.17	9.59e-56	PSF		Gorasp2	9.85e-26
Dtnbp1	1.07e-16	0.454637	0.745	0.614	2.95e-12	LinP		Tmed10	2.53e-137	0.527313	0.994	0.958	6.97e-133	FLS		Snx33	4.29e-12	1.32093	0.301	0.206	1.18e-07	SubP		Cat	8.53e-07	0.366857	0.482	0.456	0.0234827	SubF1		Rbm42	0.00132081	0.436839	0.566	0.443	1	SubF2		Atp5k	4.03e-60	0.26901	0.871	0.747	1.11e-55	PSF		Taldo1	1.53e-25
Jak1	1.4e-16	0.416406	0.867	0.775	3.87e-12	LinP		Ergic3	3.29e-137	1.08571	0.966	0.868	9.05e-133	FLS		Smurf1	4.31e-12	1.38788	0.297	0.201	1.18e-07	SubP		Dtnbp1	1.12e-06	0.255067	0.64	0.617	0.0307067	SubF1		Mbnl2	0.00132295	0.25867	0.91	0.855	1	SubF2		Cavin2	9.47e-60	0.551088	0.27	0.159	2.61e-55	PSF		Ufm1	1.63e-25
Bag3	1.42e-16	0.534356	0.723	0.614	3.92e-12	LinP		Ap1s1	3.56e-137	1.06502	0.843	0.544	9.8e-133	FLS		Smim14	4.47e-12	0.372121	0.855	0.864	1.23e-07	SubP		Flot1	1.12e-06	0.305959	0.601	0.595	0.0309061	SubF1		Csrp2	0.00142468	0.339225	0.892	0.828	1	SubF2		Neat1	3.26e-59	0.460844	0.906	0.847	8.98e-55	PSF		Uso1	1.79e-25
Pgap2	1.75e-16	0.718252	0.495	0.351	4.81e-12	LinP		Cd44	5.19e-137	0.876948	0.958	0.782	1.43e-132	FLS		Glud1	4.51e-12	0.382922	0.805	0.827	1.24e-07	SubP		Eef2k	1.18e-06	0.547363	0.306	0.268	0.0325864	SubF1		Aebp2	0.00143928	0.309547	0.536	0.393	1	SubF2		Ankrd12	3.44e-59	0.388656	0.653	0.518	9.47e-55	PSF		Thbs1	1.98e-25
Fbln5	1.83e-16	0.579124	0.773	0.663	5.03e-12	LinP		Sdccag3	1.38e-136	1.91076	0.278	0.07	3.81e-132	FLS		Ncoa7	6.46e-12	1.12276	0.373	0.282	1.78e-07	SubP		Rit1	1.21e-06	0.290097	0.498	0.464	0.0333854	SubF1		Wdr43	0.00146624	0.423647	0.434	0.324	1	SubF2		4931406P16Rik	4.4e-59	0.459027	0.449	0.317	1.21e-54	PSF		Chst12	2e-25
Cd320	2.29e-16	0.836722	0.443	0.305	6.3e-12	LinP		Bscl2	1.61e-136	1.15725	0.737	0.415	4.44e-132	FLS		Gm42418	7.25e-12	0.559851	0.916	0.937	1.99e-07	SubP		Ifi211	1.57e-06	0.274342	0.372	0.325	0.0432322	SubF1		Sdc2	0.00148553	0.270297	0.928	0.864	1	SubF2		Galnt10	9.19e-59	0.481333	0.371	0.246	2.53e-54	PSF		Pi4k2b	2.66e-25
Rerg	3.02e-16	1.11155	0.25	0.134	8.31e-12	LinP		Psmc5	2.82e-136	0.920264	0.895	0.628	7.76e-132	FLS		Cxxc5	1.04e-11	0.746226	0.55	0.504	2.85e-07	SubP		Fam32a	1.69e-06	0.289927	0.565	0.544	0.0465623	SubF1		Fkbp11	0.00155477	0.443867	0.813	0.729	1	SubF2		Mpzl1	1.03e-58	0.372009	0.497	0.354	2.82e-54	PSF		Slc20a1	3.8e-25
Serbp1	3.43e-16	0.299669	0.968	0.911	9.44e-12	LinP		Ptpmt1	7.95e-136	1.05792	0.792	0.483	2.19e-131	FLS		Txnip	1.13e-11	0.672522	0.637	0.58	3.1e-07	SubP		Ifi207	1.82e-06	0.382122	0.254	0.206	0.0499739	SubF1		Cabin1	0.00159172	0.563955	0.38	0.28	1	SubF2		Fus	1.6e-58	0.381286	0.792	0.695	4.4e-54	PSF		Tmem63a	3.84e-25
Nox4	3.59e-16	0.784241	0.465	0.32	9.87e-12	LinP		Adam10	2.35e-135	1.21958	0.74	0.437	6.47e-131	FLS		Ywhab	1.43e-11	0.348788	0.857	0.876	3.93e-07	SubP		Arhgap5	1.9e-06	0.304578	0.633	0.632	0.0522572	SubF1		Gm32219	0.00159959	0.957808	0.289	0.196	1	SubF2		Eif3j1	1.84e-58	0.41569	0.566	0.438	5.07e-54	PSF		Clic4	4.12e-25
Isg15	3.75e-16	0.341256	0.39	0.238	1.03e-11	LinP		Dctn2	3.92e-135	0.787459	0.957	0.804	1.08e-130	FLS		Nckap1	1.49e-11	0.721297	0.61	0.596	4.11e-07	SubP		Fgf7	2.1e-06	0.317531	0.296	0.247	0.0576744	SubF1		Ppp2r2d	0.00161547	0.414815	0.554	0.459	1	SubF2		Cercam	3.29e-58	0.328656	0.604	0.455	9.04e-54	PSF		Synpo	8.26e-25
Ube2e3	3.98e-16	0.521954	0.715	0.591	1.09e-11	LinP		Slc25a5	7.89e-135	0.782088	0.958	0.759	2.17e-130	FLS		Trim35	1.76e-11	0.835124	0.556	0.516	4.85e-07	SubP		Epn2	2.22e-06	0.414306	0.357	0.317	0.0609607	SubF1		Ptx3	0.0016496	0.48315	0.398	0.292	1	SubF2		Rab31	3.46e-58	0.358258	0.633	0.502	9.51e-54	PSF		Zcrb1	8.47e-25
Cd82	6.15e-16	0.889238	0.349	0.215	1.69e-11	LinP		Tmem43	1.05e-134	1.10339	0.842	0.564	2.9e-130	FLS		Zeb2	3.48e-11	0.416851	0.695	0.614	9.58e-07	SubP		Pqlc3	2.53e-06	0.350191	0.389	0.347	0.069493	SubF1		Mast4	0.001666	0.36344	0.47	0.347	1	SubF2		Nxn	3.58e-58	0.547815	0.314	0.199	9.85e-54	PSF		Kdelr3	1.6e-24
Acsl4	6.84e-16	0.872836	0.413	0.275	1.88e-11	LinP		Tuba1c	1.09e-134	1.07858	0.703	0.358	3e-130	FLS		Pcdh18	3.87e-11	1.09506	0.325	0.225	1.06e-06	SubP		Jag1	2.55e-06	0.504154	0.303	0.26	0.0701259	SubF1		Mgst1	0.00168462	0.335573	0.711	0.557	1	SubF2		Gng2	3.77e-58	0.546291	0.317	0.202	1.04e-53	PSF		Fkbp14	1.64e-24
Ube2i	7.28e-16	0.39292	0.872	0.798	2e-11	LinP		Atp1b3	3.3e-134	0.981027	0.855	0.572	9.09e-130	FLS		Cers6	4.7e-11	1.33807	0.267	0.177	1.29e-06	SubP		Ei24	2.79e-06	0.320069	0.432	0.396	0.0767546	SubF1		Rhoc	0.00169059	0.258199	0.976	0.942	1	SubF2		Plat	5.71e-58	0.25833	0.591	0.437	1.57e-53	PSF		Fam98a	1.85e-24
Swap70	7.44e-16	0.811101	0.436	0.301	2.05e-11	LinP		Bsg	3.4e-134	0.550619	0.999	0.983	9.36e-130	FLS		Adam15	4.74e-11	0.841443	0.5	0.454	1.3e-06	SubP		Slc16a1	2.87e-06	0.407816	0.332	0.29	0.078851	SubF1		Arsi	0.0016947	0.524172	0.518	0.418	1	SubF2		Dnajb9	5.78e-58	0.396794	0.664	0.541	1.59e-53	PSF		Acot7	1.91e-24
Lman2	8.42e-16	0.43451	0.789	0.685	2.32e-11	LinP		Pkm	1.63e-133	0.729499	0.99	0.918	4.49e-129	FLS		Sdcbp	5.54e-11	0.356457	0.783	0.809	1.53e-06	SubP		Nadk	3.02e-06	0.300661	0.445	0.412	0.0831041	SubF1		Nup98	0.00179974	0.333481	0.476	0.351	1	SubF2		Pak1	6.15e-58	0.619683	0.279	0.17	1.69e-53	PSF		Uaca	2.18e-24
Fubp1	9.68e-16	0.548966	0.649	0.524	2.66e-11	LinP		Pld3	1.72e-133	1.03314	0.818	0.529	4.73e-129	FLS		Ap2a2	5.78e-11	0.653331	0.61	0.586	1.59e-06	SubP		Slc31a2	3.02e-06	0.500611	0.257	0.216	0.0831688	SubF1		Btg1	0.00182257	0.291338	0.825	0.731	1	SubF2		Dnajc1	7.07e-58	0.313646	0.759	0.639	1.95e-53	PSF		Crispld2	2.7e-24
Filip1l	1.05e-15	0.584177	0.58	0.433	2.88e-11	LinP		Robo1	1.87e-133	1.3564	0.58	0.269	5.13e-129	FLS		Vasn	6.15e-11	0.553479	0.737	0.732	1.69e-06	SubP		Ptpra	3.63e-06	0.271074	0.624	0.62	0.0998651	SubF1		Cd82	0.00187531	0.496893	0.325	0.219	1	SubF2		Ier5	9.81e-58	0.331609	0.602	0.465	2.7e-53	PSF		Neat1	3.76e-24
Thap2	1.21e-15	0.682827	0.461	0.315	3.33e-11	LinP		Cavin3	1.95e-133	0.631975	0.996	0.962	5.37e-129	FLS		Lars2	6.18e-11	0.596814	0.865	0.89	1.7e-06	SubP		Abhd14b	3.68e-06	0.433606	0.251	0.207	0.10121	SubF1		Sumo3	0.00189259	0.306166	0.717	0.634	1	SubF2		Gulp1	1.06e-57	0.353371	0.521	0.378	2.9e-53	PSF		Lrrc59	4.14e-24
Bmper	1.29e-15	0.53664	0.353	0.209	3.55e-11	LinP		Tsen15	4.64e-133	1.35512	0.619	0.307	1.28e-128	FLS		Tmem43	6.37e-11	0.720399	0.608	0.585	1.75e-06	SubP		Mat2b	3.78e-06	0.262008	0.576	0.562	0.104083	SubF1		Gm26917	0.0019767	0.442678	0.584	0.462	1	SubF2		Lactb	4.25e-57	0.60952	0.296	0.186	1.17e-52	PSF		Sox5	5.04e-24
Map1lc3a	1.34e-15	0.358436	0.929	0.886	3.69e-11	LinP		Psenen	1.28e-132	0.654279	0.98	0.873	3.53e-128	FLS		Svep1	7.97e-11	0.521448	0.554	0.453	2.19e-06	SubP		Camkk2	3.95e-06	0.391157	0.437	0.406	0.108821	SubF1		Axl	0.00204426	0.317546	0.831	0.741	1	SubF2		Mef2c	5.52e-57	0.420601	0.449	0.318	1.52e-52	PSF		Srsf9	5.96e-24
Tnfaip6	1.35e-15	0.806119	0.796	0.735	3.72e-11	LinP		CAAA01147332.1	1.15e-131	1.52388	0.455	0.175	3.17e-127	FLS		Ifngr1	8.24e-11	0.654902	0.584	0.538	2.27e-06	SubP		Adam9	4.09e-06	0.303578	0.527	0.51	0.112601	SubF1		Svbp	0.00205155	0.259124	0.904	0.8	1	SubF2		Uhrf2	6.17e-57	0.502807	0.554	0.422	1.7e-52	PSF		Fam20c	8.99e-24
Slc29a1	1.42e-15	0.319765	0.856	0.729	3.9e-11	LinP		Spcs2	1.75e-131	0.753589	0.952	0.81	4.8e-127	FLS		C1galt1	8.32e-11	1.04505	0.412	0.338	2.29e-06	SubP		Stat6	4.19e-06	0.386497	0.369	0.333	0.115382	SubF1		Capza1	0.00207486	0.309449	0.663	0.591	1	SubF2		Rab13	2.28e-56	0.393444	0.565	0.428	6.27e-52	PSF		Ttc7	9.55e-24
Anxa4	1.56e-15	0.535393	0.736	0.601	4.3e-11	LinP		Adprh	5.29e-131	0.989165	0.828	0.532	1.45e-126	FLS		Fam20a	9.33e-11	1.12914	0.329	0.238	2.57e-06	SubP		Rnf13	4.61e-06	0.262023	0.583	0.561	0.126898	SubF1		Chka	0.00218961	0.515135	0.416	0.316	1	SubF2		Wdr45b	3.29e-56	0.383287	0.579	0.447	9.05e-52	PSF		Cog6	1.15e-23
Egr1	1.58e-15	0.333157	0.94	0.862	4.35e-11	LinP		Ost4	6.11e-131	0.596013	0.997	0.952	1.68e-126	FLS		Samd4b	9.66e-11	0.850674	0.558	0.527	2.66e-06	SubP		Cbx5	4.68e-06	0.254508	0.545	0.519	0.12891	SubF1		Enah	0.00224911	0.417052	0.512	0.391	1	SubF2		Fndc4	5.97e-56	0.367844	0.427	0.292	1.64e-51	PSF		Nr1d1	1.49e-23
Psmd8	1.59e-15	0.334219	0.911	0.828	4.36e-11	LinP		Bax	2.06e-130	0.835266	0.951	0.778	5.67e-126	FLS		Tubb2b	1.47e-10	0.625416	0.544	0.45	4.05e-06	SubP		Akr7a5	6.49e-06	0.274384	0.525	0.511	0.178689	SubF1		Nfkbia	0.00225566	0.335615	0.807	0.754	1	SubF2		Ext1	6.79e-56	0.299851	0.644	0.503	1.87e-51	PSF		Ccdc12	1.5e-23
Bnip3	1.68e-15	0.759399	0.541	0.396	4.63e-11	LinP		Pgd	2.19e-130	1.0375	0.759	0.434	6.03e-126	FLS		Has2	1.52e-10	0.993208	0.323	0.224	4.17e-06	SubP		Ormdl2	6.82e-06	0.440561	0.27	0.228	0.187668	SubF1		Mcm6	0.00226133	0.751441	0.253	0.165	1	SubF2		Sec61a1	7.05e-56	0.281644	0.873	0.779	1.94e-51	PSF		Insig1	1.67e-23
Il6st	1.86e-15	0.403787	0.844	0.764	5.12e-11	LinP		Cspg4	2.82e-130	1.06983	0.705	0.372	7.77e-126	FLS		Comt	1.76e-10	0.486559	0.731	0.741	4.84e-06	SubP		Ank2	7.46e-06	0.269752	0.589	0.568	0.205261	SubF1		Mettl6	0.00240486	0.533399	0.265	0.172	1	SubF2		Pdlim5	8.05e-56	0.348053	0.561	0.427	2.21e-51	PSF		Cdk2ap1	1.73e-23
Jmjd1c	1.97e-15	0.702985	0.704	0.599	5.43e-11	LinP		Gm1821	3.95e-130	1.43969	0.395	0.133	1.09e-125	FLS		Prnp	1.76e-10	0.318343	0.898	0.913	4.85e-06	SubP		Tpcn1	8.63e-06	0.545032	0.259	0.222	0.237553	SubF1		Psmb7	0.0025269	0.289227	0.699	0.581	1	SubF2		Ptges	9.83e-56	0.395071	0.314	0.196	2.71e-51	PSF		Ldlrap1	2.19e-23
Atp6v1g1	2.15e-15	0.338199	0.968	0.918	5.91e-11	LinP		Eif4ebp1	1.13e-129	0.831202	0.93	0.719	3.12e-125	FLS		Camk2n1	2.24e-10	1.13269	0.333	0.243	6.17e-06	SubP		Csgalnact2	8.77e-06	0.29751	0.519	0.504	0.241414	SubF1		Sigmar1	0.00258607	0.52306	0.608	0.505	1	SubF2		Impdh1	1.18e-55	0.473859	0.468	0.345	3.25e-51	PSF		Nrk	2.29e-23
Edem2	2.15e-15	0.696254	0.466	0.323	5.92e-11	LinP		Psmd6	1.51e-129	0.932482	0.857	0.577	4.17e-125	FLS		Cebpd	2.38e-10	0.296931	0.773	0.733	6.55e-06	SubP		Tcn2	9.38e-06	0.264704	0.54	0.501	0.25816	SubF1		Vasp	0.00261869	0.353742	0.578	0.488	1	SubF2		Tanc2	1.67e-55	0.525338	0.306	0.193	4.58e-51	PSF		Kazald1	2.55e-23
Anpep	2.27e-15	0.577286	0.686	0.551	6.26e-11	LinP		Acp5	1.32e-128	1.10558	0.733	0.415	3.63e-124	FLS		Kctd9	2.55e-10	1.23585	0.317	0.231	7.03e-06	SubP		Creld1	1.06e-05	0.451932	0.312	0.272	0.292867	SubF1		Nlgn2	0.00268094	0.537214	0.355	0.265	1	SubF2		Slc39a14	1.81e-55	0.394286	0.614	0.483	4.97e-51	PSF		Bgn	2.58e-23
Rbbp4	2.48e-15	0.492266	0.736	0.611	6.81e-11	LinP		Usp24	1.9e-128	1.40609	0.546	0.246	5.22e-124	FLS		B4galt1	3.06e-10	0.442528	0.723	0.723	8.41e-06	SubP		Ankrd46	1.08e-05	0.404936	0.322	0.289	0.297676	SubF1		Stat3	0.0027017	0.333502	0.855	0.757	1	SubF2		Rsrc2	3.42e-55	0.36379	0.713	0.599	9.42e-51	PSF		Eef1e1	2.63e-23
Pon2	2.81e-15	0.523475	0.543	0.399	7.73e-11	LinP		Rnf7	2.35e-127	0.755688	0.953	0.808	6.47e-123	FLS		mt-Rnr1	3.87e-10	0.804724	0.271	0.173	1.07e-05	SubP		Plscr3	1.09e-05	0.271616	0.598	0.596	0.299908	SubF1		Washc5	0.0027875	0.523677	0.367	0.264	1	SubF2		Tmem150a	5.34e-55	0.400366	0.439	0.308	1.47e-50	PSF		Msn	2.84e-23
Anxa3	2.87e-15	0.29449	0.621	0.456	7.89e-11	LinP		Atp6v0c-ps2	2.72e-127	1.84717	0.282	0.076	7.48e-123	FLS		Prkca	4.51e-10	0.783836	0.486	0.434	1.24e-05	SubP		Pygl	1.14e-05	0.451992	0.278	0.24	0.313059	SubF1		Ttc17	0.00280498	0.520976	0.277	0.18	1	SubF2		Ephb2	6.53e-55	0.423736	0.333	0.213	1.8e-50	PSF		Gpatch11	2.93e-23
Bin1	3.39e-15	0.547891	0.638	0.499	9.32e-11	LinP		Fam177a	4.33e-127	2.0548	0.32	0.098	1.19e-122	FLS		Psd3	5.58e-10	0.832903	0.468	0.404	1.54e-05	SubP		Ino80c	1.26e-05	0.429631	0.261	0.223	0.347121	SubF1		Cdk19	0.00283993	0.722479	0.277	0.19	1	SubF2		Nfatc2	1.43e-54	0.338604	0.343	0.222	3.92e-50	PSF		Cycs	3.38e-23
Stard3nl	3.42e-15	0.539895	0.645	0.506	9.42e-11	LinP		Calm2	5.66e-127	0.467827	0.999	0.977	1.56e-122	FLS		Flnc	5.71e-10	0.846632	0.472	0.406	1.57e-05	SubP		Tmem159	1.27e-05	0.286221	0.469	0.442	0.349966	SubF1		Serpinb9	0.00291848	0.591701	0.259	0.168	1	SubF2		Tmem64	1.98e-54	0.547176	0.287	0.178	5.46e-50	PSF		Runx2	3.42e-23
Eif1b	3.62e-15	0.422942	0.821	0.732	9.95e-11	LinP		Tspan3	2.5e-126	0.65801	0.973	0.872	6.89e-122	FLS		Inpp1	5.96e-10	1.02081	0.341	0.257	1.64e-05	SubP		Vps13a	1.33e-05	0.449832	0.254	0.215	0.36487	SubF1		Has2	0.00298765	0.411571	0.325	0.226	1	SubF2		Armcx3	2.4e-54	0.284713	0.719	0.595	6.61e-50	PSF		Serpine2	3.93e-23
M6pr	4.64e-15	0.574571	0.567	0.428	1.28e-10	LinP		Papd4	3.65e-126	2.0345	0.261	0.068	1e-121	FLS		Medag	7e-10	0.383397	0.773	0.729	1.93e-05	SubP		Acly	1.44e-05	0.324878	0.405	0.374	0.395532	SubF1		Stxbp1	0.00314654	0.741816	0.301	0.217	1	SubF2		Riok3	2.98e-54	0.350604	0.678	0.55	8.2e-50	PSF		Siah2	5.12e-23
Id3	5.11e-15	0.438816	0.929	0.865	1.41e-10	LinP		Adrm1	4.58e-126	1.12436	0.769	0.464	1.26e-121	FLS		Sh3d19	8.97e-10	0.682178	0.588	0.569	2.47e-05	SubP		Gamt	1.45e-05	0.332523	0.483	0.46	0.400013	SubF1		Nit2	0.0031991	0.456722	0.392	0.289	1	SubF2		Ebpl	1.94e-53	0.33858	0.662	0.529	5.33e-49	PSF		Srebf2	5.53e-23
Acads	5.19e-15	0.787538	0.461	0.329	1.43e-10	LinP		Timm17a	6.87e-126	0.905932	0.867	0.613	1.89e-121	FLS		Psmb8	9.59e-10	0.734119	0.424	0.333	2.64e-05	SubP		Wwp1	1.59e-05	0.313578	0.43	0.4	0.438759	SubF1		Pde8a	0.00326656	0.309999	0.542	0.426	1	SubF2		Ormdl3	2.35e-53	0.361884	0.569	0.438	6.46e-49	PSF		Nfasc	5.62e-23
Plekho1	5.25e-15	1.02986	0.25	0.14	1.44e-10	LinP		Xdh	8.93e-126	1.15397	0.548	0.234	2.46e-121	FLS		Arpc1a	1.19e-09	0.543778	0.701	0.695	3.28e-05	SubP		Ap2a2	1.76e-05	0.278492	0.589	0.587	0.48394	SubF1		Pdk3	0.00334987	0.553905	0.319	0.223	1	SubF2		Eif2s3y	5.44e-53	0.509853	0.281	0.174	1.5e-48	PSF		Gne	5.78e-23
Trib1	5.71e-15	0.468191	0.553	0.395	1.57e-10	LinP		Mdh1	1.76e-125	0.937999	0.877	0.628	4.84e-121	FLS		Basp1	1.27e-09	0.91114	0.363	0.268	3.48e-05	SubP		Atrnl1	2.3e-05	0.419056	0.28	0.244	0.633355	SubF1		Tfpi2	0.00340526	0.47139	0.283	0.191	1	SubF2		Auts2	6.9e-53	0.293381	0.752	0.632	1.9e-48	PSF		Arf2	5.83e-23
Laptm4b	5.81e-15	0.765448	0.484	0.355	1.6e-10	LinP		0610037L13Rik	1.84e-125	1.56501	0.331	0.1	5.06e-121	FLS		Prr13	1.46e-09	0.466825	0.691	0.684	4.01e-05	SubP		Nox4	2.4e-05	0.382816	0.359	0.321	0.659983	SubF1		Atg4b	0.00352854	0.502377	0.349	0.252	1	SubF2		Myo1d	9.82e-53	0.355404	0.514	0.38	2.7e-48	PSF		Cd200	8.03e-23
Heg1	6.45e-15	0.390054	0.491	0.334	1.77e-10	LinP		Selenof	3.33e-125	0.478452	1	0.982	9.17e-121	FLS		Sestd1	1.54e-09	1.09454	0.345	0.269	4.25e-05	SubP		Rab5b	2.53e-05	0.375076	0.407	0.383	0.697494	SubF1		Sec63	0.00357558	0.300824	0.681	0.601	1	SubF2		Plaur	1.34e-52	0.259854	0.402	0.274	3.68e-48	PSF		Usp50	1.16e-22
Cd302	6.47e-15	0.288145	0.865	0.785	1.78e-10	LinP		Nipsnap3b	4.42e-125	1.235	0.621	0.307	1.22e-120	FLS		Ptx3	1.79e-09	1.09656	0.378	0.29	4.94e-05	SubP		Snx2	2.62e-05	0.308254	0.618	0.618	0.720748	SubF1		Spcs2	0.00358312	0.264329	0.892	0.82	1	SubF2		Cda	1.68e-52	0.572954	0.327	0.22	4.64e-48	PSF		Iars	1.24e-22
Rbpms	6.54e-15	0.844213	0.324	0.197	1.8e-10	LinP		Tgfb1	8.48e-125	1.07933	0.722	0.396	2.33e-120	FLS		Coro2b	1.82e-09	1.15983	0.287	0.204	5.02e-05	SubP		Maf1	2.77e-05	0.29478	0.484	0.465	0.760852	SubF1		Cep170	0.0036613	0.324064	0.566	0.463	1	SubF2		Lgmn	1.82e-52	0.31448	0.803	0.678	5e-48	PSF		Csgalnact2	1.32e-22
Smarcb1	8.29e-15	0.489376	0.693	0.562	2.28e-10	LinP		Eif1b	1.2e-124	0.875119	0.916	0.72	3.29e-120	FLS		Rps2-ps10	1.94e-09	0.772898	0.273	0.175	5.33e-05	SubP		Tmem106c	2.81e-05	0.456773	0.301	0.271	0.7733	SubF1		Fhl1	0.00366564	0.406317	0.759	0.68	1	SubF2		Ubxn4	2.73e-52	0.27131	0.84	0.737	7.5e-48	PSF		Slc33a1	1.32e-22
Plscr4	1.02e-14	0.692444	0.293	0.168	2.81e-10	LinP		Tmem106a	1.87e-124	1.406	0.454	0.174	5.15e-120	FLS		Ei24	1.96e-09	0.777978	0.458	0.398	5.4e-05	SubP		Vsir	3.02e-05	0.380449	0.327	0.292	0.830257	SubF1		Asxl1	0.00366811	0.578704	0.325	0.232	1	SubF2		Micos10	4.92e-52	0.255017	0.838	0.737	1.36e-47	PSF		Mark3	1.37e-22
Ifi207	1.07e-14	0.677157	0.34	0.206	2.95e-10	LinP		Tpd52l2	3.55e-124	0.907171	0.888	0.657	9.77e-120	FLS		Sri	2.13e-09	0.382719	0.811	0.858	5.87e-05	SubP		Pik3r1	3.03e-05	0.459711	0.493	0.48	0.833662	SubF1		Fbxo17	0.00373237	0.351901	0.392	0.278	1	SubF2		Mnat1	5.36e-52	0.387704	0.48	0.354	1.47e-47	PSF		Tomm20	1.64e-22
Smim10l1	1.12e-14	0.430576	0.755	0.64	3.07e-10	LinP		Dda1	1.56e-123	0.950189	0.807	0.506	4.29e-119	FLS		Stxbp6	2.25e-09	0.735952	0.454	0.378	6.2e-05	SubP		Rbms3	3.72e-05	0.355186	0.555	0.556	1	SubF1		Czib	0.00382225	0.320544	0.566	0.454	1	SubF2		Pxdc1	8.38e-52	0.374862	0.526	0.397	2.3e-47	PSF		Dhcr24	1.79e-22
Atp5g3	1.22e-14	0.545285	0.933	0.892	3.35e-10	LinP		Rps2-ps10	2.29e-123	1.07429	0.454	0.155	6.31e-119	FLS		Acvrl1	2.52e-09	0.966893	0.378	0.302	6.92e-05	SubP		Tmem131	3.93e-05	0.33312	0.379	0.35	1	SubF1		Phlda3	0.00393075	0.26902	0.729	0.64	1	SubF2		Nktr	1.31e-51	0.287772	0.809	0.715	3.59e-47	PSF		Lgr4	2.22e-22
Gstm1	1.29e-14	0.446528	0.574	0.424	3.55e-10	LinP		Snx3	5.08e-123	0.737383	0.969	0.866	1.4e-118	FLS		Limch1	2.58e-09	1.10071	0.313	0.226	7.09e-05	SubP		Tacc2	3.98e-05	0.36555	0.326	0.289	1	SubF1		Dcakd	0.00403216	0.377453	0.464	0.362	1	SubF2		Senp6	1.34e-51	0.278235	0.786	0.68	3.69e-47	PSF		Rom1	2.32e-22
Nav1	1.42e-14	0.499983	0.7	0.582	3.89e-10	LinP		H2-Q4	1.26e-122	1.54531	0.355	0.117	3.48e-118	FLS		Npepl1	2.75e-09	0.852877	0.472	0.421	7.57e-05	SubP		Sqor	4.27e-05	0.331152	0.263	0.224	1	SubF1		Upf2	0.00413459	0.469267	0.367	0.269	1	SubF2		Tns3	2.36e-51	0.38674	0.416	0.293	6.49e-47	PSF		Adarb1	2.46e-22
CAAA01147332.1	1.69e-14	0.56147	0.328	0.192	4.65e-10	LinP		H2-Q7	1.32e-122	1.76414	0.344	0.112	3.62e-118	FLS		Agfg1	2.76e-09	0.944756	0.44	0.397	7.6e-05	SubP		Mospd3	4.31e-05	0.300094	0.387	0.35	1	SubF1		Ptbp3	0.00414423	0.349226	0.699	0.614	1	SubF2		Cul1	3.93e-51	0.349197	0.734	0.616	1.08e-46	PSF		Atp2b1	3.02e-22
Tmem50a	1.91e-14	0.294353	0.94	0.879	5.24e-10	LinP		Tmem126a	1.54e-122	0.929292	0.832	0.549	4.23e-118	FLS		Galnt1	2.8e-09	0.519471	0.645	0.628	7.72e-05	SubP		Cited2	4.37e-05	0.270678	0.422	0.382	1	SubF1		P2ry10b	0.0041656	0.379885	0.464	0.353	1	SubF2		Eml1	4.03e-51	0.394071	0.519	0.395	1.11e-46	PSF		Mdga1	3.04e-22
Nnmt	2.04e-14	0.384392	0.81	0.714	5.61e-10	LinP		Cox7a2	2.26e-122	0.508795	0.994	0.94	6.22e-118	FLS		Apbb1ip	3.5e-09	0.949173	0.367	0.286	9.63e-05	SubP		Mif4gd	4.68e-05	0.354323	0.357	0.328	1	SubF1		Hnrnpd	0.00430712	0.253412	0.639	0.524	1	SubF2		Soat1	4.34e-51	0.407749	0.406	0.285	1.19e-46	PSF		Xpot	3.06e-22
Rnaset2a	2.8e-14	0.622588	0.415	0.282	7.71e-10	LinP		H2BeGFP	3.89e-122	1.13502	0.396	0.135	1.07e-117	FLS		Gan	3.54e-09	1.44941	0.259	0.18	9.75e-05	SubP		Flot2	4.73e-05	0.320243	0.455	0.432	1	SubF1		Mrps11	0.00436287	0.402966	0.506	0.381	1	SubF2		Zc3h15	7.21e-51	0.310591	0.722	0.597	1.98e-46	PSF		Cpne8	3.59e-22
Ap3s1	3.01e-14	0.518363	0.796	0.72	8.28e-10	LinP		Ndufv2	1.3e-121	0.824846	0.91	0.682	3.57e-117	FLS		Tpst1	3.9e-09	0.552268	0.602	0.567	0.000107232	SubP		Twf2	4.81e-05	0.361266	0.316	0.28	1	SubF1		Hnrnpm	0.00436892	0.333298	0.759	0.678	1	SubF2		Hes6	1.02e-50	0.56253	0.391	0.28	2.8e-46	PSF		Tmem30a	3.59e-22
Rpl35	3.44e-14	0.266422	1	0.994	9.48e-10	LinP		Hyi	1.6e-121	1.48161	0.33	0.101	4.41e-117	FLS		Plin3	4.49e-09	0.705949	0.588	0.571	0.000123551	SubP		Tprkb	5.2e-05	0.420155	0.294	0.262	1	SubF1		Nrep	0.00437135	0.664461	0.645	0.551	1	SubF2		Cd276	1.05e-50	0.372709	0.569	0.439	2.89e-46	PSF		Pde3a	3.7e-22
Snhg1	3.46e-14	0.392127	0.821	0.716	9.53e-10	LinP		Rbx1	2.37e-121	0.541637	0.993	0.928	6.53e-117	FLS		Ccdc50	4.73e-09	0.614039	0.61	0.6	0.00013003	SubP		Daam2	5.52e-05	0.399384	0.278	0.241	1	SubF1		Tmem126a	0.00438275	0.332044	0.669	0.569	1	SubF2		Inf2	1.41e-50	0.393515	0.444	0.322	3.88e-46	PSF		Chpf2	3.96e-22
Pdlim1	3.86e-14	0.539612	0.612	0.467	1.06e-09	LinP		Acly	6.58e-121	1.10258	0.667	0.352	1.81e-116	FLS		Pygl	6.41e-09	1.2065	0.317	0.241	0.000176373	SubP		Fam189b	5.61e-05	0.425564	0.298	0.264	1	SubF1		Etv6	0.00438968	0.486237	0.277	0.186	1	SubF2		Atrx	2.64e-50	0.274855	0.809	0.704	7.28e-46	PSF		Cemip	4.18e-22
Itgb5	4.04e-14	0.373658	0.872	0.815	1.11e-09	LinP		Def6	1.61e-120	1.44784	0.447	0.175	4.42e-116	FLS		Rac1	6.44e-09	0.278101	0.896	0.928	0.000177118	SubP		Retreg2	5.89e-05	0.299909	0.445	0.415	1	SubF1		Plcb3	0.00445996	0.529332	0.277	0.189	1	SubF2		1110038B12Rik	3.47e-50	0.308361	0.76	0.639	9.55e-46	PSF		Rcn3	4.39e-22
Fndc3a	4.18e-14	0.551778	0.633	0.505	1.15e-09	LinP		Got1	1.93e-120	1.12833	0.652	0.333	5.3e-116	FLS		Ntn1	7.43e-09	0.787253	0.462	0.391	0.000204412	SubP		Tnfaip1	6.16e-05	0.30553	0.522	0.513	1	SubF1		Ipo4	0.00452383	0.515894	0.41	0.319	1	SubF2		Nt5c	4.31e-50	0.290149	0.708	0.579	1.19e-45	PSF		Tmem39a	4.98e-22
Fzd4	4.77e-14	0.836635	0.273	0.157	1.31e-09	LinP		Tex264	2.85e-120	0.834981	0.904	0.693	7.83e-116	FLS		Syne2	8.61e-09	1.04547	0.333	0.251	0.000236919	SubP		Nsg1	6.19e-05	0.378606	0.439	0.402	1	SubF1		Hes1	0.00458323	0.483174	0.59	0.509	1	SubF2		Rnf150	1.62e-49	0.514704	0.32	0.211	4.47e-45	PSF		Tent5a	5.15e-22
Eif4e	5.11e-14	0.53998	0.716	0.617	1.41e-09	LinP		Ilk	3.12e-120	0.895847	0.891	0.647	8.57e-116	FLS		Ckb	8.61e-09	0.271929	0.697	0.626	0.000236996	SubP		Ctsf	6.24e-05	0.271732	0.529	0.51	1	SubF1		Daam1	0.00460555	0.666705	0.361	0.268	1	SubF2		Vasn	1.93e-49	0.278278	0.795	0.684	5.3e-45	PSF		Endod1	5.35e-22
Rhoj	6.19e-14	0.309935	0.858	0.746	1.7e-09	LinP		Trappc6b	6.62e-120	0.830329	0.897	0.683	1.82e-115	FLS		Rras	8.7e-09	0.506725	0.679	0.696	0.000239275	SubP		Rhbdf1	6.74e-05	0.275732	0.4	0.367	1	SubF1		Lrrc42	0.00463018	0.372411	0.536	0.434	1	SubF2		Ptpn2	2.46e-49	0.384816	0.439	0.317	6.78e-45	PSF		Gars	5.36e-22
Pde8a	6.3e-14	0.575976	0.566	0.422	1.73e-09	LinP		Olfml2a	7.32e-120	1.50074	0.281	0.077	2.01e-115	FLS		Hebp2	9.41e-09	1.01086	0.335	0.257	0.000258893	SubP		H2-T23	7.32e-05	0.327123	0.368	0.335	1	SubF1		Ppp6r1	0.00463556	0.392217	0.343	0.244	1	SubF2		Rxylt1	3.12e-49	0.365389	0.505	0.378	8.58e-45	PSF		1810055G02Rik	5.66e-22
Ndufs7	7.52e-14	0.365061	0.844	0.757	2.07e-09	LinP		Rnd2	1.72e-119	1.88712	0.323	0.102	4.74e-115	FLS		Lpar1	9.5e-09	0.379796	0.753	0.786	0.000261364	SubP		Ccdc6	8.07e-05	0.322985	0.42	0.393	1	SubF1		Snx12	0.00471134	0.392829	0.506	0.387	1	SubF2		Rlim	3.47e-49	0.35214	0.535	0.407	9.55e-45	PSF		Ttc37	6.72e-22
Stx6	8.07e-14	0.670756	0.401	0.272	2.22e-09	LinP		Cd9	2.63e-119	0.681042	0.999	0.988	7.23e-115	FLS		Col5a3	1.03e-08	0.391844	0.827	0.79	0.000284302	SubP		Tshz2	8.8e-05	0.304777	0.346	0.307	1	SubF1		Rab7b	0.00472803	0.432233	0.331	0.232	1	SubF2		Chpf	3.92e-49	0.270468	0.728	0.607	1.08e-44	PSF		Aldh18a1	6.88e-22
Hadhb	9.5e-14	0.487748	0.651	0.522	2.61e-09	LinP		Chst12	2.81e-119	1.01813	0.848	0.593	7.72e-115	FLS		Rnd3	1.08e-08	0.716478	0.504	0.438	0.000297402	SubP		Samd9l	9.46e-05	0.304891	0.375	0.344	1	SubF1		Rrs1	0.00474528	0.475415	0.331	0.239	1	SubF2		Atf7	4.2e-49	0.374917	0.473	0.349	1.16e-44	PSF		Emc6	7.72e-22
Bsg	9.6e-14	0.273049	0.996	0.984	2.64e-09	LinP		Ssbp4	3.03e-119	0.953241	0.836	0.592	8.33e-115	FLS		Etfa	1.68e-08	0.506367	0.683	0.708	0.000462141	SubP		Tango2	9.51e-05	0.471218	0.267	0.234	1	SubF1		Cotl1	0.00475469	0.406371	0.367	0.265	1	SubF2		Izumo4	4.99e-49	0.455573	0.342	0.231	1.37e-44	PSF		Aopep	8.77e-22
Deptor	9.62e-14	0.716778	0.317	0.192	2.65e-09	LinP		Gss	3.23e-119	1.58579	0.391	0.143	8.9e-115	FLS		Fam111a	1.7e-08	0.921664	0.303	0.219	0.000466984	SubP		Agap1	9.98e-05	0.407617	0.323	0.296	1	SubF1		Rhou	0.00482138	0.42511	0.277	0.19	1	SubF2		Trib1	5.94e-49	0.369112	0.47	0.349	1.63e-44	PSF		Slc35b2	8.87e-22
Erh	1.15e-13	0.527468	0.739	0.644	3.15e-09	LinP		Ndufa7	4.29e-119	0.558321	0.985	0.919	1.18e-114	FLS		Fam126a	1.79e-08	1.04797	0.333	0.265	0.000492987	SubP		AY036118	0.000101339	0.258581	0.759	0.816	1	SubF1		Rabggtb	0.00494545	0.316597	0.542	0.431	1	SubF2		H2afy2	8.62e-49	0.430454	0.31	0.199	2.37e-44	PSF		Apbb2	9.59e-22
Ttll7	1.25e-13	0.99715	0.259	0.152	3.45e-09	LinP		Wisp2	4.56e-119	1.18427	0.317	0.095	1.26e-114	FLS		Zmiz1	1.86e-08	0.708686	0.522	0.503	0.000511055	SubP		Gas2l1	0.000101778	0.35866	0.447	0.435	1	SubF1		Galnt16	0.00497152	0.299856	0.404	0.298	1	SubF2		Nus1	1.11e-48	0.349668	0.539	0.413	3.06e-44	PSF		Rabac1	9.94e-22
Impdh2	1.28e-13	0.521436	0.725	0.601	3.52e-09	LinP		Capns1	5.07e-119	0.59483	0.986	0.921	1.39e-114	FLS		Mylip	2.44e-08	1.10909	0.4	0.349	0.000672467	SubP		Cab39l	0.000106885	0.346075	0.354	0.328	1	SubF1		Eef1akmt1	0.00498815	0.387116	0.512	0.436	1	SubF2		Epb41l4aos	1.18e-48	0.556635	0.282	0.182	3.26e-44	PSF		Ssr3	1.02e-21
Ccnl1	1.3e-13	0.509408	0.798	0.721	3.58e-09	LinP		Timm8b	1.27e-118	0.79157	0.901	0.663	3.48e-114	FLS		Dync1h1	2.53e-08	0.507271	0.693	0.717	0.000695636	SubP		Kctd17	0.000114436	0.35141	0.478	0.476	1	SubF1		Sdhc	0.00517427	0.356402	0.657	0.567	1	SubF2		Myo7a	1.6e-48	0.563687	0.251	0.154	4.39e-44	PSF		Fgfr1op2	1.16e-21
Tmbim6	1.35e-13	0.359121	0.911	0.845	3.7e-09	LinP		Igfbp5	3.93e-118	0.82707	0.899	0.627	1.08e-113	FLS		Rap2a	2.87e-08	0.878498	0.404	0.35	0.000790258	SubP		Phlda3	0.000124061	0.326543	0.632	0.642	1	SubF1		Man2a1	0.00524267	0.326002	0.777	0.723	1	SubF2		Adamts12	1.67e-48	0.30127	0.38	0.259	4.59e-44	PSF		Gm15867	1.27e-21
Zfp637	1.78e-13	0.595987	0.567	0.442	4.89e-09	LinP		Tmbim4	4.45e-118	0.862811	0.908	0.671	1.23e-113	FLS		Fam32a	2.93e-08	0.687081	0.552	0.546	0.000805708	SubP		Psd3	0.000138399	0.352951	0.422	0.405	1	SubF1		Chmp5	0.00526111	0.258088	0.759	0.663	1	SubF2		Rgs2	1.71e-48	0.276736	0.418	0.294	4.69e-44	PSF		Akap9	1.32e-21
Pqlc1	2.59e-13	0.769904	0.427	0.302	7.12e-09	LinP		Chmp5	5.15e-118	0.875731	0.88	0.645	1.42e-113	FLS		Rps6ka3	2.95e-08	0.766683	0.47	0.436	0.000811375	SubP		Npepl1	0.00016844	0.294314	0.442	0.42	1	SubF1		Gna13	0.00530501	0.403428	0.572	0.476	1	SubF2		Ephb3	1.85e-48	0.517419	0.265	0.165	5.09e-44	PSF		Gpr180	1.76e-21
Klhl24	3e-13	0.558087	0.598	0.465	8.26e-09	LinP		Bok	5.21e-118	1.01192	0.646	0.32	1.43e-113	FLS		Ptp4a2	3.73e-08	0.401018	0.819	0.873	0.00102575	SubP		Rab3il1	0.000174722	0.307157	0.402	0.375	1	SubF1		Katnbl1	0.00531331	0.377411	0.301	0.205	1	SubF2		Mtmr11	3.15e-48	0.404772	0.419	0.3	8.66e-44	PSF		Rexo2	2.43e-21
Rabggtb	3.35e-13	0.537158	0.553	0.427	9.21e-09	LinP		Ndufb6	1.63e-117	0.828645	0.912	0.703	4.48e-113	FLS		Gm10260	4.19e-08	0.753443	0.267	0.176	0.0011523	SubP		Iah1	0.000205709	0.277511	0.505	0.494	1	SubF1		Cyth1	0.00535005	0.446111	0.259	0.171	1	SubF2		Fbxl7	4.57e-48	0.512623	0.261	0.162	1.26e-43	PSF		Rarg	2.84e-21
Cbr1	3.52e-13	0.601714	0.52	0.397	9.68e-09	LinP		Cnbp	1.68e-117	0.732879	0.969	0.864	4.62e-113	FLS		Ergic1	4.24e-08	0.514387	0.633	0.633	0.00116723	SubP		Tmem140	0.000207529	0.255135	0.293	0.256	1	SubF1		Tra2a	0.00535762	0.352526	0.711	0.659	1	SubF2		Fxr1	4.78e-48	0.347856	0.598	0.471	1.32e-43	PSF		Paics	3.27e-21
Glul	3.62e-13	0.460936	0.546	0.396	9.96e-09	LinP		Gm10260	1.99e-117	0.956726	0.444	0.157	5.46e-113	FLS		Csnk1e	4.93e-08	0.7367	0.446	0.407	0.00135676	SubP		Acyp1	0.000218388	0.384733	0.318	0.289	1	SubF1		Ociad2	0.00539305	0.390049	0.476	0.379	1	SubF2		Ube2m	7.45e-48	0.255014	0.781	0.663	2.05e-43	PSF		Mrpl20	6.16e-21
Pdpn	3.87e-13	0.333583	0.835	0.733	1.06e-08	LinP		Tcta	5.32e-117	1.30352	0.542	0.253	1.46e-112	FLS		Serpina3n	5.28e-08	0.353663	0.53	0.442	0.00145382	SubP		Mpst	0.00022074	0.355374	0.344	0.316	1	SubF1		Dnajc25	0.00545196	0.267872	0.807	0.685	1	SubF2		Dleu2	8.85e-48	0.375913	0.494	0.373	2.44e-43	PSF		Slc2a13	7.38e-21
Bscl2	3.99e-13	0.613506	0.559	0.436	1.1e-08	LinP		Emc4	6.84e-117	1.10415	0.725	0.431	1.88e-112	FLS		Spag9	5.67e-08	0.394279	0.771	0.795	0.00156123	SubP		Elmo2	0.000221147	0.446344	0.278	0.249	1	SubF1		Fcho2	0.00557623	0.497115	0.464	0.366	1	SubF2		Strbp	1.13e-47	0.409342	0.287	0.186	3.12e-43	PSF		Prelid1	8.44e-21
Ndufa6	4.32e-13	0.416729	0.894	0.817	1.19e-08	LinP		Bin1	1.26e-116	1.01298	0.777	0.481	3.46e-112	FLS		Rala	6.95e-08	0.526513	0.681	0.702	0.00191224	SubP		Pacs2	0.000227219	0.348197	0.284	0.25	1	SubF1		Cflar	0.00561979	0.377471	0.548	0.461	1	SubF2		Atp13a3	2.55e-47	0.389582	0.456	0.338	7.01e-43	PSF		Usp6nl	9.29e-21
Son	4.69e-13	0.275769	0.924	0.89	1.29e-08	LinP		Dynlt1b	2.17e-116	1.77974	0.281	0.081	5.98e-112	FLS		Flnb	7.37e-08	1.01425	0.347	0.287	0.0020269	SubP		St3gal2	0.000229759	0.259623	0.443	0.419	1	SubF1		Phc2	0.00571809	0.462391	0.494	0.411	1	SubF2		Man1a2	4.97e-47	0.273716	0.686	0.558	1.37e-42	PSF		Actn4	9.38e-21
Dhrs7	5.33e-13	0.428511	0.702	0.579	1.47e-08	LinP		Gyg	4.03e-116	1.19205	0.624	0.315	1.11e-111	FLS		Adam9	7.79e-08	0.634492	0.54	0.511	0.00214224	SubP		1110012L19Rik	0.0002395	0.37601	0.254	0.222	1	SubF1		Cpd	0.0057546	0.341412	0.633	0.535	1	SubF2		Tspan9	5.7e-47	0.41146	0.353	0.24	1.57e-42	PSF		Tubb2a	1.12e-20
Ephx1	7.2e-13	0.643396	0.47	0.348	1.98e-08	LinP		Rsu1	4.04e-116	0.875933	0.906	0.698	1.11e-111	FLS		Mia3	7.82e-08	0.5364	0.705	0.724	0.00215183	SubP		Flrt2	0.000266878	0.325557	0.431	0.404	1	SubF1		Wdr74	0.00592375	0.436948	0.295	0.204	1	SubF2		Chka	5.85e-47	0.570793	0.376	0.272	1.61e-42	PSF		Gm26532	1.3e-20
Psme1	7.81e-13	0.420102	0.727	0.617	2.15e-08	LinP		Bnip3	4.2e-116	1.0755	0.698	0.377	1.16e-111	FLS		Chp1	8.65e-08	0.5813	0.594	0.591	0.00237989	SubP		Tnpo1	0.000272497	0.264095	0.484	0.471	1	SubF1		Otud5	0.00595202	0.600929	0.361	0.278	1	SubF2		Azin2	8.21e-47	0.444406	0.347	0.236	2.26e-42	PSF		Nudcd2	1.3e-20
Got1	8.19e-13	0.510966	0.491	0.352	2.25e-08	LinP		Uqcrc1	5.51e-116	0.836739	0.883	0.637	1.51e-111	FLS		Grb10	8.72e-08	0.387019	0.829	0.826	0.00239904	SubP		Ncoa3	0.00027877	0.37119	0.346	0.32	1	SubF1		Rcc2	0.00606165	0.386959	0.434	0.33	1	SubF2		Arfip2	9.39e-47	0.352354	0.452	0.329	2.58e-42	PSF		Ltv1	1.37e-20
Atp6v1f	8.43e-13	0.273981	0.906	0.855	2.32e-08	LinP		Rtl8c	6.21e-116	1.65372	0.279	0.08	1.71e-111	FLS		Ehd2	1.02e-07	0.520966	0.645	0.665	0.0028044	SubP		Camk1d	0.000281547	0.33616	0.329	0.3	1	SubF1		Lap3	0.00611483	0.331449	0.578	0.491	1	SubF2		Ptpn14	2.21e-46	0.387439	0.392	0.277	6.07e-42	PSF		H2-Ab1	2.23e-20
Pbdc1	9.07e-13	0.481813	0.676	0.55	2.5e-08	LinP		Rab1b	6.46e-116	0.961598	0.832	0.579	1.78e-111	FLS		Golim4	1.03e-07	0.545478	0.683	0.725	0.00282952	SubP		Myo9a	0.000338417	0.300632	0.469	0.457	1	SubF1		Arsb	0.00627784	0.45828	0.452	0.36	1	SubF2		Cttn	2.32e-46	0.253298	0.762	0.646	6.38e-42	PSF		Ppib	2.73e-20
Sgk1	9.56e-13	0.501318	0.814	0.739	2.63e-08	LinP		Eno1	1.49e-115	0.839224	0.892	0.661	4.09e-111	FLS		Atf5	1.14e-07	0.641031	0.53	0.5	0.0031316	SubP		Gpc4	0.00034238	0.332174	0.373	0.346	1	SubF1		Runx1t1	0.0063183	0.432448	0.542	0.446	1	SubF2		Ddx21	2.66e-46	0.44518	0.467	0.353	7.32e-42	PSF		Fn1	3e-20
Rab28	9.77e-13	0.450079	0.661	0.545	2.69e-08	LinP		Cyr61	2.55e-115	1.60505	0.346	0.118	7.03e-111	FLS		Pkdcc	1.35e-07	0.811545	0.398	0.33	0.00372527	SubP		Acap3	0.000357152	0.386718	0.286	0.256	1	SubF1		Pvr	0.00638407	0.47266	0.343	0.26	1	SubF2		Ttc3	3.07e-46	0.274027	0.774	0.657	8.44e-42	PSF		Pgm1	3.41e-20
Lpgat1	9.83e-13	0.490574	0.688	0.593	2.7e-08	LinP		Tgm2	3.23e-115	1.66947	0.51	0.227	8.89e-111	FLS		Ptgs2	2.16e-07	0.943294	0.376	0.295	0.00593845	SubP		Atp11a	0.000359443	0.307385	0.399	0.377	1	SubF1		Fus	0.00640118	0.293405	0.765	0.737	1	SubF2		Tax1bp3	3.53e-46	0.26274	0.798	0.683	9.72e-42	PSF		Dipk2a	4.01e-20
Ginm1	9.91e-13	0.470588	0.709	0.617	2.73e-08	LinP		Mea1	4.71e-115	1.05743	0.751	0.461	1.3e-110	FLS		Atp5o.1	2.2e-07	0.431192	0.265	0.168	0.00605634	SubP		Sdf2l1	0.000364263	0.483345	0.291	0.266	1	SubF1		Osmr	0.00644615	0.445194	0.506	0.408	1	SubF2		Mvb12a	3.92e-46	0.266011	0.759	0.636	1.08e-41	PSF		Nupr1	4.75e-20
Ninj1	9.99e-13	0.435138	0.596	0.462	2.75e-08	LinP		Khdrbs3	5.27e-115	1.3649	0.442	0.176	1.45e-110	FLS		2002-03-01	2.36e-07	0.628987	0.528	0.524	0.00648662	SubP		Ten1	0.000410583	0.345601	0.375	0.345	1	SubF1		Rbpms	0.00653402	0.451458	0.289	0.201	1	SubF2		Yif1b	5.84e-46	0.297627	0.772	0.664	1.61e-41	PSF		Shf	4.87e-20
Nfkbia	1.09e-12	0.549542	0.81	0.752	3.01e-08	LinP		Arl6ip5	8.15e-115	0.769696	0.946	0.784	2.24e-110	FLS		Aida	2.68e-07	0.558203	0.556	0.548	0.00736658	SubP		Plcd1	0.000435883	0.409812	0.316	0.294	1	SubF1		Zfas1	0.00669108	0.375276	0.596	0.526	1	SubF2		Tcea3	6.17e-46	0.264467	0.58	0.435	1.7e-41	PSF		Timp3	5.17e-20
Apex1	1.11e-12	0.610338	0.489	0.359	3.04e-08	LinP		Stxbp6	2.04e-114	1.07816	0.671	0.356	5.63e-110	FLS		Fam102b	2.73e-07	0.565031	0.606	0.595	0.00751222	SubP		Mvp	0.000460672	0.272316	0.437	0.42	1	SubF1		Plod3	0.00672634	0.276635	0.681	0.603	1	SubF2		Praf2	6.3e-46	0.285017	0.771	0.657	1.73e-41	PSF		Mapk6	5.46e-20
Ccnd2	1.17e-12	0.464466	0.785	0.684	3.22e-08	LinP		Scamp4	2.44e-114	1.76622	0.271	0.077	6.71e-110	FLS		Fez2	2.95e-07	0.926771	0.367	0.311	0.00810774	SubP		Capn1	0.000478446	0.317263	0.317	0.289	1	SubF1		Psmg4	0.00688019	0.34145	0.542	0.433	1	SubF2		Ppp1r12c	7.83e-46	0.371207	0.491	0.372	2.15e-41	PSF		Cib2	6.03e-20
Fam32a	1.41e-12	0.42354	0.663	0.542	3.87e-08	LinP		Ebf1	3.02e-114	0.650993	0.977	0.83	8.31e-110	FLS		Sptssa	3.16e-07	0.439888	0.687	0.707	0.00868554	SubP		Sun1	0.000508466	0.349177	0.36	0.339	1	SubF1		Tent2	0.00689616	0.477111	0.404	0.317	1	SubF2		Cops5	1.47e-45	0.33647	0.5	0.377	4.03e-41	PSF		Lmo4	9.54e-20
Btd	1.56e-12	0.711053	0.392	0.278	4.31e-08	LinP		Rala	7.32e-114	0.822722	0.897	0.685	2.01e-109	FLS		Pacs2	3.36e-07	1.04151	0.317	0.251	0.00923284	SubP		Ptgr1	0.00051615	0.394799	0.28	0.252	1	SubF1		Pdlim1	0.00700039	0.277079	0.602	0.471	1	SubF2		Lrrc32	1.94e-45	0.521709	0.312	0.21	5.35e-41	PSF		Piezo1	1.14e-19
Chmp4b	1.71e-12	0.351972	0.837	0.767	4.72e-08	LinP		Rpl3-ps1	1.33e-113	1.05502	0.381	0.129	3.66e-109	FLS		Eif4g3	3.64e-07	0.767544	0.486	0.458	0.010012	SubP		Ttyh2	0.000530835	0.336387	0.257	0.225	1	SubF1		Fxr1	0.0070158	0.267829	0.62	0.525	1	SubF2		Tiam2	4.18e-45	0.4006	0.312	0.208	1.15e-40	PSF		Trib1	1.31e-19
Gpr153	1.9e-12	0.497505	0.615	0.494	5.23e-08	LinP		Eif1ax	1.65e-113	0.71069	0.945	0.769	4.53e-109	FLS		Atrnl1	3.78e-07	1.14558	0.305	0.246	0.0104103	SubP		Zfyve9	0.000545503	0.341061	0.281	0.251	1	SubF1		Dram1	0.00719982	0.352486	0.482	0.376	1	SubF2		Cnot3	4.42e-45	0.36598	0.429	0.312	1.22e-40	PSF		Cdkn1a	1.43e-19
Il1r1	2.13e-12	0.587563	0.56	0.431	5.85e-08	LinP		1110046J04Rik	1.86e-113	1.35852	0.433	0.17	5.12e-109	FLS		Smarcc2	4.03e-07	0.761281	0.476	0.444	0.0110919	SubP		Mindy1	0.000557112	0.306916	0.349	0.325	1	SubF1		Asap3	0.00724446	0.504331	0.271	0.186	1	SubF2		Nuak1	4.46e-45	0.425076	0.358	0.247	1.23e-40	PSF		Nme1	2.27e-19
Cotl1	2.29e-12	0.592635	0.394	0.261	6.31e-08	LinP		Ass1	2.31e-113	1.5824	0.344	0.116	6.37e-109	FLS		Mat2a	4.32e-07	0.429354	0.729	0.749	0.0118776	SubP		Dram2	0.000605909	0.374945	0.298	0.274	1	SubF1		Jak2	0.00724945	0.540959	0.337	0.247	1	SubF2		Rlf	4.81e-45	0.443814	0.381	0.272	1.32e-40	PSF		3110040N11Rik	2.57e-19
Lancl1	2.32e-12	0.74171	0.33	0.216	6.38e-08	LinP		Cav2	2.5e-113	1.41428	0.497	0.221	6.89e-109	FLS		Pabpc1	4.83e-07	0.297763	0.928	0.934	0.0132875	SubP		Ppm1m	0.000608194	0.437065	0.299	0.275	1	SubF1		Rel	0.00727965	0.700401	0.283	0.204	1	SubF2		Rgs19	1.12e-44	0.5155	0.362	0.259	3.08e-40	PSF		Yipf6	2.67e-19
Tmem234	2.38e-12	0.315119	0.931	0.845	6.55e-08	LinP		Cd1d1	2.74e-113	1.585	0.415	0.162	7.55e-109	FLS		Acap2	4.97e-07	0.671056	0.506	0.477	0.0136716	SubP		Taok3	0.00063096	0.324587	0.364	0.339	1	SubF1		Psmd14	0.00730346	0.268651	0.651	0.534	1	SubF2		Ddx41	1.47e-44	0.401	0.46	0.346	4.06e-40	PSF		Timm17a	2.83e-19
Acyp2	2.55e-12	0.835832	0.266	0.161	7.01e-08	LinP		Vdac2	3.18e-113	0.711357	0.941	0.791	8.76e-109	FLS		Ndrg4	5.04e-07	0.770827	0.46	0.417	0.0138736	SubP		Rpp21	0.000685614	0.250371	0.465	0.446	1	SubF1		St3gal1	0.00730694	0.421398	0.512	0.426	1	SubF2		Sertad2	2.72e-44	0.370594	0.507	0.389	7.47e-40	PSF		Gbe1	3.15e-19
Ddit4	2.97e-12	0.77544	0.401	0.278	8.18e-08	LinP		Mdh2	3.95e-113	0.692405	0.954	0.805	1.09e-108	FLS		Acly	5.18e-07	0.836078	0.416	0.375	0.0142528	SubP		Git1	0.000696147	0.28206	0.357	0.331	1	SubF1		Ppp2r2a	0.00741217	0.462289	0.548	0.484	1	SubF2		Cdc16	4.18e-44	0.283019	0.638	0.512	1.15e-39	PSF		Col8a2	3.4e-19
Atp6v1h	3.27e-12	0.648172	0.505	0.388	8.98e-08	LinP		Arpc5l	1.29e-112	0.852692	0.843	0.576	3.55e-108	FLS		Cbr3	6.93e-07	0.735061	0.365	0.305	0.0190617	SubP		Rnpepl1	0.000706189	0.317014	0.309	0.283	1	SubF1		Cab39l	0.00751041	0.422618	0.44	0.329	1	SubF2		Zfp292	4.32e-44	0.317123	0.521	0.399	1.19e-39	PSF		Shmt2	3.48e-19
H2-T22	3.67e-12	0.558711	0.59	0.485	1.01e-07	LinP		Hspa1b	2.25e-112	1.45309	0.605	0.322	6.19e-108	FLS		Pik3r2	7.15e-07	0.815812	0.41	0.374	0.0196763	SubP		Zdhhc8	0.00071889	0.29049	0.409	0.394	1	SubF1		Nqo2	0.00769914	0.585977	0.313	0.23	1	SubF2		Fam3c	1.39e-43	0.290897	0.67	0.546	3.83e-39	PSF		Tvp23b	3.85e-19
Ccn2	4.17e-12	0.836866	0.516	0.41	1.15e-07	LinP		Cops6	2.3e-112	0.847949	0.863	0.604	6.34e-108	FLS		Stx4a	7.24e-07	0.520935	0.574	0.568	0.0199303	SubP		Lnx1	0.000747806	0.321662	0.271	0.241	1	SubF1		Plgrkt	0.00794757	0.392144	0.669	0.591	1	SubF2		Morc4	1.47e-43	0.429148	0.373	0.265	4.04e-39	PSF		Rftn2	4.08e-19
Hnrnpll	4.22e-12	0.6382	0.449	0.334	1.16e-07	LinP		Styx	2.41e-112	1.75271	0.336	0.114	6.62e-108	FLS		Psmb10	8.29e-07	0.825676	0.376	0.313	0.0228131	SubP		Cnrip1	0.000759153	0.340599	0.323	0.298	1	SubF1		Resf1	0.00795568	0.447286	0.56	0.483	1	SubF2		Tead1	2.09e-43	0.281047	0.58	0.456	5.75e-39	PSF		Psd3	5.05e-19
Psmb10	4.36e-12	0.612718	0.433	0.311	1.2e-07	LinP		Skp1a	2.58e-112	0.844612	0.906	0.72	7.09e-108	FLS		Cited2	1.12e-06	0.737086	0.438	0.384	0.0306971	SubP		Sav1	0.000770548	0.270188	0.511	0.501	1	SubF1		Ptges2	0.0080489	0.44015	0.313	0.225	1	SubF2		Shisa4	2.15e-43	0.402902	0.439	0.327	5.93e-39	PSF		Myo5a	5.27e-19
Elmo1	4.8e-12	0.678397	0.339	0.219	1.32e-07	LinP		Psmd13	2.81e-112	0.870027	0.839	0.567	7.73e-108	FLS		Efhd2	1.12e-06	0.927042	0.369	0.321	0.0309111	SubP		Ogfod3	0.000791303	0.460458	0.258	0.234	1	SubF1		Adamtsl4	0.00805499	0.392023	0.452	0.342	1	SubF2		Ttc19	2.83e-43	0.303359	0.491	0.372	7.79e-39	PSF		Ubxn2a	5.55e-19
Larp6	4.9e-12	0.866115	0.273	0.165	1.35e-07	LinP		Rdh14	5.77e-112	1.18922	0.609	0.311	1.59e-107	FLS		Rtn3	1.18e-06	0.443532	0.689	0.711	0.0325993	SubP		Pip5k1c	0.000803523	0.384137	0.259	0.232	1	SubF1		Ggt5	0.00818358	0.428838	0.343	0.249	1	SubF2		Spty2d1	3.26e-43	0.397499	0.534	0.423	8.96e-39	PSF		Rcn2	6.66e-19
Pdia4	5.17e-12	0.406848	0.764	0.676	1.42e-07	LinP		1700020I14Rik	6.58e-112	1.65433	0.287	0.085	1.81e-107	FLS		Efemp2	1.22e-06	0.461544	0.783	0.83	0.0335327	SubP		2510009E07Rik	0.000897125	0.315318	0.4	0.377	1	SubF1		Snai2	0.00841511	0.583206	0.392	0.299	1	SubF2		Tbc1d20	7.2e-43	0.302334	0.561	0.439	1.98e-38	PSF		Rora	7.19e-19
Wdr83os	5.2e-12	0.332441	0.819	0.741	1.43e-07	LinP		Bicd2	1.01e-111	1.22481	0.633	0.353	2.79e-107	FLS		Ptpra	1.23e-06	0.611166	0.598	0.621	0.0339332	SubP		Tmem63a	0.00108684	0.329118	0.351	0.328	1	SubF1		Nsmf	0.00847689	0.366836	0.38	0.279	1	SubF2		Tnfrsf23	9.44e-43	0.486178	0.37	0.268	2.6e-38	PSF		Nsf	8.26e-19
Acly	5.56e-12	0.556161	0.502	0.372	1.53e-07	LinP		Ndufb8	2.28e-111	0.631321	0.965	0.828	6.26e-107	FLS		Slc9a1	1.33e-06	0.864245	0.331	0.273	0.0365811	SubP		Ak1	0.00114026	0.26616	0.56	0.568	1	SubF1		Mcmbp	0.00852517	0.373393	0.392	0.299	1	SubF2		Clk1	9.8e-43	0.324351	0.695	0.598	2.7e-38	PSF		Hmgcs1	8.29e-19
Eng	6.02e-12	0.633569	0.475	0.345	1.66e-07	LinP		Tuba1b	5.87e-111	0.60352	0.928	0.707	1.62e-106	FLS		Atp1b1	1.85e-06	0.845312	0.255	0.184	0.0507808	SubP		Nectin3	0.00116619	0.354447	0.395	0.383	1	SubF1		Cast	0.00883572	0.250122	0.867	0.803	1	SubF2		Hnrnpm	1.05e-42	0.250182	0.744	0.629	2.88e-38	PSF		Daam2	9.05e-19
Pigp	6.42e-12	0.414942	0.752	0.668	1.77e-07	LinP		Dctn6	1.24e-110	1.00367	0.781	0.495	3.41e-106	FLS		Hook3	1.87e-06	0.443394	0.701	0.752	0.0515466	SubP		Ubl7	0.00124281	0.311765	0.302	0.276	1	SubF1		Nsd3	0.00896474	0.355064	0.675	0.607	1	SubF2		Nop56	1.13e-42	0.441298	0.417	0.312	3.1e-38	PSF		Copb2	1.11e-18
Ier2	6.47e-12	0.368761	0.892	0.823	1.78e-07	LinP		Ywhaq	1.37e-110	0.626316	0.964	0.844	3.76e-106	FLS		Plce1	1.9e-06	0.8008	0.384	0.337	0.0522194	SubP		Elf4	0.00127103	0.449616	0.25	0.226	1	SubF1		Parg	0.00909893	0.482562	0.313	0.23	1	SubF2		Rtf1	1.77e-42	0.280197	0.625	0.504	4.87e-38	PSF		Anxa4	1.16e-18
Cfl2	7.71e-12	0.462715	0.695	0.591	2.12e-07	LinP		Vamp3	1.69e-110	1.05799	0.731	0.452	4.64e-106	FLS		Jag1	1.93e-06	1.03771	0.325	0.262	0.0532411	SubP		Pofut1	0.00132033	0.388229	0.295	0.272	1	SubF1		Caml	0.00935443	0.636259	0.428	0.345	1	SubF2		Ttyh3	2.82e-42	0.290703	0.509	0.384	7.75e-38	PSF		Endog	1.32e-18
Vapa	8.75e-12	0.313745	0.887	0.821	2.41e-07	LinP		Pigp	2.32e-110	0.812834	0.885	0.653	6.39e-106	FLS		Cep170	2.24e-06	0.770245	0.476	0.463	0.0616386	SubP		Trim8	0.00138612	0.288727	0.355	0.334	1	SubF1		Lmo4	0.00942072	0.291682	0.711	0.607	1	SubF2		Erc1	3.74e-42	0.393684	0.439	0.327	1.03e-37	PSF		Sec23b	1.46e-18
Fis1	1.02e-11	0.313074	0.92	0.861	2.8e-07	LinP		Tst	2.78e-110	1.60495	0.256	0.07	7.66e-106	FLS		Dsel	2.27e-06	0.567724	0.568	0.567	0.0625442	SubP		Kctd11	0.00158665	0.303601	0.291	0.266	1	SubF1		Tlr2	0.00969269	0.5979	0.265	0.192	1	SubF2		Rab23	5.24e-42	0.380944	0.362	0.256	1.44e-37	PSF		Iqsec1	1.47e-18
2005-03-01	1.02e-11	0.439604	0.707	0.597	2.81e-07	LinP		Atp5g2	3.44e-110	0.492628	0.998	0.961	9.45e-106	FLS		Zdhhc1	2.32e-06	0.807501	0.317	0.255	0.0637003	SubP		Nmt2	0.00167382	0.295038	0.299	0.273	1	SubF1										Trim44	6.62e-42	0.341751	0.472	0.358	1.82e-37	PSF		Clu	1.49e-18
Med28	1.05e-11	0.372983	0.754	0.654	2.89e-07	LinP		Clic4	3.57e-110	0.724059	0.969	0.859	9.83e-106	FLS		Zcchc24	2.38e-06	0.503434	0.594	0.596	0.0653813	SubP		Ngly1	0.00167445	0.27995	0.344	0.32	1	SubF1										Bfar	7.46e-42	0.321042	0.528	0.408	2.05e-37	PSF		Steap1	1.94e-18
Osbpl9	1.17e-11	0.412622	0.645	0.532	3.21e-07	LinP		Sned1	5.28e-110	0.586158	0.745	0.38	1.45e-105	FLS		Asap2	2.38e-06	1.06134	0.277	0.22	0.0656068	SubP		Kif1c	0.00170889	0.286531	0.377	0.358	1	SubF1										Snx8	8.07e-42	0.503056	0.25	0.161	2.22e-37	PSF		Ufsp2	2.18e-18
Polr2l	1.19e-11	0.615774	0.472	0.355	3.26e-07	LinP		Commd4	8.54e-110	1.01067	0.723	0.426	2.35e-105	FLS		AY036118	2.5e-06	0.601837	0.713	0.813	0.0687088	SubP		Ttc7	0.00180048	0.43727	0.297	0.279	1	SubF1										Laptm4b	1.33e-41	0.32278	0.426	0.31	3.66e-37	PSF		Nek1	2.23e-18
Hexb	1.35e-11	0.397557	0.72	0.617	3.72e-07	LinP		Med28	9.05e-110	0.903221	0.864	0.641	2.49e-105	FLS		Mob1a	2.56e-06	0.611401	0.53	0.54	0.0703598	SubP		Slc9a1	0.00188006	0.3641	0.294	0.273	1	SubF1										Nek6	1.43e-41	0.453637	0.31	0.212	3.94e-37	PSF		Anxa11	2.46e-18
Ifi27	1.62e-11	0.273532	0.931	0.897	4.45e-07	LinP		Sap18	1.07e-109	0.883362	0.904	0.753	2.94e-105	FLS		Rnf213	2.74e-06	0.845758	0.291	0.223	0.0753321	SubP		Fyco1	0.00191868	0.388844	0.267	0.242	1	SubF1										Cblb	1.62e-41	0.367703	0.326	0.222	4.45e-37	PSF		Megf9	2.88e-18
Nudt4	1.64e-11	0.267855	0.816	0.727	4.5e-07	LinP		Prkab1	1.39e-109	1.36023	0.451	0.187	3.83e-105	FLS		Maf	3.11e-06	0.523543	0.584	0.534	0.0854725	SubP		Pik3r2	0.00193019	0.301758	0.386	0.374	1	SubF1										Dnm3os	1.94e-41	0.321621	0.407	0.296	5.33e-37	PSF		Emc7	2.98e-18
Akr7a5	1.65e-11	0.469058	0.619	0.509	4.53e-07	LinP		Ptrh1	4.82e-109	1.70342	0.338	0.119	1.33e-104	FLS		Rhob	3.42e-06	0.553621	0.711	0.741	0.0939696	SubP		Ric8a	0.00223528	0.2904	0.403	0.387	1	SubF1										Mras	2.67e-41	0.326089	0.417	0.307	7.34e-37	PSF		Tram1	2.98e-18
Aplp2	1.68e-11	0.382684	0.839	0.748	4.62e-07	LinP		Myadm	8.57e-109	0.803954	0.939	0.78	2.36e-104	FLS		Bnip3l	3.6e-06	0.385472	0.737	0.764	0.0990766	SubP		Slc25a24	0.00227559	0.385267	0.332	0.314	1	SubF1										Ankrd17	2.89e-41	0.347017	0.646	0.539	7.94e-37	PSF		Papss1	3.04e-18
Cabin1	1.84e-11	0.776989	0.383	0.277	5.07e-07	LinP		Mindy2	1.07e-108	1.09693	0.625	0.327	2.95e-104	FLS		Sh3pxd2b	3.85e-06	0.452778	0.641	0.66	0.105829	SubP		Dsel	0.00230133	0.276738	0.561	0.568	1	SubF1										Snx7	3.69e-41	0.328738	0.583	0.468	1.02e-36	PSF		Erf	3.06e-18
Coro1b	1.91e-11	0.856273	0.289	0.184	5.25e-07	LinP		Ndufs7	2.54e-108	0.719872	0.935	0.745	7e-104	FLS		Rhoj	4.24e-06	0.283181	0.741	0.75	0.11665	SubP		B3galnt1	0.00248745	0.373062	0.253	0.227	1	SubF1										Kdm5b	3.87e-41	0.250021	0.63	0.501	1.07e-36	PSF		Rpn1	3.53e-18
Chst2	1.93e-11	0.589955	0.406	0.282	5.31e-07	LinP		Kdelc2	2.73e-108	1.60271	0.277	0.081	7.5e-104	FLS		Sgpp1	4.37e-06	0.858272	0.38	0.338	0.120171	SubP		Lypla1	0.0025553	0.311904	0.365	0.349	1	SubF1										Rsrc1	5.47e-41	0.2832	0.715	0.602	1.5e-36	PSF		Gnl3l	3.53e-18
Bcl2l11	1.94e-11	0.629616	0.328	0.215	5.35e-07	LinP		Vps28	3.01e-108	0.832727	0.868	0.644	8.29e-104	FLS		Smarcd2	4.64e-06	0.707936	0.432	0.4	0.127577	SubP		Abhd4	0.00267402	0.310839	0.318	0.297	1	SubF1										Srpk2	7.27e-41	0.318538	0.566	0.452	2e-36	PSF		Ddr1	3.61e-18
Stat3	2.07e-11	0.320802	0.83	0.755	5.69e-07	LinP		Ctsb	1.16e-107	0.525481	0.999	0.989	3.18e-103	FLS		Rbpj	4.99e-06	0.478046	0.665	0.674	0.137251	SubP		Tmem107	0.0027055	0.260876	0.375	0.355	1	SubF1										Smad7	1.15e-40	0.309564	0.539	0.426	3.17e-36	PSF		Adpgk	4.15e-18
BC004004	2.23e-11	0.498655	0.677	0.581	6.13e-07	LinP		Rnf25	1.17e-107	1.48313	0.383	0.143	3.23e-103	FLS		Tmem106a	5.12e-06	0.94112	0.255	0.194	0.140772	SubP		Kras	0.00270938	0.256435	0.565	0.58	1	SubF1										Fam98a	1.28e-40	0.395052	0.38	0.275	3.51e-36	PSF		Palmd	4.26e-18
Hoxa10	2.32e-11	0.463357	0.555	0.435	6.4e-07	LinP		Slc25a39	2.17e-107	0.973887	0.818	0.566	5.96e-103	FLS		Lamb1	5.15e-06	0.308437	0.691	0.689	0.14176	SubP		Smim20	0.00290795	0.269892	0.492	0.486	1	SubF1										Smo	2.49e-40	0.277984	0.535	0.411	6.85e-36	PSF		Nedd9	4.3e-18
Slc4a4	2.36e-11	0.992639	0.277	0.176	6.5e-07	LinP		Tubg1	2.31e-107	1.29793	0.424	0.166	6.35e-103	FLS		Fhl1	5.67e-06	0.280712	0.691	0.681	0.15601	SubP		Smad5	0.0029139	0.303137	0.443	0.435	1	SubF1										Zrsr2	2.82e-40	0.32749	0.506	0.39	7.76e-36	PSF		Camk1d	5.64e-18
Ubl5	2.9e-11	0.261688	0.97	0.921	7.98e-07	LinP		Atp5d	3.99e-107	0.513664	0.99	0.944	1.1e-102	FLS		Ralbp1	5.73e-06	0.451966	0.691	0.758	0.157663	SubP		Abhd11	0.00300559	0.346935	0.33	0.311	1	SubF1										Pabpn1	4.57e-40	0.256759	0.642	0.518	1.26e-35	PSF		Col6a3	5.89e-18
Blmh	3.05e-11	0.507893	0.619	0.519	8.4e-07	LinP		Nol3	6.3e-107	1.12678	0.65	0.355	1.73e-102	FLS		Fer	6.26e-06	0.826935	0.365	0.318	0.172174	SubP		Mfsd5	0.00317248	0.278679	0.385	0.369	1	SubF1										Prmt1	7.99e-40	0.287091	0.638	0.518	2.2e-35	PSF		Tmf1	5.96e-18
Vat1	3.55e-11	0.389092	0.84	0.773	9.76e-07	LinP		Plpbp	7.25e-107	1.21194	0.574	0.287	1.99e-102	FLS		Cnrip1	6.42e-06	0.801464	0.349	0.299	0.176777	SubP		Sec24c	0.00320335	0.267606	0.284	0.26	1	SubF1										Alkbh1	9.26e-40	0.367177	0.408	0.301	2.55e-35	PSF		Serpinh1	5.97e-18
Fibp	4.5e-11	0.494347	0.64	0.537	1.24e-06	LinP		Trappc2	8.1e-107	1.476	0.391	0.152	2.23e-102	FLS		Spg21	7.03e-06	0.539202	0.53	0.537	0.193346	SubP		Ccng1	0.00333429	0.268106	0.392	0.371	1	SubF1										Cdk12	9.97e-40	0.389615	0.459	0.353	2.74e-35	PSF		Mrpl53	7.02e-18
Ntn4	4.63e-11	0.461942	0.376	0.252	1.27e-06	LinP		0610009B22Rik	9.61e-107	1.15078	0.629	0.338	2.64e-102	FLS		Nmt2	7.15e-06	0.990916	0.325	0.274	0.196651	SubP		Rab43	0.00347333	0.321303	0.319	0.298	1	SubF1										Nmt1	1.11e-39	0.315671	0.498	0.385	3.06e-35	PSF		B3galt6	7.04e-18
Aig1	4.91e-11	0.377188	0.727	0.623	1.35e-06	LinP		Plec	1.28e-106	0.858669	0.953	0.831	3.52e-102	FLS		Stx16	7.23e-06	0.92906	0.365	0.327	0.198832	SubP		Zbtb44	0.0035323	0.33111	0.297	0.275	1	SubF1										Ccdc88a	1.35e-39	0.27968	0.668	0.547	3.72e-35	PSF		S100b	7.63e-18
Mtdh	5.45e-11	0.300353	0.899	0.847	1.5e-06	LinP		Cox6a1	1.7e-106	0.725257	0.951	0.815	4.68e-102	FLS		Serpinb1a	7.76e-06	0.709784	0.343	0.281	0.213403	SubP		Mapk14	0.0035572	0.388799	0.284	0.264	1	SubF1										Zzz3	1.6e-39	0.324662	0.441	0.329	4.41e-35	PSF		Sec23a	7.71e-18
Tor1b	5.47e-11	0.542472	0.539	0.43	1.5e-06	LinP		Slc48a1	3.35e-106	0.940556	0.769	0.491	9.21e-102	FLS		Ppm1m	7.87e-06	0.919073	0.325	0.276	0.216604	SubP		Homer3	0.0039001	0.334609	0.297	0.276	1	SubF1										B4galt2	2.34e-39	0.365386	0.401	0.296	6.44e-35	PSF		Haus8	8.99e-18
Crem	6.04e-11	0.702069	0.385	0.277	1.66e-06	LinP		Dstn	5.85e-106	0.622327	0.986	0.924	1.61e-101	FLS		Dag1	8.1e-06	0.457355	0.667	0.733	0.222931	SubP		Spr	0.00431019	0.257275	0.447	0.443	1	SubF1										Snta1	2.7e-39	0.396439	0.363	0.262	7.42e-35	PSF		Ugdh	9.68e-18
Cd99l2	6.34e-11	0.723829	0.381	0.272	1.74e-06	LinP		Abracl	1.11e-105	0.708738	0.957	0.806	3.06e-101	FLS		Ccdc80	8.93e-06	0.28554	0.922	0.953	0.245854	SubP		Slc41a3	0.00463874	0.363724	0.285	0.267	1	SubF1										Pla2g12a	2.94e-39	0.346156	0.418	0.309	8.09e-35	PSF		Xbp1	9.84e-18
C1qtnf12	6.86e-11	0.544684	0.479	0.365	1.89e-06	LinP		Fis1	1.18e-105	0.623944	0.968	0.854	3.26e-101	FLS		Arhgef10	9.17e-06	0.955731	0.313	0.266	0.252283	SubP		Atp8b2	0.00465687	0.304666	0.441	0.436	1	SubF1										1110065P20Rik	2.94e-39	0.258943	0.721	0.601	8.1e-35	PSF		Bola1	9.87e-18
Tspan31	7.21e-11	0.398796	0.773	0.686	1.98e-06	LinP		Ppp1ca	1.66e-105	0.522494	0.986	0.912	4.58e-101	FLS		2510009E07Rik	1e-05	0.73893	0.416	0.378	0.275382	SubP		Arf3	0.00478005	0.259575	0.468	0.469	1	SubF1										Pmm1	3.06e-39	0.254765	0.607	0.482	8.41e-35	PSF		Mycbp	1.27e-17
Gm30025	7.29e-11	0.86498	0.277	0.178	2.01e-06	LinP		Psmd14	2.55e-105	0.920313	0.789	0.514	7e-101	FLS		Cpd	1.04e-05	0.506383	0.552	0.535	0.286328	SubP		Tollip	0.00499166	0.300712	0.334	0.315	1	SubF1										Acbd3	3.33e-39	0.251037	0.743	0.63	9.17e-35	PSF		Efna1	1.37e-17
Ilk	7.37e-11	0.443407	0.75	0.663	2.03e-06	LinP		Lrrfip1	3.39e-105	0.906416	0.775	0.477	9.34e-101	FLS		Ly6e	1.12e-05	0.367073	0.882	0.89	0.308303	SubP		Tlnrd1	0.00571256	0.298531	0.282	0.262	1	SubF1										Gfpt1	5.15e-39	0.258487	0.675	0.545	1.42e-34	PSF		Cox17	1.41e-17
Hspe1	7.72e-11	0.265489	0.956	0.909	2.12e-06	LinP		Ocel1	4.5e-105	1.41318	0.43	0.18	1.24e-100	FLS		Taok3	1.12e-05	0.827391	0.38	0.34	0.30897	SubP		Slc25a1	0.00623149	0.268572	0.383	0.372	1	SubF1										Col4a3bp	5.49e-39	0.371554	0.39	0.287	1.51e-34	PSF		Slc39a13	1.48e-17
Malat1	8.72e-11	0.569919	0.991	0.995	2.4e-06	LinP		Cebpzos	1.32e-104	0.970112	0.693	0.383	3.64e-100	FLS		Zfand3	1.23e-05	0.542975	0.564	0.582	0.339745	SubP		Mark2	0.0064007	0.256904	0.384	0.371	1	SubF1										Akt1s1	1.17e-38	0.282524	0.625	0.506	3.22e-34	PSF		Snhg4	1.78e-17
Clip3	8.76e-11	0.59587	0.445	0.33	2.41e-06	LinP		Ndufa11	6.13e-104	0.529494	0.973	0.881	1.69e-99	FLS		Isca1	1.26e-05	1.00531	0.325	0.281	0.345589	SubP		Myh10	0.00653216	0.305237	0.368	0.353	1	SubF1										Sbno1	1.38e-38	0.26398	0.587	0.465	3.8e-34	PSF		Cp	2.18e-17
Atp5c1	8.96e-11	0.308557	0.957	0.902	2.46e-06	LinP		Adipor1	6.67e-104	0.894812	0.874	0.645	1.84e-99	FLS		Ifi203	1.27e-05	0.479276	0.337	0.264	0.348165	SubP		Plp2	0.00658961	0.285098	0.726	0.74	1	SubF1										Rxrb	1.39e-38	0.406805	0.347	0.247	3.81e-34	PSF		Tom1l2	2.3e-17
Rcl1	9.12e-11	0.829851	0.261	0.165	2.51e-06	LinP		Cd248	7.34e-104	0.458028	0.891	0.623	2.02e-99	FLS		Wasl	1.41e-05	0.389422	0.637	0.677	0.389253	SubP		Bcr	0.00733801	0.387349	0.284	0.27	1	SubF1										Nasp	1.55e-38	0.254612	0.471	0.353	4.28e-34	PSF		Col5a2	2.32e-17
Cnih4	9.13e-11	0.391503	0.727	0.612	2.51e-06	LinP		Emc6	7.45e-104	0.932932	0.759	0.478	2.05e-99	FLS		Krt10	1.57e-05	0.813914	0.353	0.31	0.433219	SubP		Adgra2	0.00786003	0.316619	0.276	0.258	1	SubF1										Igdcc4	1.67e-38	0.348439	0.31	0.212	4.58e-34	PSF		Gpcpd1	2.33e-17
Nfia	9.84e-11	0.29145	0.892	0.799	2.71e-06	LinP		Degs1	1.11e-103	0.823792	0.891	0.703	3.06e-99	FLS		Acaa2	1.78e-05	0.599751	0.53	0.526	0.49064	SubP		Sestd1	0.00786275	0.312466	0.287	0.269	1	SubF1										Pip5k1a	1.68e-38	0.335137	0.476	0.364	4.62e-34	PSF		Myo9b	2.5e-17
Cebpz	1.02e-10	0.496963	0.583	0.477	2.81e-06	LinP		Aurkaip1	1.36e-103	0.694869	0.914	0.714	3.74e-99	FLS		Ttyh2	1.81e-05	1.00027	0.277	0.226	0.498319	SubP		Nqo2	0.00802657	0.326986	0.25	0.229	1	SubF1										Rel	3.72e-38	0.519501	0.253	0.168	1.02e-33	PSF		Gabarapl2	5.55e-17
Cct4	1.03e-10	0.374101	0.812	0.742	2.84e-06	LinP		Chmp2a	3.94e-103	0.608615	0.958	0.828	1.08e-98	FLS		Hpcal1	1.83e-05	0.824167	0.307	0.256	0.503338	SubP		Narf	0.00835678	0.364959	0.28	0.261	1	SubF1										Gm26917	3.95e-38	0.437965	0.52	0.42	1.09e-33	PSF		Ssr2	5.66e-17
Eci2	1.03e-10	0.448347	0.649	0.552	2.84e-06	LinP		Cfl2	4.06e-103	0.85614	0.836	0.575	1.12e-98	FLS		Adamts12	2.04e-05	0.740037	0.359	0.309	0.560798	SubP		Il17d	0.00900436	0.34259	0.254	0.231	1	SubF1										Pxylp1	5.62e-38	0.448645	0.29	0.2	1.55e-33	PSF		Atox1	5.69e-17
Eif3f	1.04e-10	0.251952	0.954	0.944	2.85e-06	LinP		Ndufb7	6.11e-103	0.587839	0.967	0.807	1.68e-98	FLS		Reep3	2.37e-05	0.28976	0.787	0.823	0.652128	SubP		Crot	0.00930636	0.255937	0.298	0.282	1	SubF1										Szrd1	7.03e-38	0.261557	0.617	0.497	1.94e-33	PSF		Zbtb38	6.83e-17
Mcee	1.16e-10	0.523844	0.534	0.428	3.18e-06	LinP		Ndufv3	1.59e-102	0.575415	0.968	0.861	4.37e-98	FLS		Stim1	2.52e-05	0.835316	0.293	0.241	0.692891	SubP		Pard3b	0.00999424	0.290575	0.271	0.251	1	SubF1										Pamr1	7.72e-38	0.420759	0.635	0.546	2.13e-33	PSF		H3f3b	6.92e-17
Ndufa7	1.29e-10	0.26488	0.97	0.922	3.55e-06	LinP		Atp5g1	2e-102	0.508942	0.991	0.928	5.52e-98	FLS		Rhoq	2.55e-05	0.359844	0.669	0.684	0.701023	SubP																		Ldlrad4	9.78e-38	0.366769	0.431	0.325	2.69e-33	PSF		Gmppb	7.55e-17
Bag1	1.48e-10	0.256375	0.929	0.861	4.07e-06	LinP		Pmp22	2.12e-102	0.720736	0.957	0.875	5.83e-98	FLS		Ccdc85b	2.63e-05	0.477804	0.552	0.553	0.722903	SubP																		Ahcyl2	9.98e-38	0.498593	0.318	0.226	2.75e-33	PSF		B4galt7	7.61e-17
Rpn2	1.52e-10	0.327623	0.933	0.878	4.18e-06	LinP		Rps10-ps2	2.98e-102	1.10041	0.349	0.119	8.19e-98	FLS		Thra	2.69e-05	0.379234	0.679	0.708	0.740197	SubP																		Fads3	1.32e-37	0.331401	0.441	0.333	3.63e-33	PSF		Prdx5	8.22e-17
Rtl8b	1.61e-10	0.75709	0.454	0.352	4.44e-06	LinP		Psen2	3.09e-102	1.19884	0.513	0.239	8.5e-98	FLS		Lima1	2.84e-05	0.274853	0.805	0.828	0.780263	SubP																		Zfp260	1.6e-37	0.266286	0.614	0.497	4.4e-33	PSF		Tmem184b	9.59e-17
Fez1	1.66e-10	0.629028	0.335	0.225	4.58e-06	LinP		Actr3	6.84e-102	0.599644	0.972	0.835	1.88e-97	FLS		Nptn	2.89e-05	0.291289	0.777	0.825	0.795854	SubP																		Atxn2	2.01e-37	0.322163	0.471	0.359	5.54e-33	PSF		Slc1a4	1.05e-16
Sh3bgrl	1.67e-10	0.362147	0.833	0.761	4.61e-06	LinP		Tomm22	7.55e-102	0.796861	0.879	0.694	2.08e-97	FLS		Sigmar1	2.95e-05	0.673562	0.498	0.506	0.81171	SubP																		Tmem165	2.71e-37	0.256674	0.628	0.512	7.47e-33	PSF		Slc30a5	1.09e-16
Wdfy1	1.87e-10	0.64359	0.381	0.27	5.13e-06	LinP		Ghitm	7.84e-102	0.82397	0.859	0.618	2.16e-97	FLS		Arl6ip1	3.11e-05	0.27416	0.622	0.646	0.854736	SubP																		Rabl6	6.79e-37	0.315955	0.502	0.392	1.87e-32	PSF		Slc41a1	1.1e-16
Il13ra1	1.88e-10	0.369226	0.674	0.553	5.16e-06	LinP		Sod2	8.83e-102	0.742081	0.833	0.582	2.43e-97	FLS		Calml4	3.11e-05	0.991466	0.261	0.209	0.855304	SubP																		Adarb1	8.95e-37	0.321394	0.343	0.242	2.46e-32	PSF		Mtmr10	1.15e-16
Rbpj	2.01e-10	0.449928	0.761	0.671	5.53e-06	LinP		Atp5f1	1.38e-101	0.549354	0.98	0.897	3.8e-97	FLS		Plscr3	3.22e-05	0.457964	0.576	0.597	0.886248	SubP																		Ubfd1	1.08e-36	0.298165	0.494	0.382	2.97e-32	PSF		Appbp2	1.18e-16
Mcub	2.31e-10	0.306211	0.644	0.509	6.37e-06	LinP		Hprt	1.78e-101	1.01334	0.716	0.43	4.91e-97	FLS		Cox7a2l	3.81e-05	0.312508	0.799	0.836	1	SubP																		Git1	1.22e-36	0.311636	0.394	0.287	3.35e-32	PSF		Sec22b	1.19e-16
Gns	2.41e-10	0.369869	0.704	0.605	6.63e-06	LinP		Sssca1	2.68e-101	1.70529	0.252	0.073	7.39e-97	FLS		Sbf2	3.88e-05	0.761299	0.369	0.328	1	SubP																		Czib	1.74e-36	0.274179	0.522	0.405	4.8e-32	PSF		Uqcrq	1.28e-16
Hhipl1	2.55e-10	0.86645	0.294	0.199	7.03e-06	LinP		Mrpl4	7.67e-101	0.9219	0.743	0.465	2.11e-96	FLS		Notch2	3.92e-05	0.557278	0.49	0.472	1	SubP																		Cryzl2	1.8e-36	0.500022	0.262	0.178	4.95e-32	PSF		Gas2l1	1.39e-16
B4gat1	2.56e-10	0.666447	0.441	0.342	7.05e-06	LinP		Dctn3	1.19e-100	0.692085	0.924	0.727	3.28e-96	FLS		Hebp1	3.97e-05	0.682636	0.446	0.432	1	SubP																		Tanc1	2.56e-36	0.396513	0.307	0.215	7.04e-32	PSF		Plcd1	1.45e-16
Nptn	2.65e-10	0.372956	0.881	0.822	7.3e-06	LinP		Gabarap	1.82e-100	0.392117	1	0.994	5.01e-96	FLS		Nin	4.65e-05	0.831471	0.347	0.306	1	SubP																		Myo1e	2.61e-36	0.27886	0.521	0.403	7.18e-32	PSF		Lpin2	1.65e-16
Tcea1	2.67e-10	0.379777	0.785	0.724	7.35e-06	LinP		Psap	2.26e-100	0.441243	0.996	0.988	6.23e-96	FLS		Daam1	4.87e-05	0.865732	0.311	0.268	1	SubP																		Ubn2	4.26e-36	0.283541	0.557	0.448	1.17e-31	PSF		Sra1	1.7e-16
Slc25a5	2.75e-10	0.353444	0.86	0.771	7.56e-06	LinP		Skap2	2.37e-100	1.04698	0.596	0.308	6.52e-96	FLS		Sptan1	5.2e-05	0.503606	0.612	0.633	1	SubP																		Sgcb	4.76e-36	0.287974	0.638	0.527	1.31e-31	PSF		Bcar1	1.71e-16
Cog7	2.84e-10	0.845281	0.264	0.17	7.82e-06	LinP		Atp5j2	4.19e-100	0.437872	0.99	0.953	1.15e-95	FLS		Tmod2	5.66e-05	0.953406	0.263	0.21	1	SubP																		Armcx1	7.49e-36	0.346824	0.353	0.253	2.06e-31	PSF		Dlc1	1.73e-16
Pnrc2	2.89e-10	0.447151	0.569	0.455	7.95e-06	LinP		Jam2	4.36e-100	1.35942	0.321	0.109	1.2e-95	FLS		Pkn2	5.71e-05	0.452208	0.576	0.596	1	SubP																		Pi4k2b	1.03e-35	0.301107	0.427	0.319	2.84e-31	PSF		Smim3	1.77e-16
Reep3	2.95e-10	0.297336	0.874	0.82	8.13e-06	LinP		Scp2	9.8e-100	0.639794	0.955	0.782	2.7e-95	FLS		Ccl2	5.72e-05	0.67417	0.255	0.194	1	SubP																		Acads	1.37e-35	0.316608	0.392	0.289	3.76e-31	PSF		Tmed2	1.8e-16
Resf1	3.13e-10	0.581122	0.587	0.48	8.61e-06	LinP		Cpne8	1.02e-99	0.918547	0.736	0.45	2.81e-95	FLS		Myo9a	5.84e-05	0.610487	0.466	0.458	1	SubP																		Rgs10	1.56e-35	0.343697	0.511	0.405	4.3e-31	PSF		Spryd3	2.09e-16
Smad7	3.17e-10	0.557085	0.58	0.471	8.71e-06	LinP		Mrps36	1.44e-99	0.900845	0.78	0.51	3.96e-95	FLS		Flna	6e-05	0.286102	0.781	0.794	1	SubP																		Wdr43	1.57e-35	0.408256	0.38	0.284	4.31e-31	PSF		Tulp3	2.16e-16
Dnajb1	3.4e-10	0.413982	0.679	0.592	9.34e-06	LinP		Rerg	1.52e-99	1.42917	0.338	0.121	4.18e-95	FLS		Podxl2	6.44e-05	0.758002	0.309	0.258	1	SubP																		Setbp1	1.83e-35	0.30626	0.466	0.359	5.03e-31	PSF		Slc7a5	2.22e-16
Tcf12	3.41e-10	0.430806	0.707	0.609	9.37e-06	LinP		Eloc	2.35e-99	0.643896	0.942	0.788	6.46e-95	FLS		Bin1	7.32e-05	0.55441	0.514	0.504	1	SubP																		Slc17a5	1.93e-35	0.409236	0.298	0.209	5.31e-31	PSF		Phlda1	2.34e-16
Tmem126a	3.42e-10	0.436255	0.654	0.567	9.4e-06	LinP		Ankrd13c	3.11e-99	1.24967	0.474	0.214	8.56e-95	FLS		Has1	7.36e-05	0.544105	0.558	0.5	1	SubP																		Airn	2.81e-35	0.459772	0.282	0.196	7.72e-31	PSF		Fgf2	2.51e-16
Ndufv2	3.54e-10	0.393085	0.784	0.697	9.73e-06	LinP		Nkiras2	3.16e-99	1.22275	0.494	0.226	8.7e-95	FLS		Adam17	8.46e-05	0.602722	0.48	0.477	1	SubP																		Bckdha	3.33e-35	0.314895	0.328	0.232	9.17e-31	PSF		Ndufab1	2.66e-16
Ryk	4.05e-10	0.556777	0.754	0.709	1.11e-05	LinP		Psmc2	3.53e-99	0.839411	0.791	0.521	9.7e-95	FLS		Eif4ebp2	8.66e-05	0.798603	0.375	0.354	1	SubP																		Tgfb1	4.19e-35	0.315315	0.485	0.374	1.15e-30	PSF		Tdg	2.71e-16
Mrps21	4.3e-10	0.260708	0.933	0.881	1.18e-05	LinP		Sgcd	7.36e-99	1.24319	0.506	0.241	2.03e-94	FLS		Bicd2	9.03e-05	0.671259	0.398	0.374	1	SubP																		Nt5c3b	4.24e-35	0.354896	0.378	0.28	1.17e-30	PSF		Tsc22d3	2.81e-16
Pigx	4.36e-10	0.439004	0.589	0.482	1.2e-05	LinP		Pgam5	8.4e-99	1.29769	0.41	0.168	2.31e-94	FLS		Dock11	0.000109489	0.790467	0.349	0.311	1	SubP																		Baz2b	5.06e-35	0.329425	0.457	0.353	1.39e-30	PSF		Ctsh	2.83e-16
Palld	4.38e-10	0.331709	0.816	0.723	1.21e-05	LinP		Hsd3b7	8.52e-99	1.01522	0.74	0.464	2.34e-94	FLS		Pard3b	0.00011032	0.755811	0.299	0.251	1	SubP																		Vegfa	7.52e-35	0.311842	0.349	0.251	2.07e-30	PSF		BC031181	3.29e-16
Fos	4.4e-10	0.276129	0.959	0.916	1.21e-05	LinP		Plekha2	9.18e-99	1.2268	0.391	0.151	2.53e-94	FLS		Anxa7	0.000113563	0.502123	0.562	0.595	1	SubP																		Frrs1	1.03e-34	0.45542	0.287	0.201	2.82e-30	PSF		Golt1b	3.33e-16
Hax1	4.58e-10	0.479851	0.516	0.409	1.26e-05	LinP		Prrg2	9.86e-99	1.56874	0.338	0.125	2.71e-94	FLS		Csk	0.00011369	0.685886	0.396	0.375	1	SubP																		Cask	1.64e-34	0.297271	0.477	0.369	4.5e-30	PSF		Copg1	3.67e-16
Hspa1b	5.23e-10	0.430573	0.454	0.34	1.44e-05	LinP		Tspan4	1.53e-98	0.875252	0.881	0.665	4.22e-94	FLS		Zdhhc3	0.000114906	0.551027	0.488	0.488	1	SubP																		Acvr1	2.02e-34	0.267175	0.501	0.389	5.56e-30	PSF		Guk1	3.68e-16
Tcf4	5.28e-10	0.251782	0.933	0.895	1.45e-05	LinP		Tbcb	1.83e-98	0.664313	0.931	0.733	5.05e-94	FLS		Gns	0.000114911	0.491734	0.578	0.609	1	SubP																		Kdm1a	2.17e-34	0.270734	0.578	0.463	5.98e-30	PSF		Gtf2e2	3.69e-16
Tmem53	5.63e-10	0.692748	0.275	0.178	1.55e-05	LinP		Rab2a	1.84e-98	0.475053	0.986	0.941	5.06e-94	FLS		Wdr26	0.00011512	0.411954	0.62	0.677	1	SubP																		Slc20a1	3.52e-34	0.400743	0.364	0.272	9.68e-30	PSF		Atp5md	3.7e-16
Ube2d1	6.08e-10	0.515856	0.457	0.346	1.67e-05	LinP		Txndc15	2.14e-98	0.810093	0.846	0.618	5.9e-94	FLS		Pacsin2	0.000119208	0.744375	0.398	0.379	1	SubP																		Palmd	4.26e-34	0.471011	0.286	0.2	1.17e-29	PSF		Yipf5	3.78e-16
Spcs1	6.58e-10	0.268067	0.961	0.924	1.81e-05	LinP		Sec11c	2.19e-98	0.861004	0.802	0.525	6.02e-94	FLS		Epdr1	0.000141674	0.335307	0.584	0.588	1	SubP																		Kansl1l	4.28e-34	0.388835	0.257	0.174	1.18e-29	PSF		Golga3	3.8e-16
Vti1b	7.76e-10	0.440694	0.676	0.575	2.13e-05	LinP		Wsb2	2.79e-98	0.834136	0.793	0.508	7.67e-94	FLS		Rnf13	0.000146367	0.495857	0.552	0.563	1	SubP																		Ociad2	4.4e-34	0.367883	0.437	0.337	1.21e-29	PSF		Furin	4.09e-16
Zfand5	8e-10	0.31845	0.823	0.761	2.2e-05	LinP		Hr	4.61e-98	1.33335	0.354	0.13	1.27e-93	FLS		Abhd5	0.000149763	0.69335	0.43	0.415	1	SubP																		Mtap	5.95e-34	0.368589	0.379	0.282	1.64e-29	PSF		Sec31a	4.18e-16
Baz1a	8.11e-10	0.686002	0.344	0.244	2.23e-05	LinP		Mfsd5	1.25e-97	1.12463	0.617	0.35	3.44e-93	FLS		Bst2	0.000152243	0.296438	0.669	0.669	1	SubP																		Fndc3a	6.19e-34	0.301632	0.568	0.465	1.7e-29	PSF		Galk1	4.47e-16
Raph1	8.15e-10	0.299837	0.573	0.457	2.24e-05	LinP		Tmem98	1.72e-97	1.23786	0.483	0.224	4.73e-93	FLS		Amotl1	0.000159862	0.436088	0.6	0.617	1	SubP																		Mtss2	8.95e-34	0.413828	0.299	0.212	2.46e-29	PSF		Fxyd6	4.96e-16
Arid5a	8.18e-10	0.677379	0.363	0.258	2.25e-05	LinP		Smyd2	3.38e-97	1.00429	0.699	0.42	9.3e-93	FLS		Hdac4	0.00016131	0.89512	0.303	0.266	1	SubP																		Lpcat1	1.18e-33	0.369488	0.314	0.223	3.24e-29	PSF		Mgll	5.14e-16
Bcl6	8.49e-10	0.667217	0.275	0.179	2.34e-05	LinP		Sh3glb1	3.93e-97	0.46539	0.978	0.913	1.08e-92	FLS		Smim11	0.000163402	0.31556	0.703	0.759	1	SubP																		Zfp608	1.75e-33	0.399779	0.256	0.174	4.81e-29	PSF		Ccdc115	5.4e-16
Carhsp1	8.59e-10	0.375117	0.647	0.531	2.36e-05	LinP		Lnx1	5.65e-97	1.27242	0.482	0.224	1.56e-92	FLS		Efnb1	0.000164617	0.927784	0.269	0.227	1	SubP																		Klhl5	1.89e-33	0.333146	0.356	0.262	5.19e-29	PSF		Tars	5.75e-16
Homer1	8.77e-10	0.765931	0.324	0.221	2.41e-05	LinP		Spsb2	9.81e-97	0.97079	0.658	0.369	2.7e-92	FLS		Igsf8	0.000165487	0.308751	0.496	0.467	1	SubP																		Zfp9	2.01e-33	0.251781	0.454	0.347	5.53e-29	PSF		Mtss2	5.9e-16
Sap18	8.86e-10	0.366431	0.828	0.762	2.44e-05	LinP		Plpp3	1.34e-96	0.7805	0.928	0.733	3.69e-92	FLS		Ift27	0.000166607	0.495052	0.528	0.547	1	SubP																		2007-03-01	2.6e-33	0.326306	0.507	0.405	7.14e-29	PSF		Snd1	6.48e-16
Ankrd28	8.99e-10	0.574764	0.456	0.353	2.47e-05	LinP		Polb	1.61e-96	0.990472	0.696	0.414	4.42e-92	FLS		Smpdl3a	0.00017697	0.408517	0.54	0.525	1	SubP																		Srprb	3.55e-33	0.356178	0.389	0.294	9.77e-29	PSF		Pam16	6.51e-16
Tia1	9.53e-10	0.563775	0.436	0.334	2.62e-05	LinP		Pno1	1.81e-96	1.08774	0.569	0.292	4.98e-92	FLS		Mknk2	0.000198928	0.86973	0.337	0.304	1	SubP																		Mpp5	4.42e-33	0.47174	0.318	0.233	1.22e-28	PSF		Ndufaf4	6.69e-16
Dctn6	1.08e-09	0.409252	0.619	0.513	2.98e-05	LinP		Ehbp1l1	2.25e-96	1.05739	0.596	0.316	6.2e-92	FLS		Pltp	0.000206543	0.368118	0.462	0.42	1	SubP																		Gjc1	4.85e-33	0.305612	0.324	0.231	1.33e-28	PSF		Sec24d	6.87e-16
Mgat4b	1.32e-09	0.515988	0.475	0.373	3.63e-05	LinP		H2afj	2.84e-96	0.696647	0.926	0.78	7.8e-92	FLS		Cdc42se1	0.000208593	0.4832	0.5	0.499	1	SubP																		Rps27rt	5.81e-33	0.285018	0.39	0.291	1.6e-28	PSF		Atp5g1	7.35e-16
Zfp36	1.34e-09	0.266841	0.867	0.787	3.67e-05	LinP		Brk1	3.83e-96	0.543926	0.974	0.888	1.05e-91	FLS		Mt2	0.000257196	0.276761	0.882	0.857	1	SubP																		4921524J17Rik	6.36e-33	0.331396	0.483	0.383	1.75e-28	PSF		Hist1h4d	8.23e-16
Osgep	1.51e-09	0.422128	0.587	0.493	4.17e-05	LinP		Vamp8	7.73e-96	0.640596	0.932	0.754	2.13e-91	FLS		Tmem140	0.000258631	0.603122	0.311	0.258	1	SubP																		Hdgfl3	6.88e-33	0.267949	0.463	0.356	1.89e-28	PSF		Tmem107	9.32e-16
As3mt	1.56e-09	0.684893	0.277	0.181	4.3e-05	LinP		Reep3	9.39e-96	0.652422	0.945	0.812	2.58e-91	FLS		Snx1	0.000266782	0.588741	0.45	0.444	1	SubP																		Lyst	9.12e-33	0.345841	0.266	0.182	2.51e-28	PSF		Polr2d	1.03e-15
Bri3bp	1.57e-09	0.676912	0.342	0.244	4.32e-05	LinP		Cbr3	1.63e-95	1.05015	0.568	0.285	4.48e-91	FLS		Pbx1	0.000267531	0.537109	0.562	0.576	1	SubP																		Cir1	1.18e-32	0.304981	0.448	0.348	3.25e-28	PSF		Rnf126	1.28e-15
Phb	1.66e-09	0.615866	0.42	0.315	4.56e-05	LinP		Cope	1.72e-95	0.583804	0.97	0.857	4.72e-91	FLS		Dennd4c	0.000270994	0.899378	0.275	0.234	1	SubP																		Tmem9	1.45e-32	0.261911	0.509	0.402	3.98e-28	PSF		Pgm3	1.36e-15
Ell2	1.67e-09	0.664132	0.387	0.291	4.6e-05	LinP		Sft2d1	2.06e-95	1.17249	0.534	0.266	5.68e-91	FLS		Taok1	0.000271381	0.502109	0.562	0.59	1	SubP																		Galk1	2.93e-32	0.279004	0.567	0.46	8.06e-28	PSF		Cmip	1.48e-15
Vcl	1.67e-09	0.44679	0.693	0.589	4.61e-05	LinP		Cdc42ep2	2.16e-95	1.14975	0.473	0.213	5.95e-91	FLS		Atxn7l3b	0.000284765	0.285511	0.741	0.791	1	SubP																		Fnip1	3.25e-32	0.27939	0.571	0.466	8.94e-28	PSF		Eif4g1	1.64e-15
Rsu1	1.69e-09	0.388713	0.794	0.711	4.64e-05	LinP		Atp6v0e	4.56e-95	0.478539	0.992	0.936	1.25e-90	FLS		Pdlim1	0.000288846	0.403749	0.496	0.472	1	SubP																		Bbx	3.68e-32	0.252069	0.527	0.414	1.01e-27	PSF		Plpp5	2.24e-15
Scp2	1.7e-09	0.346237	0.849	0.793	4.68e-05	LinP		Msx1	5.24e-95	1.05481	0.441	0.187	1.44e-90	FLS		Uba52	0.000362787	0.770335	0.643	0.7	1	SubP																		Rai14	3.76e-32	0.32577	0.389	0.291	1.04e-27	PSF		Phyh	2.73e-15
Uxs1	1.75e-09	0.589867	0.436	0.33	4.81e-05	LinP		Swi5	6.62e-95	0.498036	0.985	0.947	1.82e-90	FLS		Nagk	0.00036739	0.636057	0.434	0.433	1	SubP																		Dera	4.19e-32	0.391141	0.343	0.253	1.15e-27	PSF		Slc35e1	2.95e-15
Lonp2	1.83e-09	0.558213	0.399	0.292	5.04e-05	LinP		Tmem234	1.02e-94	0.562457	0.96	0.838	2.81e-90	FLS		Arf3	0.000415004	0.664083	0.456	0.469	1	SubP																		Ahi1	5.35e-32	0.367289	0.302	0.215	1.47e-27	PSF		Mydgf	2.96e-15
Klhdc2	1.92e-09	0.36282	0.697	0.595	5.3e-05	LinP		Anxa8	1.33e-94	1.53033	0.702	0.469	3.65e-90	FLS		Samd9l	0.000452838	0.637035	0.375	0.346	1	SubP																		Smarca1	5.42e-32	0.36128	0.262	0.179	1.49e-27	PSF		Med13l	3.06e-15
Immp1l	2.06e-09	0.367317	0.661	0.55	5.66e-05	LinP		Tlr2	1.38e-94	1.29523	0.416	0.174	3.79e-90	FLS		Il3ra	0.000457562	0.725683	0.347	0.314	1	SubP																		Sft2d2	9.15e-32	0.33701	0.371	0.278	2.52e-27	PSF		Pop5	3.48e-15
Gypc	2.17e-09	0.680112	0.305	0.21	5.97e-05	LinP		Cacna2d1	2.01e-94	0.947444	0.782	0.536	5.52e-90	FLS		Ubtf	0.000512946	0.399135	0.608	0.646	1	SubP																		Tbx18	1.15e-31	0.310129	0.39	0.295	3.16e-27	PSF		Gm5617	3.72e-15
Insyn1	2.25e-09	0.707668	0.323	0.228	6.19e-05	LinP		Anxa7	2.67e-94	0.807605	0.82	0.575	7.34e-90	FLS		Efs	0.000526364	0.573404	0.424	0.419	1	SubP																		Wbp1	2.14e-31	0.282187	0.35	0.255	5.9e-27	PSF		Znhit6	4.02e-15
Csrnp1	2.3e-09	0.565513	0.504	0.404	6.32e-05	LinP		Fam129a	4.78e-94	0.885965	0.837	0.612	1.32e-89	FLS		Snx10	0.000547817	0.755707	0.301	0.26	1	SubP																		Tor2a	2.33e-31	0.283361	0.524	0.421	6.4e-27	PSF		Morf4l2	5.05e-15
Sptssa	2.34e-09	0.338133	0.782	0.704	6.43e-05	LinP		Vdac3	9.22e-94	0.641143	0.938	0.782	2.54e-89	FLS		Dctn2	0.000570907	0.261203	0.753	0.818	1	SubP																		Xpnpep1	2.5e-31	0.274664	0.566	0.461	6.87e-27	PSF		Fam20b	5.31e-15
Dock11	2.36e-09	0.669563	0.41	0.308	6.48e-05	LinP		Timm23	1.13e-93	0.657161	0.932	0.741	3.1e-89	FLS		Adgra2	0.000590559	0.804564	0.297	0.259	1	SubP																		Topors	2.72e-31	0.269111	0.468	0.367	7.49e-27	PSF		Pofut2	5.32e-15
Ghitm	2.46e-09	0.34737	0.743	0.633	6.77e-05	LinP		Tmem128	1.16e-93	0.96294	0.706	0.426	3.19e-89	FLS		Selenon	0.000592927	0.4582	0.53	0.552	1	SubP																		Kctd10	3.65e-31	0.256431	0.375	0.279	1e-26	PSF		Pabpc4	5.84e-15
Ptx3	2.52e-09	0.538058	0.397	0.289	6.93e-05	LinP		Cr1l	1.24e-93	0.918053	0.747	0.478	3.4e-89	FLS		Klf13	0.000618888	0.332571	0.586	0.609	1	SubP																		Commd9	3.74e-31	0.303546	0.462	0.364	1.03e-26	PSF		Gpi1	5.85e-15
Plekhh2	2.78e-09	0.657004	0.282	0.189	7.66e-05	LinP		Sae1	1.72e-93	0.908045	0.732	0.446	4.73e-89	FLS		Gnb1	0.000648484	0.253582	0.821	0.879	1	SubP																		Ube2g2	5.26e-31	0.267894	0.539	0.436	1.45e-26	PSF		Crlf1	6.15e-15
Raly	3.31e-09	0.276155	0.846	0.763	9.11e-05	LinP		Apopt1	3.05e-93	0.90639	0.736	0.451	8.38e-89	FLS		Eif4b	0.000700038	0.378653	0.665	0.708	1	SubP																		Mmp19	6.35e-31	0.309145	0.446	0.347	1.75e-26	PSF		Mtfr1	6.8e-15
Hspa5	3.46e-09	0.298956	0.975	0.96	9.53e-05	LinP		Cds2	3.55e-93	1.2613	0.451	0.204	9.76e-89	FLS		Pxdn	0.000757647	0.451678	0.637	0.681	1	SubP																		Phf14	1.11e-30	0.257287	0.464	0.365	3.06e-26	PSF		Trip11	6.93e-15
Huwe1	3.82e-09	0.361523	0.683	0.588	0.000105125	LinP		Plac9b	1.28e-92	1.12449	0.431	0.184	3.51e-88	FLS		Rgl1	0.000795728	0.554215	0.42	0.394	1	SubP																		Arl2	1.81e-30	0.314777	0.427	0.332	4.98e-26	PSF		Cpe	7.05e-15
Stoml2	4.73e-09	0.37724	0.619	0.51	0.000130087	LinP		Slc16a3	1.31e-92	1.0597	0.541	0.267	3.6e-88	FLS		Pts	0.00084994	0.797242	0.325	0.302	1	SubP																		Klhdc10	1.99e-30	0.380649	0.314	0.231	5.47e-26	PSF		Mef2d	7.11e-15
Rcan1	5.26e-09	0.370152	0.722	0.613	0.000144628	LinP		Nqo2	1.38e-92	1.0583	0.472	0.211	3.8e-88	FLS		Tmem106c	0.000905022	0.81024	0.305	0.272	1	SubP																		Dhx9	2.05e-30	0.251236	0.522	0.415	5.65e-26	PSF		Eps8	7.41e-15
Puf60	5.64e-09	0.332295	0.691	0.58	0.000155068	LinP		Htra3	1.46e-92	0.936612	0.936	0.857	4.02e-88	FLS		Ppp2r1a	0.000933892	0.423218	0.582	0.614	1	SubP																		Gcsh	3.37e-30	0.264766	0.539	0.439	9.29e-26	PSF		Vamp2	7.88e-15
Gba	5.75e-09	0.576823	0.418	0.322	0.000158289	LinP		Orai1	1.48e-92	1.17386	0.466	0.211	4.06e-88	FLS		Rapgef1	0.00102805	0.852424	0.303	0.278	1	SubP																		Atxn7	4.91e-30	0.342594	0.315	0.229	1.35e-25	PSF		Golga4	8.39e-15
Dcakd	6.44e-09	0.585813	0.456	0.36	0.000177197	LinP		Tspo	2.59e-92	0.86793	0.953	0.858	7.14e-88	FLS		H2-T23	0.00103274	0.674451	0.363	0.337	1	SubP																		Clip3	1.75e-29	0.28629	0.387	0.293	4.82e-25	PSF		Asrgl1	8.44e-15
Dusp1	6.49e-09	0.339085	0.938	0.877	0.000178517	LinP		Zfand6	2.88e-92	0.83075	0.84	0.621	7.94e-88	FLS		Hnrnpul1	0.00104188	0.503182	0.542	0.562	1	SubP																		Rictor	2.21e-29	0.368762	0.332	0.247	6.08e-25	PSF		Eprs	9.64e-15
Dmpk	6.54e-09	0.685108	0.319	0.226	0.000179916	LinP		Cdipt	3.8e-92	0.947779	0.706	0.422	1.05e-87	FLS		Vapb	0.00104477	0.35955	0.608	0.639	1	SubP																		Zfp326	2.83e-29	0.274449	0.489	0.391	7.79e-25	PSF		Vma21	1.12e-14
Nampt	6.55e-09	0.721578	0.41	0.321	0.000180266	LinP		Mrpl32	5.8e-92	0.878856	0.75	0.487	1.6e-87	FLS		Bmper	0.00107132	0.498366	0.261	0.212	1	SubP																		Polr3d	6.22e-29	0.264002	0.486	0.389	1.71e-24	PSF		Mak16	1.14e-14
Rab34	7e-09	0.303432	0.832	0.748	0.000192695	LinP		Arf1	6.91e-92	0.479851	0.992	0.949	1.9e-87	FLS		Rassf8	0.00113943	0.622239	0.398	0.383	1	SubP																		Kdm5a	6.53e-29	0.279437	0.505	0.406	1.8e-24	PSF		Mrpl54	1.15e-14
Mdh1	7.19e-09	0.374676	0.738	0.644	0.000197962	LinP		Pop5	7.42e-92	0.969227	0.674	0.391	2.04e-87	FLS		Cpne2	0.00114406	0.59499	0.371	0.352	1	SubP																		Pigc	8.95e-29	0.344631	0.292	0.211	2.46e-24	PSF		Sec23ip	1.21e-14
Pa2g4	7.56e-09	0.442097	0.621	0.531	0.000208023	LinP		Rtl8b	8.43e-92	1.18574	0.596	0.335	2.32e-87	FLS		Lnpep	0.00115601	0.491659	0.538	0.562	1	SubP																		Irak1bp1	9.75e-29	0.313482	0.334	0.247	2.68e-24	PSF		Mphosph6	1.28e-14
Fdxr	7.68e-09	0.772943	0.284	0.193	0.000211254	LinP		Sra1	1.08e-91	0.619392	0.959	0.795	2.98e-87	FLS		Cyld	0.00117425	1.0108	0.271	0.244	1	SubP																		Zbtb11	1.22e-28	0.409562	0.259	0.183	3.36e-24	PSF		Exosc3	1.42e-14
Zswim6	8.71e-09	0.694547	0.3	0.207	0.000239738	LinP		Lamtor5	1.18e-91	0.669263	0.919	0.752	3.24e-87	FLS		Dmpk	0.0011816	0.766474	0.265	0.228	1	SubP																		Bzw2	1.23e-28	0.276971	0.37	0.28	3.37e-24	PSF		2900076A07Rik	1.6e-14
Mrto4	9.6e-09	0.48808	0.505	0.413	0.000264217	LinP		Ndufs3	1.2e-91	0.699558	0.907	0.67	3.3e-87	FLS		BC005537	0.00126567	0.369873	0.665	0.725	1	SubP																		Gmds	1.24e-28	0.273796	0.509	0.406	3.4e-24	PSF		Spats2l	1.65e-14
Aldoa	9.84e-09	0.352735	0.947	0.912	0.000270719	LinP		Tsg101	1.24e-91	0.872651	0.785	0.53	3.41e-87	FLS		Kras	0.00127079	0.431517	0.552	0.58	1	SubP																		Pygo1	1.46e-28	0.386712	0.252	0.176	4.02e-24	PSF		Slc2a10	2.01e-14
Mrps33	9.86e-09	0.318205	0.8	0.729	0.000271411	LinP		Hagh	1.47e-91	1.03466	0.607	0.329	4.04e-87	FLS		Sdf2l1	0.00129681	0.622924	0.305	0.267	1	SubP																		Mlxip	1.77e-28	0.317561	0.265	0.186	4.87e-24	PSF		Hhat	2.06e-14
Jarid2	1e-08	0.696058	0.326	0.238	0.000276098	LinP		Sdf4	6.71e-91	0.592392	0.949	0.839	1.85e-86	FLS		Svil	0.00131512	0.306379	0.653	0.668	1	SubP																		Rcan1	2.32e-28	0.355548	0.666	0.58	6.37e-24	PSF		Cars	2.07e-14
Kif3a	1.03e-08	0.537514	0.358	0.259	0.000283847	LinP		Hadhb	9.77e-91	0.845767	0.774	0.505	2.69e-86	FLS		Sema3b	0.00132224	0.451587	0.371	0.335	1	SubP																		Pgm2	2.37e-28	0.320273	0.311	0.227	6.53e-24	PSF		Slc43a3	2.52e-14
Pcbd2	1.04e-08	0.3954	0.619	0.515	0.0002854	LinP		Cd14	2.9e-90	1.45706	0.273	0.09	7.98e-86	FLS		Dram1	0.00142745	0.56695	0.39	0.376	1	SubP																		Tbc1d12	2.69e-28	0.273537	0.343	0.254	7.4e-24	PSF		Nacc2	2.68e-14
Ndufa12	1.04e-08	0.3621	0.759	0.684	0.000286589	LinP		Sema4c	5.77e-90	1.3688	0.383	0.159	1.59e-85	FLS		Cdkn1a	0.00150582	0.346587	0.512	0.487	1	SubP																		Rin2	3.54e-28	0.250822	0.741	0.644	9.75e-24	PSF		Dda1	2.7e-14
Prkacb	1.09e-08	0.54088	0.596	0.51	0.000299482	LinP		Stx4a	7.1e-90	0.838975	0.801	0.549	1.95e-85	FLS		2008-09-01	0.00150656	0.505438	0.504	0.532	1	SubP																		Adgrl1	4.31e-28	0.259555	0.425	0.33	1.18e-23	PSF		Rcc2	2.76e-14
Tmem29	1.11e-08	0.516022	0.427	0.332	0.000306733	LinP		Ube2a	8.75e-90	0.810163	0.8	0.532	2.41e-85	FLS		Adam10	0.00160595	0.59558	0.444	0.461	1	SubP																		Wdr6	4.95e-28	0.332244	0.276	0.197	1.36e-23	PSF		Arfgap3	2.81e-14
Asf1a	1.15e-08	0.62633	0.321	0.229	0.000317299	LinP		S100a10	1.37e-89	0.534349	0.998	0.993	3.78e-85	FLS		Prcp	0.00160611	0.724049	0.378	0.371	1	SubP																		Dab2	5.81e-28	0.271254	0.783	0.703	1.6e-23	PSF		Traf3	2.95e-14
Mmp11	1.17e-08	1.52541	0.28	0.197	0.000322658	LinP		Eif2s1	1.41e-89	0.801511	0.785	0.512	3.88e-85	FLS		Fam172a	0.00163255	0.659175	0.369	0.358	1	SubP																		Dapk3	5.91e-28	0.262265	0.472	0.374	1.63e-23	PSF		Pter	3.14e-14
Iah1	1.18e-08	0.395643	0.594	0.491	0.000323534	LinP		Ywhab	1.94e-89	0.51393	0.977	0.867	5.34e-85	FLS		Rhog	0.00173072	0.633446	0.378	0.359	1	SubP																		Hmgcr	9.85e-28	0.287711	0.352	0.266	2.71e-23	PSF		Tmem248	3.97e-14
Ppp4c	1.19e-08	0.454405	0.571	0.473	0.000326653	LinP		Spsb4	4.32e-89	1.49988	0.309	0.112	1.19e-84	FLS		Prkd3	0.00178579	0.655279	0.388	0.383	1	SubP																		Gatd1	1.06e-27	0.273241	0.422	0.328	2.91e-23	PSF		Camsap2	4.54e-14
Adprh	1.19e-08	0.324067	0.647	0.551	0.00032853	LinP		Chmp3	6.14e-89	0.738585	0.87	0.651	1.69e-84	FLS		Lrrc8c	0.00179943	0.764242	0.269	0.234	1	SubP																		Dusp18	1.51e-27	0.334326	0.332	0.25	4.16e-23	PSF		Srprb	4.64e-14
Vldlr	1.26e-08	0.570425	0.303	0.204	0.000345459	LinP		Psmb6	6.39e-89	0.531996	0.973	0.844	1.76e-84	FLS		Zfp703	0.0018247	0.437405	0.58	0.614	1	SubP																		Kat6b	1.54e-27	0.264912	0.421	0.326	4.23e-23	PSF		Cdk6	4.68e-14
Nfu1	1.3e-08	0.35467	0.58	0.475	0.000358577	LinP		Fam104a	7.43e-89	0.663001	0.895	0.694	2.04e-84	FLS		Rp9	0.00190015	0.329783	0.627	0.669	1	SubP																		Swt1	1.68e-27	0.331801	0.352	0.267	4.61e-23	PSF		Ets1	5.5e-14
BC029722	1.31e-08	0.483913	0.44	0.333	0.000361658	LinP		Dhrs1	1.05e-88	0.898472	0.704	0.423	2.9e-84	FLS		Sh3gl1	0.00191992	0.396328	0.61	0.67	1	SubP																		Rnmt	1.93e-27	0.303638	0.349	0.263	5.31e-23	PSF		Jkamp	6.07e-14
Mtch2	1.36e-08	0.400702	0.707	0.624	0.000375301	LinP		Mesd	1.1e-88	0.800468	0.788	0.53	3.04e-84	FLS		Amotl2	0.00205399	0.445802	0.468	0.457	1	SubP																		Castor1	2.4e-27	0.300571	0.28	0.201	6.61e-23	PSF		Txndc11	6.2e-14
Bccip	1.41e-08	0.35816	0.67	0.589	0.00038878	LinP		Tmx3	1.34e-88	0.847639	0.715	0.432	3.68e-84	FLS		Agtrap	0.00206077	0.714441	0.373	0.359	1	SubP																		Nsmf	2.41e-27	0.276192	0.328	0.243	6.63e-23	PSF		Vps54	6.24e-14
Rnf150	1.42e-08	0.596705	0.356	0.255	0.000390629	LinP		Rexo2	1.34e-88	0.501744	0.981	0.887	3.69e-84	FLS		Stam	0.0022844	0.744145	0.299	0.275	1	SubP																		Jmy	2.54e-27	0.250824	0.404	0.312	6.99e-23	PSF		Nkd2	6.64e-14
Ece1	1.48e-08	0.398121	0.569	0.468	0.000407571	LinP		Dad1	1.38e-88	0.405984	0.996	0.958	3.79e-84	FLS		Cpne8	0.00231084	0.488664	0.474	0.472	1	SubP																		Mrgprf	4.01e-27	0.271774	0.381	0.292	1.1e-22	PSF		Bccip	6.78e-14
Tlr2	1.53e-08	0.894365	0.275	0.19	0.000419648	LinP		Vat1	2.43e-88	0.730668	0.915	0.763	6.67e-84	FLS		Adprh	0.00231561	0.401966	0.528	0.555	1	SubP																		Fmn1	5.46e-27	0.403744	0.258	0.185	1.5e-22	PSF		Gpc6	7.74e-14
Chp1	1.6e-08	0.328287	0.681	0.588	0.000439318	LinP		1810009A15Rik	2.62e-88	1.5192	0.287	0.1	7.2e-84	FLS		Kirrel	0.00251472	0.595418	0.406	0.407	1	SubP																		Zfp593	7.87e-27	0.318837	0.375	0.29	2.16e-22	PSF		G6pc3	8.81e-14
Metap2	1.62e-08	0.2993	0.835	0.779	0.000444883	LinP		Aga	3.97e-88	0.833399	0.78	0.53	1.09e-83	FLS		Eef2k	0.00252632	0.662099	0.301	0.27	1	SubP																		Atg12	9.37e-27	0.301427	0.376	0.291	2.58e-22	PSF		Pdrg1	9.3e-14
Hmox2	1.63e-08	0.431202	0.596	0.512	0.000449714	LinP		Nt5dc2	1.06e-87	1.35226	0.723	0.511	2.92e-83	FLS		St5	0.00253131	0.85343	0.261	0.23	1	SubP																		Tesk1	1.73e-26	0.280635	0.35	0.263	4.77e-22	PSF		Fdft1	9.55e-14
Prdx4	1.64e-08	0.259057	0.908	0.82	0.000450263	LinP		Wdr1	1.38e-87	0.749996	0.869	0.656	3.8e-83	FLS		Mocs2	0.00264779	0.349405	0.574	0.606	1	SubP																		Ubald1	1.83e-26	0.28288	0.321	0.238	5.04e-22	PSF		Nrbf2	1.05e-13
Chmp1a	1.71e-08	0.413054	0.598	0.511	0.000469148	LinP		Serpinb8	1.45e-87	1.32426	0.311	0.112	3.99e-83	FLS		Irf2	0.00277923	0.647141	0.376	0.37	1	SubP																		Rbm22	3.33e-26	0.271558	0.428	0.334	9.17e-22	PSF		Fastk	1.11e-13
Lipa	1.77e-08	0.44022	0.592	0.503	0.000486625	LinP		Mrpl57	2.28e-87	0.730072	0.864	0.659	6.27e-83	FLS		Gm15417	0.00283511	0.752459	0.309	0.285	1	SubP																		Tfb2m	3.54e-26	0.303017	0.26	0.185	9.74e-22	PSF		Snai1	1.26e-13
Adam17	1.86e-08	0.436462	0.564	0.474	0.000511632	LinP		Babam1	2.32e-87	0.909001	0.662	0.387	6.37e-83	FLS		Arhgap10	0.00288565	0.633821	0.382	0.378	1	SubP																		Srcap	5.41e-26	0.376521	0.271	0.197	1.49e-21	PSF		Hras	1.28e-13
Ech1	1.88e-08	0.311906	0.782	0.714	0.0005163	LinP		Psmb2	5.35e-87	0.550118	0.961	0.842	1.47e-82	FLS		Gng10	0.00298521	0.284466	0.747	0.834	1	SubP																		Hyal2	6.15e-26	0.362852	0.256	0.185	1.69e-21	PSF		Uqcr11	1.4e-13
Mthfsl	2.03e-08	0.71025	0.252	0.166	0.000558665	LinP		Cdkn2d	8.51e-87	0.843423	0.521	0.258	2.34e-82	FLS		Afap1	0.00306896	0.601388	0.404	0.402	1	SubP																		9930021J03Rik	6.45e-26	0.269213	0.373	0.286	1.77e-21	PSF		Slc44a1	1.46e-13
Memo1	2.06e-08	0.444557	0.473	0.386	0.00056817	LinP		Mrpl40	9.29e-87	0.927572	0.666	0.392	2.56e-82	FLS		Pdcd6ip	0.00323091	0.400789	0.598	0.661	1	SubP																		Slc31a1	6.95e-26	0.253165	0.447	0.356	1.91e-21	PSF		Zfp330	1.53e-13
Tmbim4	2.11e-08	0.29913	0.777	0.686	0.000581096	LinP		Dhrs7	9.51e-87	0.758509	0.818	0.564	2.62e-82	FLS		Ncor1	0.00329445	0.273037	0.697	0.772	1	SubP																		Iffo2	8.08e-26	0.339834	0.265	0.193	2.22e-21	PSF		Col1a2	1.64e-13
Glb1	2.17e-08	0.482074	0.473	0.385	0.000596314	LinP		Sypl	1.63e-86	0.877111	0.787	0.558	4.5e-82	FLS		Arhgap21	0.0033437	0.605402	0.408	0.4	1	SubP																		Lbh	8.76e-26	0.381626	0.36	0.28	2.41e-21	PSF		H1f0	1.64e-13
Prpsap1	2.2e-08	0.469916	0.461	0.362	0.000606578	LinP		Ero1l	1.8e-86	1.10012	0.515	0.259	4.97e-82	FLS		Pttg1ip	0.00338758	0.280932	0.689	0.772	1	SubP																		Ppp2cb	1.03e-25	0.336706	0.265	0.191	2.83e-21	PSF		Amotl2	1.64e-13
1110008P14Rik	2.43e-08	0.406936	0.686	0.614	0.000667376	LinP		Tmem33	2.02e-86	0.936738	0.713	0.446	5.57e-82	FLS		Dnm2	0.00340229	0.674179	0.378	0.38	1	SubP																		BC005561	1.05e-25	0.337517	0.352	0.273	2.88e-21	PSF		Gtf2f2	1.7e-13
Mafb	2.43e-08	0.66591	0.773	0.678	0.000668359	LinP		Ranbp1	2.28e-86	0.531898	0.97	0.823	6.27e-82	FLS		Fdx1	0.00351056	0.3726	0.472	0.487	1	SubP																		Pcf11	1.05e-25	0.27855	0.352	0.27	2.89e-21	PSF		Pop7	1.71e-13
Uqcr11	2.47e-08	0.275348	0.938	0.895	0.000680056	LinP		Pam16	2.48e-86	0.82685	0.758	0.488	6.82e-82	FLS		Gpr153	0.00352773	0.478269	0.488	0.499	1	SubP																		Has2	1.22e-25	0.277936	0.27	0.195	3.35e-21	PSF		2510039O18Rik	1.77e-13
Dpp7	2.74e-08	0.460175	0.392	0.288	0.000753438	LinP		Gm9385	2.88e-86	0.954969	0.328	0.118	7.93e-82	FLS		Rev3l	0.00358982	0.493081	0.458	0.457	1	SubP																		Hoxc8	1.25e-25	0.344428	0.259	0.187	3.43e-21	PSF		Cep104	1.81e-13
Cct5	2.89e-08	0.284952	0.798	0.708	0.00079558	LinP		Slc35b1	3.42e-86	0.772867	0.841	0.587	9.41e-82	FLS		Phactr2	0.00361197	0.684351	0.353	0.339	1	SubP																		Csnk1g1	1.27e-25	0.274097	0.341	0.256	3.48e-21	PSF		Zdhhc12	1.93e-13
Man2a2	2.89e-08	0.677319	0.285	0.2	0.000796132	LinP		Psmd12	4.09e-86	0.805377	0.798	0.544	1.12e-81	FLS		Tmem63a	0.00374441	0.5952	0.345	0.33	1	SubP																		Ltv1	1.43e-25	0.31945	0.353	0.273	3.93e-21	PSF		Med31	2.03e-13
Gbp2	2.9e-08	0.401748	0.273	0.18	0.000797309	LinP		Agpat2	8.23e-86	1.1103	0.517	0.26	2.27e-81	FLS		Cyfip1	0.00375611	0.494603	0.508	0.55	1	SubP																		Kctd5	1.55e-25	0.354368	0.286	0.211	4.27e-21	PSF		Fam104a	2.4e-13
Ei24	2.91e-08	0.426475	0.491	0.396	0.000799545	LinP		Renbp	8.33e-86	1.219	0.361	0.143	2.29e-81	FLS		Cd302	0.00379192	0.311805	0.707	0.79	1	SubP																		Grhpr	2.35e-25	0.323269	0.307	0.231	6.46e-21	PSF		Sf3b5	2.61e-13
Hspb8	2.96e-08	0.270871	0.583	0.472	0.00081379	LinP		Eif4a3	9.68e-86	0.821775	0.792	0.549	2.66e-81	FLS		Clasp1	0.00379479	0.817398	0.321	0.311	1	SubP																		Bcat1	2.42e-25	0.325447	0.299	0.221	6.67e-21	PSF		Sil1	2.9e-13
Stxbp6	2.96e-08	0.434646	0.486	0.377	0.000814906	LinP		Bnip2	1.16e-85	0.731601	0.857	0.627	3.19e-81	FLS		Rnf145	0.00396834	0.63909	0.345	0.33	1	SubP																		Epm2aip1	2.56e-25	0.281449	0.318	0.236	7.03e-21	PSF		Micall1	3.02e-13
Zfp503	2.97e-08	0.522356	0.511	0.414	0.000816727	LinP		Uck2	1.26e-85	1.13688	0.531	0.278	3.47e-81	FLS		Mex3c	0.00399303	0.693108	0.341	0.328	1	SubP																		Otulin	4.8e-25	0.274113	0.389	0.305	1.32e-20	PSF		Plagl1	3.25e-13
Clptm1	3e-08	0.415265	0.574	0.479	0.00082564	LinP		Fez2	1.55e-85	0.995318	0.558	0.293	4.26e-81	FLS		Rab11fip5	0.00418491	0.729891	0.309	0.291	1	SubP																		Casp8ap2	6.48e-25	0.251223	0.344	0.259	1.78e-20	PSF		Mon2	3.31e-13
Psph	3.12e-08	0.665553	0.261	0.176	0.000858807	LinP		Alg3	2.19e-85	1.25557	0.412	0.182	6.02e-81	FLS		Mast4	0.00430687	0.646739	0.363	0.348	1	SubP																		Rsbn1	6.85e-25	0.2878	0.335	0.254	1.88e-20	PSF		Hectd2	3.44e-13
Trabd2b	3.35e-08	0.800362	0.395	0.308	0.000923106	LinP		Mrps21	2.58e-85	0.502974	0.973	0.876	7.09e-81	FLS		Fam171b	0.00438031	0.538516	0.414	0.401	1	SubP																		Rbbp8	9.17e-25	0.29017	0.352	0.269	2.52e-20	PSF		Pdcd4	3.48e-13
Ociad1	3.42e-08	0.431346	0.665	0.579	0.000939984	LinP		Cdr2l	3.71e-85	0.892611	0.675	0.415	1.02e-80	FLS		Ube2r2	0.00447061	0.253472	0.733	0.81	1	SubP																		Coq8b	9.44e-25	0.340598	0.256	0.185	2.6e-20	PSF		Sar1b	3.56e-13
Cstb	3.53e-08	0.317587	0.908	0.851	0.000970335	LinP		Mid1ip1	5.69e-85	1.07709	0.391	0.163	1.57e-80	FLS		Pdlim2	0.00457171	0.498091	0.6	0.645	1	SubP																		Mbtd1	1.13e-24	0.277084	0.316	0.237	3.11e-20	PSF		Clec11a	4.09e-13
Zfand6	3.57e-08	0.364789	0.711	0.635	0.00098362	LinP		Mrps15	6.67e-85	0.804654	0.785	0.534	1.83e-80	FLS		Msl1	0.00474216	0.548645	0.478	0.504	1	SubP																		Tmem120a	2.49e-24	0.259562	0.353	0.27	6.84e-20	PSF		Fat1	4.26e-13
Ramp2	3.6e-08	0.268374	0.691	0.568	0.000989665	LinP		Polr2g	1.04e-84	0.752616	0.806	0.57	2.87e-80	FLS		Ano6	0.00488124	0.398066	0.47	0.47	1	SubP																		Trabd	2.74e-24	0.264018	0.397	0.313	7.55e-20	PSF		Asns	4.3e-13
Bmp2k	3.67e-08	0.496949	0.365	0.271	0.00100997	LinP		Ndufa13	1.6e-84	0.357056	0.994	0.971	4.41e-80	FLS		Kpnb1	0.00517046	0.423199	0.544	0.58	1	SubP																		Riok1	3.12e-24	0.279367	0.335	0.255	8.59e-20	PSF		Fzd7	5.06e-13
Mrps35	3.74e-08	0.521827	0.358	0.266	0.00103045	LinP		Pdgfa	1.61e-84	0.630188	0.816	0.539	4.42e-80	FLS		Trip6	0.00524486	0.522924	0.464	0.484	1	SubP																		Rnf215	3.92e-24	0.257958	0.361	0.28	1.08e-19	PSF		Thap4	5.42e-13
Tsen15	4.02e-08	0.498146	0.422	0.328	0.00110664	LinP		Ccdc74a	1.83e-84	1.46203	0.279	0.097	5.02e-80	FLS		Ormdl2	0.00526807	0.649077	0.261	0.231	1	SubP																		Upf2	4.2e-24	0.262401	0.315	0.236	1.16e-19	PSF		Dnajc21	5.71e-13
Mtx2	4.05e-08	0.390491	0.601	0.512	0.00111438	LinP		Grpel1	2.19e-84	0.709641	0.836	0.587	6.02e-80	FLS		Nectin3	0.00529438	0.671377	0.378	0.385	1	SubP																		Hsd17b11	6.06e-24	0.25678	0.316	0.237	1.67e-19	PSF		Rhob	5.72e-13
Inhba	4.15e-08	0.820044	0.452	0.36	0.00114132	LinP		Nudt14	2.61e-84	1.47244	0.312	0.117	7.18e-80	FLS		Tpst2	0.0055738	0.537725	0.454	0.47	1	SubP																		Mmp3	1.35e-23	0.678422	0.342	0.27	3.72e-19	PSF		Slc35a4	6.01e-13
C1qbp	4.17e-08	0.380441	0.716	0.64	0.00114854	LinP		Tmem160	2.66e-84	0.619977	0.928	0.755	7.32e-80	FLS		Cdc42bpb	0.00568055	0.532789	0.398	0.397	1	SubP																		Mogs	2.28e-23	0.317169	0.265	0.194	6.27e-19	PSF		Hagh	6.16e-13
Fer	4.33e-08	0.593609	0.406	0.317	0.00119115	LinP		Psmc6	3.98e-84	0.709349	0.872	0.662	1.09e-79	FLS		Tnpo1	0.0057865	0.573225	0.454	0.473	1	SubP																		Akr1b8	2.55e-23	0.257977	0.418	0.331	7.01e-19	PSF		Armcx4	6.28e-13
Tmem33	4.72e-08	0.393604	0.56	0.463	0.00129876	LinP		Plekhb2	5.45e-84	1.38867	0.35	0.143	1.5e-79	FLS		Akt2	0.0058244	0.404512	0.522	0.538	1	SubP																		Naaladl2	3.6e-23	0.288347	0.26	0.19	9.9e-19	PSF		Rapgef2	6.36e-13
Hspa4	4.83e-08	0.377193	0.668	0.595	0.00133026	LinP		Txnl1	5.82e-84	0.676821	0.893	0.692	1.6e-79	FLS		Afdn	0.00586341	0.721679	0.313	0.293	1	SubP																		Klhdc3	3.67e-23	0.275087	0.339	0.261	1.01e-18	PSF		Pias2	6.53e-13
Rnf114	4.92e-08	0.694999	0.28	0.195	0.00135322	LinP		Pomgnt1	5.84e-84	1.12836	0.492	0.244	1.61e-79	FLS		Pink1	0.00594805	0.51642	0.426	0.424	1	SubP																		Snhg5	4.25e-23	0.297593	0.25	0.182	1.17e-18	PSF		Ostf1	6.67e-13
Phax	5.42e-08	0.390272	0.58	0.486	0.00149168	LinP		Ubtd1	7.82e-84	1.074	0.521	0.266	2.15e-79	FLS		Usp24	0.00614045	0.721495	0.289	0.268	1	SubP																		Asnsd1	4.97e-23	0.25774	0.384	0.298	1.37e-18	PSF		Sardh	7.26e-13
Acadl	5.61e-08	0.338581	0.679	0.591	0.00154397	LinP		Lamtor3	1.1e-83	0.767147	0.829	0.615	3.02e-79	FLS		Calhm2	0.00641209	0.749682	0.287	0.268	1	SubP																		St6galnac4	6e-23	0.282149	0.362	0.283	1.65e-18	PSF		Tmed3	7.34e-13
Naa20	5.64e-08	0.427449	0.645	0.571	0.00155149	LinP		Fam124a	2.35e-83	1.05388	0.415	0.179	6.45e-79	FLS		Wipf1	0.00652951	0.348777	0.52	0.553	1	SubP																		Ino80b	6.28e-23	0.312703	0.267	0.197	1.73e-18	PSF		Sap30	7.5e-13
Cyp4v3	5.76e-08	0.500907	0.257	0.168	0.00158364	LinP		Bad	2.58e-83	0.653403	0.89	0.688	7.09e-79	FLS		Dpysl2	0.00704828	0.250105	0.657	0.702	1	SubP																		Nsrp1	6.92e-23	0.251349	0.433	0.347	1.9e-18	PSF		Colgalt1	7.52e-13
Snx1	6.17e-08	0.484933	0.528	0.442	0.00169739	LinP		Ola1	2.76e-83	0.81449	0.77	0.507	7.58e-79	FLS		Stx2	0.00707582	0.675468	0.321	0.313	1	SubP																		Srek1ip1	8.66e-23	0.322935	0.309	0.237	2.38e-18	PSF		Dusp18	8.57e-13
Hypk	6.33e-08	0.292207	0.775	0.709	0.00174077	LinP		Atp5mpl	2.83e-83	0.573466	0.961	0.848	7.77e-79	FLS		Akr1b3	0.00712347	0.419291	0.554	0.587	1	SubP																		Map3k10	1e-22	0.283225	0.282	0.211	2.75e-18	PSF		Slc27a3	9.14e-13
Tbl1xr1	6.4e-08	0.488668	0.484	0.393	0.0017597	LinP		Gltp	3.43e-83	1.00727	0.636	0.379	9.43e-79	FLS		Nadk	0.00718138	0.605906	0.4	0.415	1	SubP																		Dip2c	1.51e-22	0.279089	0.376	0.296	4.15e-18	PSF		Crim1	1.05e-12
Pdia5	6.45e-08	0.569415	0.516	0.433	0.00177463	LinP		Pnkd	7.64e-83	0.771732	0.795	0.527	2.1e-78	FLS		Nrp1	0.00794207	0.332758	0.424	0.409	1	SubP																		Exosc5	1.54e-22	0.251939	0.392	0.311	4.22e-18	PSF		Ptprf	1.1e-12
C1galt1	6.46e-08	0.56033	0.429	0.337	0.00177844	LinP		Gm8186	9.17e-83	0.992019	0.309	0.109	2.52e-78	FLS		Ccnd3	0.00798177	0.476641	0.438	0.452	1	SubP																		5031425E22Rik	2.86e-22	0.309424	0.304	0.231	7.87e-18	PSF		Klf10	1.34e-12
Tmem60	7.53e-08	0.43285	0.475	0.379	0.00207308	LinP		Gba	1.58e-82	1.07558	0.565	0.306	4.34e-78	FLS		Sppl2a	0.0080461	0.578825	0.518	0.551	1	SubP																		Rab2b	3.06e-22	0.291079	0.262	0.193	8.41e-18	PSF		Triqk	1.38e-12
Ssbp1	7.77e-08	0.372899	0.576	0.488	0.00213664	LinP		Gda	1.9e-82	0.765176	0.571	0.286	5.24e-78	FLS		Agap1	0.00865099	0.754484	0.313	0.298	1	SubP																		Sco2	3.06e-22	0.293093	0.262	0.193	8.42e-18	PSF		Tceal3	1.55e-12
Acaa1a	7.82e-08	0.313475	0.681	0.596	0.00215224	LinP		Cdc42	2.07e-82	0.390728	0.992	0.967	5.7e-78	FLS		Flii	0.00902053	0.468262	0.422	0.429	1	SubP																		Smad1	3.24e-22	0.295703	0.441	0.361	8.92e-18	PSF		Cd109	1.6e-12
Map3k8	7.9e-08	0.588995	0.305	0.215	0.0021743	LinP		Rnaset2a	2.65e-82	0.968054	0.522	0.267	7.28e-78	FLS		Uba1	0.00908649	0.342894	0.564	0.609	1	SubP																		Slc35e1	3.94e-22	0.312027	0.3	0.229	1.08e-17	PSF		Ccdc47	1.61e-12
N6amt1	7.92e-08	0.545701	0.388	0.298	0.00218058	LinP		Nfe2l2	3e-82	0.699194	0.846	0.594	8.24e-78	FLS		Acsl5	0.00925061	0.752624	0.277	0.258	1	SubP																		Limd2	5.88e-22	0.325612	0.254	0.187	1.62e-17	PSF		Slc10a7	1.64e-12
Ppid	7.93e-08	0.474942	0.447	0.355	0.0021828	LinP		Psmc4	4.28e-82	0.728616	0.831	0.582	1.18e-77	FLS		Lrch3	0.00975124	0.650162	0.293	0.274	1	SubP																		Yes1	6.37e-22	0.277889	0.269	0.201	1.75e-17	PSF		Ramac	1.71e-12
Ddt	8.03e-08	0.362512	0.667	0.597	0.00220843	LinP		Lsm8	6.41e-82	0.883531	0.695	0.433	1.76e-77	FLS		Stat6	0.00988308	0.717849	0.339	0.336	1	SubP																		Ikzf5	7.8e-22	0.311222	0.255	0.189	2.14e-17	PSF		Rps27l	1.96e-12
Mea1	8.2e-08	0.388888	0.569	0.48	0.0022557	LinP		Ccdc124	6.96e-82	0.70214	0.843	0.59	1.92e-77	FLS																										Rnf217	8.04e-22	0.287447	0.293	0.221	2.21e-17	PSF		Ppp1r11	1.99e-12
Ccdc90b	8.63e-08	0.372155	0.567	0.478	0.0023755	LinP		Csnk2b	8.97e-82	0.684217	0.9	0.712	2.47e-77	FLS																										Grsf1	1.3e-21	0.250774	0.349	0.272	3.57e-17	PSF		Jpt2	2.15e-12
Slbp	9.73e-08	0.5504	0.456	0.371	0.00267734	LinP		Nop10	1.65e-81	0.571159	0.945	0.79	4.54e-77	FLS																										Las1l	1.37e-21	0.343989	0.263	0.197	3.78e-17	PSF		Nsun2	2.33e-12
Aup1	1.01e-07	0.497117	0.576	0.505	0.00278409	LinP		Sdhb	2.16e-81	0.700932	0.855	0.642	5.94e-77	FLS																										Usp46	1.5e-21	0.278149	0.26	0.193	4.12e-17	PSF		Tmem258	2.41e-12
Isca1	1.07e-07	0.681185	0.369	0.279	0.00293612	LinP		Atp2b1	2.37e-81	0.723412	0.873	0.685	6.53e-77	FLS																										Senp2	1.97e-21	0.279637	0.388	0.312	5.43e-17	PSF		Stk39	2.56e-12
Celf1	1.13e-07	0.396373	0.555	0.469	0.00309905	LinP		Bloc1s1	2.77e-81	1.08152	0.627	0.396	7.63e-77	FLS																										Taf7	2.15e-21	0.307906	0.282	0.213	5.91e-17	PSF		Mtln	2.56e-12
Sqstm1	1.17e-07	0.352151	0.853	0.785	0.00322172	LinP		Ormdl2	4.59e-81	1.10892	0.452	0.213	1.26e-76	FLS																										Agpat5	2.87e-21	0.255638	0.365	0.29	7.88e-17	PSF		Tsr1	2.57e-12
Mrpl37	1.18e-07	0.600239	0.323	0.238	0.00324849	LinP		Ociad1	5.59e-81	0.860416	0.787	0.564	1.54e-76	FLS																										Haghl	3.64e-21	0.313609	0.261	0.194	1e-16	PSF		Mdm2	2.88e-12
Mpv17	1.19e-07	0.485364	0.468	0.39	0.00327653	LinP		Prelid1	8.49e-81	0.579274	0.957	0.866	2.34e-76	FLS																										Aifm1	5.24e-21	0.277793	0.272	0.205	1.44e-16	PSF		Sc5d	3e-12
Polr2e	1.25e-07	0.295682	0.732	0.65	0.00344266	LinP		Faim	1.02e-80	1.11973	0.471	0.229	2.82e-76	FLS																										mt-Nd6	5.3e-21	0.278756	0.282	0.215	1.46e-16	PSF		Ndufa1	3.09e-12
Echs1	1.25e-07	0.344806	0.598	0.509	0.0034518	LinP		Fibp	1.18e-80	0.791992	0.768	0.522	3.24e-76	FLS																										Snapc1	6.8e-21	0.274625	0.303	0.232	1.87e-16	PSF		Crip2	3.14e-12
Dhrs4	1.29e-07	0.47705	0.521	0.436	0.00354287	LinP		Dhps	1.23e-80	1.01001	0.534	0.277	3.37e-76	FLS																										Zfp830	7.57e-21	0.290792	0.252	0.187	2.08e-16	PSF		Matn4	3.28e-12
Sirt1	1.29e-07	0.611992	0.284	0.201	0.00354565	LinP		Acot7	2.32e-80	1.30777	0.453	0.224	6.39e-76	FLS																										Oxa1l	1.16e-20	0.256785	0.32	0.248	3.18e-16	PSF		Zdhhc8	4.04e-12
Bloc1s1	1.3e-07	0.52144	0.488	0.411	0.00356535	LinP		Sidt2	7.51e-80	0.823295	0.796	0.567	2.07e-75	FLS																										Dvl3	1.46e-20	0.271612	0.277	0.208	4e-16	PSF		Cd82	4.04e-12
Il17d	1.33e-07	0.68058	0.312	0.231	0.00365252	LinP		Pgls	9.99e-80	0.493296	0.974	0.859	2.75e-75	FLS																										Dlg5	1.47e-20	0.29522	0.262	0.195	4.04e-16	PSF		Ibtk	4.45e-12
Uap1l1	1.41e-07	0.441746	0.504	0.42	0.00388054	LinP		Pex2	2.31e-79	0.947133	0.625	0.356	6.36e-75	FLS																										Blzf1	2.59e-20	0.264113	0.308	0.238	7.13e-16	PSF		Scoc	4.49e-12
Fah	1.42e-07	0.635416	0.282	0.198	0.00389434	LinP		Ddt	2.89e-79	0.80657	0.813	0.582	7.95e-75	FLS																										Selenoi	4.08e-20	0.291639	0.29	0.224	1.12e-15	PSF		Spcs3	4.5e-12
Prdx3	1.48e-07	0.413898	0.564	0.482	0.00406493	LinP		Mrpl44	3.24e-79	1.2324	0.353	0.146	8.91e-75	FLS																										R3hcc1	7.04e-20	0.32973	0.293	0.229	1.94e-15	PSF		Col5a1	4.68e-12
Chmp2b	1.49e-07	0.392151	0.626	0.549	0.00409179	LinP		Becn1	3.58e-79	0.905966	0.659	0.4	9.85e-75	FLS																										Amdhd2	8.25e-20	0.269378	0.325	0.253	2.27e-15	PSF		Gcn1	4.69e-12
Smarcc2	1.51e-07	0.407536	0.527	0.442	0.00414464	LinP		Ppp4c	5.58e-79	0.965352	0.691	0.458	1.53e-74	FLS																										Ulk1	8.72e-20	0.250794	0.299	0.23	2.4e-15	PSF		Pomt2	4.75e-12
Mrpl4	1.53e-07	0.434729	0.56	0.484	0.00421761	LinP		Kras	6.41e-79	0.799829	0.793	0.561	1.76e-74	FLS																										Hacd2	9.48e-20	0.294377	0.397	0.321	2.61e-15	PSF		Ascc3	4.77e-12
Psmd6	1.57e-07	0.325466	0.693	0.595	0.00431464	LinP		Scn1b	7.2e-79	0.670899	0.916	0.735	1.98e-74	FLS																										Rwdd4a	1.72e-19	0.266434	0.335	0.264	4.73e-15	PSF		Ccdc88a	5.04e-12
Snx2	1.57e-07	0.314092	0.695	0.616	0.00431485	LinP		Atp5h	8.39e-79	0.356799	0.997	0.971	2.31e-74	FLS																										Cspp1	1.84e-19	0.257166	0.31	0.24	5.08e-15	PSF		Cops7a	5.21e-12
Ly96	1.62e-07	0.612888	0.309	0.228	0.0044544	LinP		Steap1	1.54e-78	1.965	0.301	0.122	4.24e-74	FLS																										Pim3	2.22e-19	0.253801	0.267	0.204	6.12e-15	PSF		Ganab	5.42e-12
Ndrg3	1.69e-07	0.478091	0.431	0.337	0.00464658	LinP		Rit1	1.83e-78	0.821604	0.711	0.446	5.04e-74	FLS																										Wdfy1	2.79e-19	0.28259	0.312	0.245	7.68e-15	PSF		Mpzl1	5.56e-12
Mta2	1.74e-07	0.604223	0.348	0.263	0.00479996	LinP		1700021F05Rik	1.9e-78	0.998753	0.546	0.295	5.23e-74	FLS																										Fkbp1b	4.48e-19	0.277401	0.257	0.194	1.23e-14	PSF		Cmas	6.09e-12
Churc1	1.82e-07	0.302933	0.663	0.579	0.00501963	LinP		Sdhd	2.47e-78	0.77541	0.811	0.581	6.79e-74	FLS																										Insyn1	6.47e-19	0.260188	0.267	0.203	1.78e-14	PSF		Cda	7.64e-12
Galk2	1.91e-07	0.600642	0.362	0.281	0.0052622	LinP		Gprc5b	2.48e-78	0.900923	0.461	0.213	6.82e-74	FLS																										Thbs1	1.74e-18	0.268576	0.47	0.386	4.78e-14	PSF		Manf	7.85e-12
Bhlhe40	1.93e-07	0.321073	0.784	0.723	0.0053017	LinP		Ppp1r14b	3.73e-78	0.613796	0.982	0.912	1.03e-73	FLS																										Trp53inp2	2.71e-18	0.268599	0.317	0.249	7.47e-14	PSF		Alkbh5	7.85e-12
H2afj	2e-07	0.290923	0.851	0.789	0.00551597	LinP		Psmb1	5.63e-78	0.452079	0.984	0.918	1.55e-73	FLS																										Peli1	4.29e-18	0.251606	0.382	0.311	1.18e-13	PSF		Slc12a4	8.27e-12
Tgoln1	2.03e-07	0.326722	0.7	0.635	0.00559066	LinP		Gnb1	6.56e-78	0.486827	0.97	0.87	1.8e-73	FLS																										Nudcd1	6.39e-18	0.282077	0.272	0.21	1.76e-13	PSF		Ubn2	8.42e-12
Mitd1	2.16e-07	0.702576	0.287	0.209	0.00594989	LinP		Nfu1	1.15e-77	0.843509	0.712	0.459	3.15e-73	FLS																										Kif3a	1.62e-17	0.265027	0.299	0.235	4.46e-13	PSF		Tkt	8.54e-12
Crtap	2.26e-07	0.402121	0.817	0.805	0.00621832	LinP		Oaz1	1.25e-77	0.325095	1	0.996	3.43e-73	FLS																										Pex3	1.24e-16	0.282676	0.284	0.223	3.4e-12	PSF		Arf1	8.61e-12
Slc16a2	2.28e-07	0.370291	0.699	0.615	0.00627517	LinP		Tcn2	1.38e-77	0.746696	0.755	0.484	3.79e-73	FLS																																		Pfdn4	9.04e-12
Sdf2	2.31e-07	0.287244	0.842	0.786	0.00635143	LinP		Znhit1	1.46e-77	0.723555	0.831	0.597	4.01e-73	FLS																																		Tacc1	9.1e-12
Atic	2.45e-07	0.483315	0.422	0.333	0.00674213	LinP		Rnf5	1.48e-77	1.18326	0.461	0.229	4.07e-73	FLS																																		Lztfl1	9.57e-12
Idh3b	2.59e-07	0.433082	0.582	0.495	0.00711527	LinP		Ddr2	1.94e-77	0.587783	0.869	0.673	5.33e-73	FLS																																		Tnfrsf12a	9.68e-12
Hspa1a	2.59e-07	0.418538	0.491	0.384	0.00712946	LinP		Psph	2.05e-77	1.31614	0.371	0.163	5.65e-73	FLS																																		Lsm6	1.02e-11
Rnf115	2.6e-07	0.554128	0.365	0.28	0.00716461	LinP		Tmem59	2.51e-77	0.407827	0.989	0.955	6.91e-73	FLS																																		Bbx	1.1e-11
Atp6v0d1	2.66e-07	0.327015	0.746	0.678	0.00732497	LinP		Vps36	2.86e-77	0.754186	0.756	0.504	7.86e-73	FLS																																		Copb1	1.12e-11
Psmg2	2.78e-07	0.565525	0.443	0.368	0.0076415	LinP		Atic	3.47e-77	0.938979	0.572	0.316	9.56e-73	FLS																																		Ampd2	1.19e-11
Pdk3	3.1e-07	0.621458	0.3	0.221	0.00852974	LinP		Dmd	6.5e-77	1.39193	0.326	0.133	1.79e-72	FLS																																		Mtus1	1.21e-11
Dnajc10	3.14e-07	0.302426	0.668	0.598	0.00863227	LinP		1600002K03Rik	7.95e-77	1.0925	0.468	0.232	2.19e-72	FLS																																		Fasn	1.27e-11
Tbx18	3.19e-07	0.601059	0.418	0.333	0.0087836	LinP		Ube2i	9.33e-77	0.583337	0.934	0.79	2.57e-72	FLS																																		Wdr1	1.36e-11
Tgfbr3	3.19e-07	0.268406	0.75	0.664	0.00878758	LinP		Rn7sk	1.46e-76	1.04339	0.284	0.102	4.01e-72	FLS																																		Dbp	1.42e-11
Plvap	3.31e-07	0.475324	0.388	0.295	0.0091169	LinP		Lsm1	1.62e-76	0.744042	0.78	0.538	4.45e-72	FLS																																		Golim4	1.51e-11
Tnks	3.34e-07	0.546366	0.417	0.336	0.00919412	LinP		Etfrf1	1.66e-76	1.19683	0.379	0.166	4.57e-72	FLS																																		Polr2l	1.54e-11
Adam10	3.41e-07	0.286026	0.557	0.457	0.00939211	LinP		Ndufv1	1.83e-76	0.673141	0.835	0.586	5.03e-72	FLS																																		Ap3m1	1.66e-11
Khdrbs3	3.5e-07	0.525589	0.278	0.194	0.00963475	LinP		Mrfap1	2.07e-76	0.424803	0.99	0.953	5.69e-72	FLS																																		Pmvk	1.69e-11
Glt8d1	3.55e-07	0.361179	0.64	0.562	0.00975534	LinP		Cib2	2.48e-76	1.46397	0.304	0.119	6.82e-72	FLS																																		Col1a1	1.73e-11
Hyal2	3.64e-07	0.724768	0.291	0.213	0.0100171	LinP		Immp1l	2.55e-76	0.806111	0.777	0.535	7.02e-72	FLS																																		Pcbp1	1.79e-11
Crebrf	3.64e-07	0.562071	0.401	0.314	0.0100268	LinP		AC149090.1	3.09e-76	0.85284	0.631	0.362	8.51e-72	FLS																																		Zfp593	1.82e-11
Eif3l	3.77e-07	0.306247	0.723	0.637	0.0103761	LinP		Lmo1	3.24e-76	0.92028	0.672	0.417	8.92e-72	FLS																																		Ptrhd1	1.93e-11
Hsd17b10	3.92e-07	0.317127	0.661	0.576	0.0107985	LinP		Vdac1	4.14e-76	0.66531	0.9	0.723	1.14e-71	FLS																																		Prorsd1	2.1e-11
Syap1	3.97e-07	0.410813	0.475	0.384	0.010931	LinP		Sec13	4.93e-76	0.665074	0.907	0.746	1.36e-71	FLS																																		Skil	2.2e-11
Traf7	4.13e-07	0.361708	0.493	0.404	0.0113636	LinP		Galnt1	6.71e-76	0.756431	0.838	0.611	1.85e-71	FLS																																		Ggcx	2.42e-11
Etfrf1	4.65e-07	0.679061	0.257	0.18	0.0127827	LinP		Krcc1	6.91e-76	0.719845	0.867	0.673	1.9e-71	FLS																																		Unc50	2.48e-11
B230118H07Rik	4.67e-07	0.413548	0.401	0.311	0.012852	LinP		Btf3l4	1.07e-75	1.0506	0.498	0.262	2.96e-71	FLS																																		Cst3	2.57e-11
Hacd1	4.98e-07	0.319841	0.702	0.6	0.0137045	LinP		Arl6	1.39e-75	1.05526	0.441	0.209	3.81e-71	FLS																																		Sub1	2.58e-11
Mrps36	5.03e-07	0.378073	0.598	0.528	0.0138521	LinP		Plscr4	2.13e-75	1.01694	0.37	0.156	5.86e-71	FLS																																		Ddb1	2.62e-11
Mrpl42	5.12e-07	0.301419	0.718	0.651	0.0140807	LinP		Tufm	2.3e-75	0.969491	0.553	0.305	6.32e-71	FLS																																		Mef2a	3e-11
Rrp1	5.23e-07	0.340252	0.633	0.561	0.0143856	LinP		Mapre3	2.55e-75	1.07878	0.506	0.27	7.01e-71	FLS																																		Nob1	3.35e-11
Zmat2	5.54e-07	0.3365	0.619	0.544	0.0152376	LinP		Ctsa	2.62e-75	0.688349	0.912	0.748	7.22e-71	FLS																																		Timm8b	3.65e-11
Glod4	5.7e-07	0.383972	0.528	0.439	0.0156886	LinP		Akr1a1	3.35e-75	0.43108	0.994	0.932	9.22e-71	FLS																																		Pcyt2	3.78e-11
Psma5	5.81e-07	0.265199	0.807	0.758	0.0159797	LinP		Mrpl43	3.84e-75	0.678573	0.833	0.609	1.06e-70	FLS																																		Bop1	3.94e-11
Pex2	6.31e-07	0.385247	0.463	0.374	0.0173566	LinP		Fnta	4.06e-75	0.884963	0.727	0.493	1.12e-70	FLS																																		Mageh1	4.1e-11
Ccng1	6.34e-07	0.534717	0.45	0.37	0.017452	LinP		Fbxo31	4.63e-75	1.10804	0.435	0.208	1.27e-70	FLS																																		Cdr2	4.26e-11
Ktn1	6.42e-07	0.363375	0.537	0.451	0.0176551	LinP		Aup1	5.49e-75	0.835316	0.731	0.489	1.51e-70	FLS																																		Gar1	4.61e-11
Adrm1	6.47e-07	0.40845	0.557	0.485	0.0177996	LinP		Snapin	7.56e-75	0.868044	0.703	0.457	2.08e-70	FLS																																		Ifrd2	4.91e-11
Mrps34	6.53e-07	0.346317	0.61	0.536	0.0179788	LinP		Lrrn4cl	1.01e-74	0.700018	0.654	0.38	2.78e-70	FLS																																		Timm23	5e-11
Mrpl22	6.56e-07	0.422496	0.449	0.359	0.0180479	LinP		Guk1	1.37e-74	0.66075	0.87	0.677	3.76e-70	FLS																																		Pkdcc	5.2e-11
Elf1	6.88e-07	0.357961	0.576	0.496	0.0189278	LinP		Cnp	1.46e-74	1.23853	0.326	0.132	4.02e-70	FLS																																		Cux1	5.59e-11
Rpain	6.99e-07	0.638261	0.275	0.199	0.0192398	LinP		Mien1	1.6e-74	0.619419	0.891	0.687	4.4e-70	FLS																																		Luc7l2	5.64e-11
Atp6v1c1	7.02e-07	0.487357	0.399	0.319	0.019324	LinP		Rabggtb	1.95e-74	0.921936	0.664	0.412	5.37e-70	FLS																																		Slc41a2	5.77e-11
Calcoco1	7.24e-07	0.69335	0.257	0.182	0.0199181	LinP		Arl8a	1.99e-74	0.798059	0.744	0.486	5.48e-70	FLS																																		Mgat5	5.83e-11
Hddc3	7.27e-07	0.667315	0.27	0.194	0.019993	LinP		Gskip	2.19e-74	0.971241	0.565	0.316	6.03e-70	FLS																																		Cnot8	6e-11
Ypel3	7.58e-07	0.261209	0.878	0.843	0.0208442	LinP		Tpi1	2.89e-74	0.54998	0.953	0.807	7.96e-70	FLS																																		Olfml3	6.02e-11
Babam1	7.69e-07	0.444745	0.48	0.405	0.0211684	LinP		Iscu	3.11e-74	0.693391	0.853	0.644	8.55e-70	FLS																																		Usp16	6.13e-11
Trmt6	7.74e-07	0.597771	0.278	0.201	0.021311	LinP		Tstd3	3.65e-74	1.3549	0.305	0.12	1e-69	FLS																																		Fads2	6.28e-11
Lox	7.86e-07	0.449857	0.927	0.875	0.0216227	LinP		Cox19	4.05e-74	0.892746	0.631	0.379	1.11e-69	FLS																																		Sap18	6.84e-11
Cox17	7.96e-07	0.308544	0.608	0.5	0.0218902	LinP		Atp5e	5.94e-74	0.373683	0.998	0.982	1.64e-69	FLS																																		Kmt5a	7.01e-11
Ankrd29	8.4e-07	0.435459	0.413	0.329	0.0231205	LinP		Rpn2	8.85e-74	0.516712	0.961	0.873	2.44e-69	FLS																																		Mphosph10	7.04e-11
Mrc2	8.77e-07	0.254952	0.862	0.813	0.024121	LinP		Prmt2	1.18e-73	0.97578	0.428	0.198	3.26e-69	FLS																																		Golga2	7.12e-11
Rab11b	9.08e-07	0.304077	0.805	0.752	0.0249887	LinP		Laptm4b	1.24e-73	1.0064	0.59	0.34	3.41e-69	FLS																																		Arfgap1	7.26e-11
Ola1	9.09e-07	0.374291	0.599	0.524	0.025019	LinP		Chd9	1.45e-73	0.832966	0.788	0.568	3.99e-69	FLS																																		Abhd13	7.43e-11
Eif4a3	9.17e-07	0.302639	0.654	0.565	0.0252326	LinP		Myl6	2.18e-73	0.285761	1	0.998	6.01e-69	FLS																																		Sft2d3	7.78e-11
0610009B22Rik	9.34e-07	0.531552	0.436	0.358	0.0256889	LinP		Snx15	2.92e-73	1.02092	0.453	0.223	8.05e-69	FLS																																		Bysl	8.02e-11
Prmt1	9.35e-07	0.316139	0.649	0.567	0.0257225	LinP		Dtnbp1	3.13e-73	0.648041	0.844	0.6	8.62e-69	FLS																																		Hr	8.35e-11
Ddx10	9.57e-07	0.518482	0.28	0.202	0.0263194	LinP		Timm13	5.26e-73	0.455861	0.973	0.871	1.45e-68	FLS																																		Nol12	8.36e-11
Maf1	9.67e-07	0.435521	0.534	0.464	0.0265991	LinP		Cyb561d2	6.67e-73	0.911668	0.576	0.328	1.84e-68	FLS																																		Jmjd6	8.45e-11
Dynlt1f	9.69e-07	0.614618	0.337	0.261	0.0266644	LinP		Idh3a	6.71e-73	0.977612	0.586	0.341	1.85e-68	FLS																																		Mcu	8.48e-11
Pbxip1	9.75e-07	0.295115	0.718	0.644	0.0268236	LinP		Ecm1	6.92e-73	0.39253	0.994	0.928	1.9e-68	FLS																																		Grhpr	9.5e-11
Top2b	9.83e-07	0.30168	0.729	0.659	0.0270565	LinP		Bola3	8.16e-73	0.648777	0.837	0.616	2.24e-68	FLS																																		Polk	9.64e-11
Atp6ap1	1.04e-06	0.271743	0.745	0.666	0.0285838	LinP		Smim12	8.16e-73	0.922335	0.559	0.308	2.25e-68	FLS																																		Vamp8	9.99e-11
Aco2	1.09e-06	0.38902	0.605	0.536	0.0299662	LinP		Psma7	8.54e-73	0.461969	0.971	0.881	2.35e-68	FLS																																		2005-09-01	1.02e-10
Sae1	1.15e-06	0.366317	0.544	0.465	0.0316871	LinP		Ehd2	9.33e-73	0.646254	0.856	0.648	2.57e-68	FLS																																		Nus1	1.08e-10
Eef1akmt1	1.15e-06	0.472524	0.518	0.434	0.0317701	LinP		Trir	1.25e-72	0.499742	0.961	0.837	3.43e-68	FLS																																		Atp6v1e1	1.16e-10
Chmp1b	1.16e-06	0.563074	0.348	0.272	0.0318753	LinP		Hax1	1.76e-72	0.867688	0.645	0.393	4.85e-68	FLS																																		Vapa	1.21e-10
Hnrnpr	1.17e-06	0.271826	0.631	0.548	0.0321299	LinP		Map2k5	3.66e-72	1.08565	0.449	0.223	1.01e-67	FLS																																		Atp8b2	1.26e-10
Sertad1	1.19e-06	0.587103	0.52	0.458	0.0326523	LinP		Stk32c	4.02e-72	1.40557	0.281	0.109	1.1e-67	FLS																																		Ago3	1.41e-10
Xylt1	1.22e-06	0.349916	0.434	0.348	0.0336566	LinP		Gng2	4.5e-72	1.07914	0.464	0.234	1.24e-67	FLS																																		Myo18a	1.51e-10
Uhrf1bp1l	1.28e-06	0.424722	0.387	0.305	0.0353055	LinP		Plekha1	4.77e-72	1.03139	0.544	0.302	1.31e-67	FLS																																		2310009B15Rik	1.52e-10
Agtrap	1.34e-06	0.440265	0.438	0.357	0.0367919	LinP		Aig1	1.06e-71	0.678073	0.835	0.609	2.91e-67	FLS																																		Tgfb1	1.56e-10
Polr2d	1.34e-06	0.457022	0.479	0.406	0.0368467	LinP		Psma6	1.22e-71	0.63819	0.853	0.651	3.35e-67	FLS																																		Eif2s3x	1.58e-10
Gnptg	1.36e-06	0.407134	0.422	0.336	0.0374901	LinP		Hsd17b12	1.29e-71	0.860825	0.63	0.378	3.55e-67	FLS																																		Nudt5	1.62e-10
Pmpcb	1.38e-06	0.454915	0.447	0.368	0.0380399	LinP		Rer1	1.36e-71	0.472945	0.962	0.884	3.74e-67	FLS																																		Foxk2	1.63e-10
Cerk	1.5e-06	0.545198	0.252	0.177	0.0411888	LinP		Ak1	1.37e-71	0.725306	0.785	0.55	3.77e-67	FLS																																		Trabd2b	1.71e-10
Nudt9	1.53e-06	0.440581	0.507	0.438	0.0421748	LinP		Tcf25	2.84e-71	0.543542	0.921	0.772	7.82e-67	FLS																																		Heatr5a	1.74e-10
Snapin	1.59e-06	0.387306	0.557	0.473	0.0436998	LinP		Cnih4	7.31e-71	0.655011	0.823	0.599	2.01e-66	FLS																																		Sec16b	1.84e-10
Taz	1.64e-06	0.45415	0.324	0.245	0.0452596	LinP		Sdf2	8.49e-71	0.565016	0.93	0.776	2.34e-66	FLS																																		2810001G20Rik	1.95e-10
Amn1	1.67e-06	0.528361	0.296	0.218	0.0459388	LinP		Laptm4a	1.2e-70	0.518594	0.998	0.987	3.3e-66	FLS																																		Bhlhe40	1.97e-10
Cryzl1	1.68e-06	0.522178	0.367	0.288	0.0462752	LinP		mt-Atp8	1.48e-70	1.46442	0.872	0.759	4.09e-66	FLS																																		Rrp8	1.99e-10
Kpna1	1.7e-06	0.552602	0.353	0.277	0.0466478	LinP		Prelid3b	2.06e-70	0.850337	0.658	0.413	5.67e-66	FLS																																		Klhl5	2.06e-10
Trim25	1.81e-06	0.431973	0.271	0.192	0.0497999	LinP		Lrrfip2	2.17e-70	0.812341	0.712	0.473	5.96e-66	FLS																																		Tmem42	2.12e-10
Rhog	1.84e-06	0.495118	0.436	0.357	0.0505538	LinP		Ptbp3	2.29e-70	0.703689	0.822	0.597	6.3e-66	FLS																																		Mrps14	2.18e-10
Ccdc174	1.9e-06	0.489782	0.406	0.333	0.0522742	LinP		Arf2	2.41e-70	0.954491	0.564	0.32	6.64e-66	FLS																																		Ptpn14	2.22e-10
Snx21	2e-06	0.58346	0.376	0.304	0.0551152	LinP		Commd7	4.52e-70	0.745817	0.769	0.536	1.24e-65	FLS																																		Rpn2	2.25e-10
Tufm	2.04e-06	0.512913	0.397	0.322	0.0561518	LinP		Dpm2	5.45e-70	0.758347	0.757	0.524	1.5e-65	FLS																																		Trp53i13	2.38e-10
Smad1	2.04e-06	0.439107	0.47	0.393	0.0562577	LinP		Hsp90ab1	5.52e-70	0.335725	0.998	0.993	1.52e-65	FLS																																		Iffo2	2.38e-10
Wdr75	2.14e-06	0.475817	0.376	0.3	0.0588316	LinP		Eef1e1	5.92e-70	0.962446	0.493	0.258	1.63e-65	FLS																																		Fkbp9	2.48e-10
Cdh13	2.19e-06	0.32839	0.512	0.417	0.0601963	LinP		1810058I24Rik	6.55e-70	0.468791	0.977	0.91	1.8e-65	FLS																																		Khdrbs3	2.61e-10
Pttg1ip	2.2e-06	0.281027	0.809	0.768	0.0604778	LinP		Metap2	8.91e-70	0.53279	0.924	0.769	2.45e-65	FLS																																		Ercc6l2	2.98e-10
Gtf2ird1	2.3e-06	0.579329	0.291	0.217	0.0632954	LinP		Hypk	9.24e-70	0.638367	0.881	0.697	2.54e-65	FLS																																		Ndrg4	3e-10
Cep250	2.4e-06	0.639025	0.254	0.182	0.0661173	LinP		BC003965	1.09e-69	0.863418	0.576	0.329	3.01e-65	FLS																																		Galnt7	3.13e-10
Dcaf8	2.41e-06	0.338162	0.589	0.514	0.0663802	LinP		Ndfip2	1.25e-69	0.767038	0.719	0.478	3.44e-65	FLS																																		Tbl2	3.34e-10
Ctsf	2.41e-06	0.355129	0.589	0.509	0.0663906	LinP		Man1a	2.39e-69	0.566575	0.863	0.645	6.57e-65	FLS																																		Asap2	3.35e-10
Rel	2.6e-06	0.483116	0.28	0.202	0.0714734	LinP		Abca5	2.41e-69	1.26072	0.333	0.143	6.63e-65	FLS																																		Eif3b	3.39e-10
Phactr2	2.7e-06	0.409398	0.422	0.337	0.0742178	LinP		Ywhag	2.48e-69	0.625361	0.86	0.666	6.83e-65	FLS																																		Syvn1	3.44e-10
Ahcyl2	2.79e-06	0.684891	0.342	0.263	0.0767546	LinP		Tubb6	2.8e-69	0.659958	0.824	0.575	7.7e-65	FLS																																		Tbc1d8b	3.89e-10
Thap3	3.03e-06	0.513645	0.346	0.268	0.0832401	LinP		Pef1	6.59e-69	0.970069	0.524	0.292	1.81e-64	FLS																																		Lefty1	4.03e-10
Tmed5	3.12e-06	0.346681	0.539	0.456	0.0859487	LinP		Rrp36	6.72e-69	1.12192	0.387	0.182	1.85e-64	FLS																																		Ndufb2	4.12e-10
Rtca	3.13e-06	0.47522	0.348	0.273	0.0861461	LinP		Polr2d	7.34e-69	0.854587	0.637	0.389	2.02e-64	FLS																																		Lig3	4.18e-10
Meis3	3.15e-06	0.510556	0.262	0.188	0.0866459	LinP		2005-03-01	7.5e-69	0.697379	0.803	0.584	2.06e-64	FLS																																		Fkbp11	4.29e-10
Eml4	3.16e-06	0.600256	0.273	0.202	0.0870121	LinP		Nsfl1c	1.15e-68	0.784423	0.717	0.483	3.17e-64	FLS																																		Neo1	4.45e-10
Vps13c	3.2e-06	0.52646	0.355	0.28	0.0879339	LinP		Ncstn	1.43e-68	0.765638	0.7	0.448	3.94e-64	FLS																																		Itpr1	4.73e-10
Pnkd	3.29e-06	0.31686	0.624	0.545	0.0904361	LinP		Mrpl39	1.57e-68	1.12242	0.397	0.186	4.32e-64	FLS																																		Exoc6b	5.26e-10
Dnajb9	3.33e-06	0.290554	0.668	0.592	0.0915255	LinP		Trappc2l	1.68e-68	0.578791	0.88	0.682	4.63e-64	FLS																																		Wbp2	5.28e-10
Desi2	3.4e-06	0.340988	0.73	0.681	0.0936409	LinP		Med27	1.9e-68	1.16976	0.378	0.174	5.24e-64	FLS																																		Clock	5.28e-10
Ext2	3.41e-06	0.327787	0.668	0.602	0.0938437	LinP		Scarb2	1.95e-68	0.72849	0.715	0.46	5.36e-64	FLS																																		Prps1	5.32e-10
Rraga	3.45e-06	0.331807	0.59	0.516	0.0949372	LinP		Plaur	3.79e-68	1.21069	0.533	0.312	1.04e-63	FLS																																		Rgp1	5.36e-10
Hmbs	3.71e-06	0.349225	0.365	0.293	0.102103	LinP		D8Ertd738e	5.75e-68	0.403477	0.987	0.922	1.58e-63	FLS																																		Slc6a6	5.46e-10
Abhd4	3.72e-06	0.503636	0.372	0.296	0.102408	LinP		Ggh	7.27e-68	0.597407	0.895	0.703	2e-63	FLS																																		Polr2c	5.55e-10
Fam174a	3.79e-06	0.27405	0.594	0.51	0.104369	LinP		Pttg1ip	9.31e-68	0.590263	0.908	0.758	2.56e-63	FLS																																		Lsm8	5.75e-10
Ubl7	4.16e-06	0.534097	0.349	0.276	0.11435	LinP		Tmem60	9.88e-68	0.825474	0.62	0.363	2.72e-63	FLS																																		Fbxw7	6.06e-10
Hdac3	4.17e-06	0.395382	0.482	0.41	0.114726	LinP		Jtb	9.91e-68	0.531033	0.932	0.784	2.73e-63	FLS																																		Tsfm	6.1e-10
Mthfd2l	4.32e-06	0.461796	0.346	0.269	0.118976	LinP		Tpm2	1.68e-67	0.705204	0.832	0.609	4.62e-63	FLS																																		Myo10	6.18e-10
Snx6	4.38e-06	0.278939	0.72	0.673	0.120654	LinP		Stard3nl	1.99e-67	0.812063	0.726	0.493	5.46e-63	FLS																																		Tnfrsf23	6.2e-10
Atg10	4.4e-06	0.478353	0.293	0.218	0.121055	LinP		Fam32a	2.56e-67	0.748359	0.76	0.528	7.05e-63	FLS																																		Zfp469	6.2e-10
Adh5	4.49e-06	0.434494	0.587	0.512	0.123645	LinP		Ptms	2.7e-67	0.323687	0.997	0.976	7.43e-63	FLS																																		Necap1	6.39e-10
Por	4.52e-06	0.53609	0.388	0.317	0.12429	LinP		Ndufab1	2.89e-67	0.520142	0.941	0.786	7.96e-63	FLS																																		Bet1	6.59e-10
Smndc1	4.6e-06	0.310724	0.537	0.455	0.126544	LinP		Sema3d	3.25e-67	1.5747	0.291	0.119	8.95e-63	FLS																																		Pgp	7.21e-10
Bin3	4.61e-06	0.605056	0.321	0.252	0.126859	LinP		Nxf1	3.52e-67	1.10266	0.558	0.34	9.68e-63	FLS																																		Utrn	7.39e-10
Wbp1	4.63e-06	0.609366	0.363	0.294	0.127391	LinP		Smap1	5.25e-67	0.534048	0.928	0.763	1.45e-62	FLS																																		Copz2	8.28e-10
Ssbp4	4.64e-06	0.341121	0.647	0.609	0.127789	LinP		Prdx3	8.66e-67	0.859385	0.692	0.467	2.38e-62	FLS																																		Tasor2	8.3e-10
Nubp1	4.65e-06	0.445613	0.383	0.307	0.127933	LinP		Nedd8	1.04e-66	0.369973	0.993	0.939	2.87e-62	FLS																																		Trappc2	8.47e-10
Utp14a	4.71e-06	0.559362	0.319	0.251	0.12951	LinP		Palm	1.06e-66	0.835942	0.547	0.303	2.91e-62	FLS																																		Foxo3	9.1e-10
Irf2	4.77e-06	0.413666	0.443	0.367	0.131247	LinP		Rnaset2b	1.08e-66	0.825646	0.49	0.253	2.97e-62	FLS																																		Fam3c	9.34e-10
Sdha	4.8e-06	0.329937	0.599	0.539	0.132195	LinP		Romo1	1.12e-66	0.442147	0.976	0.899	3.09e-62	FLS																																		St6galnac4	9.84e-10
Htatip2	4.84e-06	0.311203	0.5	0.415	0.133287	LinP		Jkamp	1.21e-66	0.668253	0.789	0.555	3.32e-62	FLS																																		Cryzl2	1.05e-09
Taf15	4.9e-06	0.372639	0.434	0.352	0.134743	LinP		Ndufb1-ps	1.24e-66	0.583334	0.925	0.786	3.42e-62	FLS																																		Vdac1	1.12e-09
Slc35a1	5.1e-06	0.435236	0.385	0.31	0.140341	LinP		Atg3	1.33e-66	0.711672	0.773	0.551	3.66e-62	FLS																																		Zbtb41	1.13e-09
Commd3	5.42e-06	0.259475	0.801	0.752	0.149219	LinP		Micu1	1.49e-66	0.868472	0.604	0.365	4.11e-62	FLS																																		Amfr	1.19e-09
Ndufv1	5.45e-06	0.262073	0.683	0.602	0.149849	LinP		Pex7	1.86e-66	1.02656	0.434	0.217	5.11e-62	FLS																																		Zmpste24	1.24e-09
Polr3gl	5.45e-06	0.504095	0.365	0.292	0.150019	LinP		Pgp	1.87e-66	0.653358	0.732	0.468	5.13e-62	FLS																																		Gatad2a	1.27e-09
Fbl	5.54e-06	0.310884	0.567	0.496	0.152349	LinP		Gamt	2.08e-66	0.825045	0.678	0.444	5.72e-62	FLS																																		Igf2r	1.28e-09
Glis3	5.54e-06	0.675945	0.271	0.202	0.152477	LinP		Akirin1	2.87e-66	0.801843	0.609	0.364	7.89e-62	FLS																																		Itfg2	1.3e-09
Emc1	5.59e-06	0.537699	0.262	0.192	0.153726	LinP		Mrpl33	4.29e-66	0.412913	0.983	0.914	1.18e-61	FLS																																		Fam57a	1.32e-09
Fam3a	5.61e-06	0.469091	0.429	0.363	0.154358	LinP		Cox7c	5.22e-66	0.350262	0.995	0.974	1.44e-61	FLS																																		Uxs1	1.35e-09
Tomm40	5.67e-06	0.351232	0.498	0.414	0.156069	LinP		Derl2	5.35e-66	0.720619	0.729	0.483	1.47e-61	FLS																																		Smim26	1.38e-09
Dcxr	5.7e-06	0.484056	0.294	0.221	0.156799	LinP		Aip	6.72e-66	0.764257	0.723	0.485	1.85e-61	FLS																																		Sh3kbp1	1.39e-09
Slc2a8	5.89e-06	0.4981	0.291	0.219	0.162094	LinP		Ece1	7.65e-66	0.696529	0.704	0.452	2.1e-61	FLS																																		Lrrfip1	1.48e-09
Fam234a	6.38e-06	0.453	0.443	0.371	0.175653	LinP		Cdc37	9.66e-66	0.565191	0.9	0.735	2.66e-61	FLS																																		Sacm1l	1.55e-09
Tgfbr1	6.46e-06	0.349448	0.457	0.377	0.177707	LinP		Fh1	1.05e-65	0.876428	0.571	0.331	2.88e-61	FLS																																		Snx15	1.62e-09
U2surp	6.96e-06	0.281812	0.644	0.575	0.191484	LinP		Unc50	1.1e-65	0.66791	0.818	0.594	3.03e-61	FLS																																		Pak1ip1	1.7e-09
Oxr1	7.02e-06	0.466447	0.381	0.302	0.193208	LinP		Gnb2	1.41e-65	0.354783	0.993	0.97	3.87e-61	FLS																																		Rab1a	1.75e-09
Srgap1	7.58e-06	0.470417	0.309	0.234	0.20845	LinP		Atp6v0d1	1.46e-65	0.666599	0.842	0.667	4.02e-61	FLS																																		Eif1ax	1.8e-09
Gpi1	7.62e-06	0.3084	0.785	0.715	0.209762	LinP		Cwc15	1.66e-65	0.580781	0.875	0.689	4.56e-61	FLS																																		Dnajc15	2.05e-09
Clk1	7.66e-06	0.366978	0.693	0.638	0.210889	LinP		Nabp2	1.69e-65	0.716863	0.722	0.485	4.65e-61	FLS																																		Fbxw8	2.17e-09
Cops2	8.15e-06	0.393774	0.631	0.563	0.224319	LinP		2310011J03Rik	1.73e-65	0.813968	0.666	0.426	4.75e-61	FLS																																		Snai2	2.18e-09
Ndufaf8	8.22e-06	0.27739	0.649	0.569	0.226238	LinP		Stk16	1.73e-65	0.700492	0.764	0.521	4.77e-61	FLS																																		Clptm1l	2.41e-09
Gprc5b	8.36e-06	0.453619	0.309	0.229	0.22995	LinP		Cers2	1.93e-65	0.677655	0.815	0.6	5.3e-61	FLS																																		Tmbim4	2.43e-09
Ptrh2	8.7e-06	0.499548	0.305	0.231	0.23931	LinP		Sar1b	2.02e-65	0.615315	0.818	0.598	5.56e-61	FLS																																		Usp12	2.46e-09
Prcp	8.77e-06	0.37324	0.443	0.369	0.24136	LinP		Nfkbib	2.44e-65	0.942162	0.477	0.253	6.71e-61	FLS																																		Ndufc1	2.8e-09
Slc48a1	9.04e-06	0.371681	0.578	0.51	0.248717	LinP		Acot13	2.78e-65	0.807256	0.615	0.369	7.65e-61	FLS																																		Prkca	2.84e-09
Asns	9.04e-06	0.526784	0.289	0.217	0.248749	LinP		Mapre1	3.03e-65	0.53872	0.898	0.74	8.34e-61	FLS																																		Cct6a	2.94e-09
Dcbld2	9.06e-06	0.349017	0.358	0.277	0.249272	LinP		Map2k2	3.35e-65	0.559792	0.906	0.736	9.22e-61	FLS																																		0610012G03Rik	2.96e-09
Hnrnpa1	9.33e-06	0.250664	0.839	0.784	0.25672	LinP		Ndufa12	3.39e-65	0.587707	0.875	0.671	9.33e-61	FLS																																		Cyb5b	3.03e-09
Auh	9.61e-06	0.373691	0.449	0.376	0.264538	LinP		Elf1	3.77e-65	0.76101	0.72	0.481	1.04e-60	FLS																																		Lnpep	3.03e-09
Glrx	9.89e-06	0.646899	0.257	0.189	0.272124	LinP		Rraga	4.29e-65	0.745061	0.725	0.501	1.18e-60	FLS																																		Hspb11	3.44e-09
Prkra	1.02e-05	0.416506	0.468	0.394	0.281597	LinP		Acads	4.61e-65	0.879193	0.551	0.315	1.27e-60	FLS																																		Sec61a1	3.53e-09
Nipbl	1.03e-05	0.262399	0.688	0.631	0.282172	LinP		Slc29a1	6.05e-65	0.514761	0.918	0.718	1.67e-60	FLS																																		Bcl2l1	3.58e-09
Apopt1	1.04e-05	0.311336	0.555	0.47	0.285287	LinP		Uap1l1	6.23e-65	0.820015	0.649	0.404	1.72e-60	FLS																																		Acbd3	3.78e-09
Abhd12	1.06e-05	0.405988	0.452	0.387	0.292145	LinP		Ap2m1	6.51e-65	0.517619	0.943	0.8	1.79e-60	FLS																																		Twsg1	3.84e-09
Sucla2	1.06e-05	0.31362	0.495	0.416	0.292686	LinP		Polr1d	6.89e-65	0.428302	0.975	0.912	1.89e-60	FLS																																		Eef1akmt4	4.12e-09
Arhgap10	1.08e-05	0.320682	0.457	0.376	0.297751	LinP		Pdcd6	8.61e-65	0.51006	0.936	0.797	2.37e-60	FLS																																		Alg14	4.39e-09
Aamp	1.11e-05	0.262108	0.738	0.677	0.305674	LinP		Smdt1	9.41e-65	0.414787	0.985	0.916	2.59e-60	FLS																																		Ccnc	4.46e-09
Snx15	1.12e-05	0.566882	0.307	0.238	0.30842	LinP		Dynlt3	9.76e-65	0.587463	0.849	0.636	2.69e-60	FLS																																		Alg5	4.81e-09
Trp53inp2	1.16e-05	0.533886	0.34	0.276	0.319464	LinP		Cxxc5	1.29e-64	0.694969	0.724	0.487	3.56e-60	FLS																																		Creb3l1	5e-09
Nacc2	1.17e-05	0.481605	0.319	0.251	0.322012	LinP		Pet100	1.6e-64	0.751464	0.754	0.529	4.39e-60	FLS																																		Dut	5.1e-09
Zmat3	1.2e-05	0.445711	0.323	0.253	0.330398	LinP		Crem	1.65e-64	0.915548	0.491	0.263	4.55e-60	FLS																																		Net1	5.13e-09
Lars	1.27e-05	0.274482	0.511	0.429	0.348893	LinP		Lifr	2.68e-64	0.849915	0.346	0.151	7.38e-60	FLS																																		Rab6a	5.16e-09
Trappc6a	1.3e-05	0.314298	0.574	0.508	0.357976	LinP		Itfg1	3.17e-64	0.755574	0.673	0.432	8.71e-60	FLS																																		Gna12	5.4e-09
Bdh2	1.31e-05	0.452342	0.285	0.211	0.359746	LinP		Asna1	3.47e-64	0.851454	0.603	0.365	9.53e-60	FLS																																		Tm9sf3	5.46e-09
Eif2s3x	1.33e-05	0.325053	0.541	0.464	0.366583	LinP		Tspan31	4.74e-64	0.60878	0.872	0.674	1.3e-59	FLS																																		Nt5dc3	5.55e-09
Pik3r2	1.34e-05	0.357113	0.445	0.373	0.368193	LinP		B3gat3	5.4e-64	0.772744	0.644	0.4	1.49e-59	FLS																																		Casc4	5.87e-09
Snx10	1.35e-05	0.434939	0.333	0.259	0.3723	LinP		Lpgat1	5.45e-64	0.727138	0.778	0.581	1.5e-59	FLS																																		Cdk5rap2	6e-09
Snx5	1.37e-05	0.343852	0.612	0.552	0.377596	LinP		Dynlt1f	5.99e-64	0.958231	0.469	0.246	1.65e-59	FLS																																		1810058I24Rik	6.24e-09
Runx1t1	1.39e-05	0.376383	0.518	0.444	0.381232	LinP		Ddx39	8.58e-64	0.832782	0.539	0.299	2.36e-59	FLS																																		Mical1	6.34e-09
Mettl23	1.41e-05	0.339655	0.578	0.523	0.387063	LinP		M6pr	9.66e-64	0.772257	0.655	0.414	2.66e-59	FLS																																		Eif2b5	6.53e-09
Ifi211	1.42e-05	0.404163	0.406	0.327	0.390792	LinP		Dynlrb1	1.31e-63	0.393552	0.986	0.912	3.61e-59	FLS																																		Papola	7.23e-09
Ak6	1.43e-05	0.409535	0.468	0.402	0.392451	LinP		Cdkn2c	1.44e-63	0.728802	0.535	0.297	3.95e-59	FLS																																		Golga5	7.47e-09
Tgs1	1.48e-05	0.464965	0.324	0.252	0.406469	LinP		Ndufaf3	1.52e-63	0.909226	0.519	0.291	4.18e-59	FLS																																		Taf10	7.53e-09
Hdac2	1.5e-05	0.354051	0.559	0.5	0.411946	LinP		Ubxn6	1.54e-63	0.702395	0.724	0.485	4.24e-59	FLS																																		Cpox	7.62e-09
Ndfip2	1.56e-05	0.319215	0.56	0.494	0.428211	LinP		Crtap	1.63e-63	0.744228	0.899	0.797	4.49e-59	FLS																																		Purb	7.84e-09
Tbpl1	1.56e-05	0.541963	0.395	0.33	0.430514	LinP		Ccdc12	2.19e-63	0.579002	0.917	0.773	6.03e-59	FLS																																		Birc6	7.95e-09
Fbxl5	1.59e-05	0.382891	0.459	0.389	0.438533	LinP		Mrgbp	2.33e-63	1.0798	0.318	0.137	6.41e-59	FLS																																		Fam114a1	8.03e-09
Synm	1.68e-05	0.343015	0.605	0.528	0.463407	LinP		Dnpep	2.7e-63	0.728778	0.708	0.471	7.42e-59	FLS																																		Pim3	8.27e-09
Cul5	1.72e-05	0.260063	0.578	0.51	0.472715	LinP		Isca2	3.83e-63	0.941005	0.534	0.304	1.05e-58	FLS																																		Sec14l1	8.74e-09
Borcs8	1.76e-05	0.388852	0.505	0.445	0.483966	LinP		Atg7	4.24e-63	1.14271	0.306	0.13	1.17e-58	FLS																																		Rint1	8.81e-09
Tnrc6b	1.83e-05	0.271458	0.615	0.548	0.504144	LinP		1110008P14Rik	5.27e-63	0.652385	0.81	0.6	1.45e-58	FLS																																		Nudcd1	9.35e-09
Elavl1	1.88e-05	0.289738	0.649	0.6	0.518078	LinP		Cyc1	5.57e-63	0.645666	0.811	0.592	1.53e-58	FLS																																		Cltb	9.86e-09
Pgrmc1	1.89e-05	0.353584	0.755	0.703	0.521014	LinP		2310061I04Rik	8.97e-63	1.31371	0.281	0.116	2.47e-58	FLS																																		4931406P16Rik	9.91e-09
Pcnx4	1.9e-05	0.506491	0.28	0.213	0.521498	LinP		Bin3	1.11e-62	0.881741	0.457	0.237	3.04e-58	FLS																																		Itpripl2	1.01e-08
Sord	1.93e-05	0.459443	0.3	0.227	0.532171	LinP		Pgs1	1.23e-62	0.866833	0.498	0.272	3.37e-58	FLS																																		Orai1	1.02e-08
Atp1b3	1.95e-05	0.270112	0.652	0.592	0.537382	LinP		Klhdc2	1.48e-62	0.672551	0.8	0.582	4.08e-58	FLS																																		Ctdspl	1.02e-08
Rnf146	2e-05	0.481112	0.363	0.294	0.550934	LinP		Uhrf1bp1l	2.03e-62	0.961029	0.513	0.291	5.59e-58	FLS																																		D5Ertd579e	1.04e-08
Pcdh7	2.08e-05	0.453526	0.319	0.248	0.573017	LinP		Psmc1	2.42e-62	0.697597	0.735	0.509	6.65e-58	FLS																																		Npc1	1.08e-08
Pgs1	2.12e-05	0.489667	0.358	0.287	0.584029	LinP		Rab7	3.15e-62	0.485525	0.931	0.803	8.68e-58	FLS																																		Atg9a	1.15e-08
Adamtsl5	2.23e-05	0.330295	0.353	0.276	0.614315	LinP		Ap1m1	3.3e-62	0.877391	0.568	0.341	9.09e-58	FLS																																		Hint3	1.25e-08
Abhd14b	2.36e-05	0.479308	0.277	0.209	0.648689	LinP		Emc3	3.91e-62	0.632118	0.836	0.648	1.08e-57	FLS																																		Alg2	1.3e-08
Dhx15	2.39e-05	0.288039	0.564	0.489	0.65814	LinP		3110040N11Rik	4.64e-62	0.887961	0.558	0.329	1.28e-57	FLS																																		Plac9b	1.31e-08
Zfp68	2.4e-05	0.438671	0.324	0.258	0.660694	LinP		Ak6	5.18e-62	0.831684	0.62	0.387	1.42e-57	FLS																																		Frmd4b	1.38e-08
Gtf2f1	2.46e-05	0.46613	0.356	0.287	0.676846	LinP		Farsb	5.35e-62	0.963708	0.426	0.215	1.47e-57	FLS																																		Phf10	1.41e-08
Naxd	2.46e-05	0.275211	0.677	0.614	0.677937	LinP		Sac3d1	7.09e-62	1.07357	0.367	0.175	1.95e-57	FLS																																		Ttll7	1.41e-08
Fbxw2	2.52e-05	0.421415	0.465	0.412	0.693097	LinP		Mettl21a	8.03e-62	0.930477	0.472	0.251	2.21e-57	FLS																																		Plekhg3	1.42e-08
Ier5	2.65e-05	0.508484	0.58	0.522	0.728939	LinP		Bcl7b	9.55e-62	0.770549	0.64	0.405	2.63e-57	FLS																																		Snapc1	1.42e-08
Ubr1	2.72e-05	0.511269	0.307	0.238	0.749398	LinP		Uckl1	9.93e-62	0.999912	0.412	0.206	2.73e-57	FLS																																		Rnf11	1.44e-08
Cdkn2aip	2.88e-05	0.483553	0.275	0.208	0.79146	LinP		Thumpd3	1.19e-61	1.20073	0.288	0.12	3.28e-57	FLS																																		Tipin	1.45e-08
Npm3	2.94e-05	0.323598	0.463	0.386	0.808448	LinP		Psmd7	1.23e-61	0.472853	0.951	0.798	3.38e-57	FLS																																		1110065P20Rik	1.45e-08
Coq9	2.97e-05	0.523962	0.326	0.264	0.817126	LinP		Exosc7	1.36e-61	0.94588	0.455	0.239	3.73e-57	FLS																																		Dop1a	1.49e-08
Pef1	2.98e-05	0.429257	0.374	0.307	0.818706	LinP		Agtrap	1.55e-61	0.77898	0.58	0.341	4.27e-57	FLS																																		Sdad1	1.49e-08
Exoc7	3.07e-05	0.424236	0.355	0.286	0.845248	LinP		Rgmb	1.65e-61	0.958679	0.503	0.283	4.54e-57	FLS																																		Snhg18	1.49e-08
Trp53inp1	3.14e-05	0.433034	0.285	0.212	0.864259	LinP		Yipf1	1.93e-61	0.677221	0.767	0.535	5.32e-57	FLS																																		Chfr	1.56e-08
Smarca4	3.31e-05	0.455736	0.456	0.397	0.909635	LinP		Ciapin1	2.13e-61	0.876049	0.507	0.279	5.87e-57	FLS																																		Map4k5	1.62e-08
Sidt2	3.33e-05	0.276571	0.642	0.583	0.915847	LinP		Nadk	2.46e-61	0.765935	0.634	0.396	6.76e-57	FLS																																		Uhmk1	1.69e-08
Kiz	3.38e-05	0.483147	0.27	0.203	0.931329	LinP		Chchd4	3.31e-61	1.13558	0.321	0.143	9.11e-57	FLS																																		Tm9sf2	1.69e-08
Ctso	3.41e-05	0.431621	0.328	0.258	0.937066	LinP		Pcbd2	5.64e-61	0.687538	0.729	0.501	1.55e-56	FLS																																		Psmd7	1.7e-08
Myo6	3.45e-05	0.470978	0.374	0.304	0.949154	LinP		Tmx2	6.7e-61	0.905619	0.457	0.239	1.84e-56	FLS																																		Cad	1.73e-08
Mex3b	3.52e-05	0.571943	0.307	0.238	0.967333	LinP		Mtx1	6.8e-61	0.810499	0.563	0.331	1.87e-56	FLS																																		Tomm22	1.74e-08
Trp53	3.62e-05	0.266987	0.606	0.533	0.995308	LinP		Vps72	6.82e-61	0.891364	0.564	0.341	1.88e-56	FLS																																		Ufl1	1.78e-08
Vasp	3.62e-05	0.325789	0.557	0.486	0.996308	LinP		Triap1	7.06e-61	0.854683	0.546	0.311	1.94e-56	FLS																																		Snhg3	1.79e-08
Gde1	3.64e-05	0.307404	0.617	0.554	1	LinP		Ccn2	7.92e-61	2.12871	0.517	0.405	2.18e-56	FLS																																		Scfd1	1.91e-08
Bcar1	3.65e-05	0.444797	0.314	0.251	1	LinP		Stim2	1.53e-60	1.08757	0.432	0.228	4.21e-56	FLS																																		Prkar2a	1.93e-08
Cnpy4	3.7e-05	0.430769	0.459	0.399	1	LinP		Eif6	1.64e-60	0.583434	0.871	0.663	4.52e-56	FLS																																		Nfxl1	1.93e-08
Ppt1	3.75e-05	0.304857	0.553	0.483	1	LinP		Psmd4	1.79e-60	0.560006	0.864	0.67	4.93e-56	FLS																																		Wrnip1	1.95e-08
Arhgap35	3.79e-05	0.394768	0.335	0.266	1	LinP		Tmem120a	1.83e-60	0.924957	0.509	0.289	5.02e-56	FLS																																		Mrps28	1.97e-08
Asap2	3.86e-05	0.471039	0.285	0.22	1	LinP		Ywhaz	2.22e-60	0.506205	0.95	0.883	6.1e-56	FLS																																		Arsj	1.97e-08
Fam122a	3.98e-05	0.466518	0.323	0.255	1	LinP		Ndufb9	2.31e-60	0.366667	0.98	0.932	6.36e-56	FLS																																		Uggt2	1.98e-08
Man2b2	4.08e-05	0.381381	0.388	0.32	1	LinP		Dcakd	2.34e-60	0.861251	0.574	0.345	6.43e-56	FLS																																		Ccn1	2.05e-08
Rbm7	4.28e-05	0.30714	0.61	0.56	1	LinP		Pbxip1	2.38e-60	0.667789	0.829	0.632	6.54e-56	FLS																																		Larp4b	2.06e-08
Hivep3	4.41e-05	0.48817	0.257	0.189	1	LinP		Esd	2.69e-60	0.466041	0.956	0.833	7.4e-56	FLS																																		Phldb1	2.12e-08
Drg1	4.43e-05	0.298921	0.486	0.414	1	LinP		Scamp3	9.79e-60	0.688302	0.724	0.497	2.69e-55	FLS																																		Inppl1	2.15e-08
Acadsb	4.92e-05	0.302132	0.482	0.419	1	LinP		Asns	9.79e-60	1.07697	0.404	0.204	2.69e-55	FLS																																		Itga1	2.17e-08
Rnf167	5.01e-05	0.425458	0.323	0.26	1	LinP		Phb	1.07e-59	0.890848	0.522	0.302	2.94e-55	FLS																																		Crls1	2.18e-08
Cyb5r1	5.04e-05	0.613642	0.261	0.202	1	LinP		Ngrn	1.11e-59	1.05918	0.369	0.176	3.06e-55	FLS																																		Lrrc47	2.19e-08
Rab1b	5.08e-05	0.281098	0.658	0.597	1	LinP		Mrpl22	1.13e-59	0.835963	0.572	0.345	3.12e-55	FLS																																		Rhot1	2.29e-08
Kdsr	5.1e-05	0.48367	0.356	0.293	1	LinP		Kif13b	1.15e-59	0.880923	0.484	0.265	3.16e-55	FLS																																		Mien1	2.39e-08
Cr1l	5.1e-05	0.271504	0.569	0.496	1	LinP		Ndufs2	1.19e-59	0.56082	0.849	0.647	3.28e-55	FLS																																		Saysd1	2.55e-08
Stam	5.14e-05	0.473988	0.337	0.274	1	LinP		Atp5c1	1.23e-59	0.422558	0.975	0.898	3.38e-55	FLS																																		Bcl2l2	2.56e-08
Map2k1	5.26e-05	0.428048	0.372	0.303	1	LinP		Cript	1.4e-59	0.670749	0.76	0.539	3.85e-55	FLS																																		Ebna1bp2	2.56e-08
Rabgap1l	5.4e-05	0.298809	0.578	0.515	1	LinP		Commd3	1.44e-59	0.540103	0.911	0.741	3.96e-55	FLS																																		Nucb2	2.66e-08
Lsm7	5.51e-05	0.267431	0.702	0.671	1	LinP		Cgnl1	2.27e-59	0.8796	0.568	0.343	6.26e-55	FLS																																		Enah	2.71e-08
Bphl	5.82e-05	0.454917	0.387	0.321	1	LinP		Snrpd3	2.51e-59	0.536623	0.887	0.698	6.9e-55	FLS																																		Slc35b1	2.84e-08
Cacybp	5.86e-05	0.268786	0.661	0.587	1	LinP		Spag7	3.08e-59	0.73504	0.639	0.405	8.48e-55	FLS																																		5031425E22Rik	2.85e-08
Gm47283	5.94e-05	0.3457	0.543	0.481	1	LinP		Psmb7	4.87e-59	0.645987	0.786	0.566	1.34e-54	FLS																																		Nphp1	2.85e-08
Pygl	6.09e-05	0.346084	0.312	0.241	1	LinP		Psma5	7.63e-59	0.537105	0.904	0.748	2.1e-54	FLS																																		Arcn1	2.86e-08
Nabp2	6.65e-05	0.317478	0.564	0.501	1	LinP		Actn4	7.8e-59	0.545378	0.875	0.698	2.15e-54	FLS																																		Mustn1	2.87e-08
Dcaf7	6.72e-05	0.446768	0.36	0.296	1	LinP		Psmd11	1.25e-58	0.600239	0.83	0.631	3.43e-54	FLS																																		Chd9	2.88e-08
Pam16	6.74e-05	0.290031	0.59	0.506	1	LinP		Tmem14c	1.32e-58	0.46335	0.948	0.814	3.63e-54	FLS																																		Bola3	2.91e-08
Vstm4	6.75e-05	0.455907	0.344	0.272	1	LinP		Gpi1	1.65e-58	0.585335	0.872	0.705	4.53e-54	FLS																																		Ubqln4	3.06e-08
Pla2g15	6.84e-05	0.523543	0.25	0.19	1	LinP		Ywhah	1.86e-58	0.614091	0.894	0.735	5.12e-54	FLS																																		Cdv3	3.2e-08
Ecpas	6.92e-05	0.344945	0.466	0.402	1	LinP		Cyp20a1	2e-58	0.705088	0.7	0.471	5.5e-54	FLS																																		Plekha1	3.29e-08
Rpl7l1	7e-05	0.332578	0.585	0.521	1	LinP		Ndufaf4	2.16e-58	0.852988	0.508	0.283	5.94e-54	FLS																																		Acsl3	3.49e-08
Smu1	7.07e-05	0.332428	0.422	0.355	1	LinP		Erh	2.17e-58	0.626717	0.805	0.634	5.98e-54	FLS																																		Dnajc25	3.6e-08
Commd4	7.1e-05	0.289299	0.514	0.446	1	LinP		Mrpl55	2.37e-58	0.748057	0.631	0.406	6.52e-54	FLS																																		Blzf1	3.87e-08
Mageh1	7.8e-05	0.443383	0.449	0.386	1	LinP		Optn	3.02e-58	1.12651	0.284	0.12	8.32e-54	FLS																																		Taf13	3.91e-08
Pin4	7.85e-05	0.261385	0.559	0.484	1	LinP		Uqcrfs1	3.13e-58	0.610933	0.83	0.637	8.62e-54	FLS																																		Impdh1	4.04e-08
Stk38	7.9e-05	0.283547	0.486	0.419	1	LinP		Pcolce	3.51e-58	0.435666	0.997	0.989	9.65e-54	FLS																																		Noc2l	4.12e-08
2310011J03Rik	7.98e-05	0.292332	0.512	0.442	1	LinP		1700025G04Rik	3.76e-58	0.626359	0.707	0.466	1.03e-53	FLS																																		Upf1	4.19e-08
Rit1	8.11e-05	0.26016	0.532	0.464	1	LinP		Alkbh7	4.45e-58	0.922921	0.382	0.184	1.22e-53	FLS																																		Ehd4	4.45e-08
Pbx1	8.26e-05	0.255146	0.628	0.574	1	LinP		Mrps18a	5.34e-58	0.637061	0.781	0.562	1.47e-53	FLS																																		Nudt2	4.6e-08
Rsbn1l	8.81e-05	0.377698	0.397	0.328	1	LinP		Rab5if	5.4e-58	0.490608	0.916	0.761	1.49e-53	FLS																																		Haus7	4.69e-08
Dnajb4	8.88e-05	0.334366	0.571	0.505	1	LinP		Map2k3	8.2e-58	0.678575	0.709	0.471	2.26e-53	FLS																																		Ralgapb	4.78e-08
Ncoa4	9.01e-05	0.394015	0.362	0.299	1	LinP		Adh5	1.82e-57	0.64408	0.718	0.498	5.01e-53	FLS																																		Hspb6	5.14e-08
Retreg1	9.29e-05	0.319778	0.424	0.349	1	LinP		Sf3b6	1.99e-57	0.463972	0.948	0.824	5.49e-53	FLS																																		Tmem167b	5.46e-08
Diablo	9.36e-05	0.304009	0.42	0.35	1	LinP		Mpv17	2.11e-57	0.782935	0.605	0.374	5.81e-53	FLS																																		Larp1b	5.5e-08
Ppp1r12a	9.46e-05	0.294829	0.582	0.534	1	LinP		Med21	2.29e-57	0.570878	0.839	0.633	6.3e-53	FLS																																		Fam114a2	5.59e-08
Usp3	9.69e-05	0.365025	0.349	0.281	1	LinP		Stub1	2.41e-57	0.481439	0.921	0.771	6.63e-53	FLS																																		Mcfd2	5.66e-08
Dusp22	9.84e-05	0.56053	0.252	0.19	1	LinP		Sh3bgrl3	2.58e-57	0.391336	0.99	0.927	7.09e-53	FLS																																		Gm49336	5.84e-08
Mettl16	9.92e-05	0.54572	0.271	0.212	1	LinP		Cinp	2.61e-57	0.907012	0.452	0.239	7.19e-53	FLS																																		Zfp24	6.04e-08
Idh3a	0.000100901	0.401919	0.418	0.358	1	LinP		Rab14	3.27e-57	0.486822	0.932	0.81	9e-53	FLS																																		Dhrs3	6.07e-08
Etfdh	0.000105024	0.570694	0.252	0.196	1	LinP		Uqcr10	5.35e-57	0.38807	0.983	0.907	1.47e-52	FLS																																		Prkcsh	6.14e-08
Ddx21	0.000106858	0.346396	0.463	0.4	1	LinP		Tmem65	6.9e-57	0.651932	0.778	0.578	1.9e-52	FLS																																		Igf1r	6.21e-08
Tmem120a	0.000108105	0.464858	0.365	0.304	1	LinP		Snrnp25	6.96e-57	0.87895	0.416	0.211	1.91e-52	FLS																																		Eif2b3	6.27e-08
Pno1	0.000111736	0.399027	0.376	0.311	1	LinP		Mtpn	7.33e-57	0.592984	0.887	0.736	2.02e-52	FLS																																		Cyp20a1	6.36e-08
Rnps1	0.00011286	0.307164	0.566	0.498	1	LinP		Map1lc3a	8.25e-57	0.496631	0.961	0.882	2.27e-52	FLS																																		Fmn1	6.53e-08
Gps2	0.000113956	0.347439	0.374	0.309	1	LinP		Elob	1.08e-56	0.25975	0.999	0.985	2.96e-52	FLS																																		Tmem230	6.94e-08
Cisd1	0.000116445	0.26757	0.599	0.542	1	LinP		Commd1	1.14e-56	0.51541	0.886	0.713	3.13e-52	FLS																																		Eaf1	6.95e-08
Setx	0.000118231	0.357572	0.333	0.267	1	LinP		Ifi35	1.19e-56	0.793102	0.494	0.274	3.27e-52	FLS																																		Lin7c	6.97e-08
Ppp1r7	0.000119659	0.454272	0.363	0.302	1	LinP		Igf2bp2	1.27e-56	1.05969	0.315	0.143	3.49e-52	FLS																																		Ubtd1	7.12e-08
Trmt1	0.000120378	0.481212	0.296	0.236	1	LinP		Nras	1.29e-56	0.634281	0.717	0.486	3.55e-52	FLS																																		Hebp2	7.15e-08
Gtf3c6	0.000120658	0.416884	0.413	0.354	1	LinP		Cdk5	1.97e-56	0.792929	0.554	0.33	5.43e-52	FLS																																		Phf2	7.24e-08
Atp6v1b2	0.000121371	0.288617	0.472	0.404	1	LinP		Ppdpf	2.29e-56	0.670087	0.765	0.563	6.29e-52	FLS																																		Tlcd1	7.27e-08
Btbd9	0.000127208	0.466757	0.273	0.21	1	LinP		Tmem208	2.5e-56	0.512691	0.894	0.703	6.89e-52	FLS																																		Zbtb7c	7.33e-08
Mtss1	0.00012727	0.468102	0.255	0.194	1	LinP		Tnfrsf1a	2.77e-56	0.451683	0.961	0.862	7.63e-52	FLS																																		Ptprm	8.21e-08
Clybl	0.000129004	0.495822	0.254	0.196	1	LinP		Rtca	2.97e-56	0.843131	0.469	0.259	8.18e-52	FLS																																		Gspt1	8.25e-08
Cdk5	0.00013159	0.331113	0.413	0.345	1	LinP		Ap3s1	3.01e-56	0.565322	0.871	0.711	8.28e-52	FLS																																		Npr2	8.32e-08
Cnot4	0.000132248	0.287556	0.516	0.446	1	LinP		Prkag2	3.02e-56	1.07362	0.278	0.117	8.31e-52	FLS																																		Lrrc41	8.33e-08
Ptbp3	0.00013378	0.274267	0.66	0.613	1	LinP		Mrpl36	3.28e-56	0.640123	0.781	0.568	9.04e-52	FLS																																		Cav2	8.4e-08
Tmem9b	0.000136517	0.379717	0.532	0.481	1	LinP		Mob2	3.68e-56	0.935571	0.539	0.324	1.01e-51	FLS																																		Slc38a10	8.93e-08
Cnppd1	0.000150697	0.399609	0.408	0.346	1	LinP		As3mt	5.03e-56	1.05817	0.351	0.171	1.38e-51	FLS																																		Wbp11	9.06e-08
Tkt	0.000151251	0.271714	0.631	0.566	1	LinP		Fam135a	5.87e-56	1.13931	0.293	0.129	1.62e-51	FLS																																		Tapt1	9.15e-08
Uqcrfs1	0.000156477	0.335057	0.695	0.65	1	LinP		Lypla2	7.79e-56	0.794277	0.57	0.353	2.14e-51	FLS																																		Ahi1	9.2e-08
Tmx3	0.000157224	0.311225	0.502	0.452	1	LinP		Cox4i1	8.44e-56	0.294155	0.997	0.983	2.32e-51	FLS																																		Rnf7	9.31e-08
Rnf220	0.000157855	0.498513	0.34	0.281	1	LinP		Rpp30	1.17e-55	1.0056	0.355	0.171	3.23e-51	FLS																																		Hipk1	9.35e-08
Fyttd1	0.00015836	0.256832	0.592	0.525	1	LinP		Slc23a2	1.87e-55	0.98519	0.325	0.148	5.16e-51	FLS																																		Larp1	9.69e-08
Ddx18	0.000158907	0.390315	0.429	0.372	1	LinP		Selenok	2.11e-55	0.310833	0.996	0.975	5.82e-51	FLS																																		Vldlr	1.03e-07
Calml4	0.000159661	0.466595	0.268	0.208	1	LinP		Tmem140	2.26e-55	0.8268	0.457	0.243	6.21e-51	FLS																																		Lats1	1.05e-07
Bmi1	0.000161713	0.527296	0.278	0.222	1	LinP		Phlda1	4.03e-55	0.483353	0.789	0.561	1.11e-50	FLS																																		Thbs3	1.14e-07
Nrp2	0.00016385	0.342103	0.562	0.499	1	LinP		Bub3	4.78e-55	0.595166	0.732	0.496	1.32e-50	FLS																																		Tmem63b	1.14e-07
Ahsa2	0.000165099	0.407005	0.399	0.336	1	LinP		Elovl1	5.04e-55	0.615344	0.779	0.563	1.39e-50	FLS																																		Fam49b	1.17e-07
Ptprg	0.000168268	0.324614	0.323	0.26	1	LinP		Rnf13	5.38e-55	0.674795	0.751	0.547	1.48e-50	FLS																																		Desi1	1.19e-07
Nop58	0.000168744	0.340088	0.553	0.48	1	LinP		Lamtor1	5.6e-55	0.50271	0.911	0.751	1.54e-50	FLS																																		Igdcc4	1.21e-07
Cdipt	0.000169034	0.304235	0.5	0.442	1	LinP		Capzb	5.67e-55	0.374199	0.976	0.904	1.56e-50	FLS																																		St7	1.21e-07
BC003965	0.000169622	0.375072	0.404	0.346	1	LinP		Fbxo7	6.12e-55	0.990697	0.291	0.126	1.68e-50	FLS																																		Cdc26	1.23e-07
Clk4	0.000174369	0.369232	0.399	0.34	1	LinP		Actr10	8.67e-55	0.610396	0.798	0.593	2.39e-50	FLS																																		Tmem214	1.25e-07
Isy1	0.000183331	0.394746	0.335	0.277	1	LinP		Mrpl10	8.89e-55	0.865534	0.509	0.292	2.45e-50	FLS																																		Rnft1	1.26e-07
Thap11	0.000185045	0.422714	0.355	0.296	1	LinP		Map2k1	1.69e-54	0.86435	0.498	0.29	4.64e-50	FLS																																		Selenoi	1.27e-07
Bzw2	0.000185858	0.316539	0.383	0.316	1	LinP		Cct7	1.94e-54	0.530005	0.887	0.704	5.33e-50	FLS																																		Fbxo9	1.29e-07
Suds3	0.000189206	0.354987	0.502	0.454	1	LinP		Stard10	1.99e-54	1.33669	0.262	0.112	5.49e-50	FLS																																		Cog2	1.29e-07
Lefty1	0.000189831	0.485461	0.262	0.205	1	LinP		Drg1	2.19e-54	0.682579	0.629	0.399	6.03e-50	FLS																																		Yif1a	1.35e-07
Fech	0.000191016	0.319531	0.459	0.401	1	LinP		Sirpa	2.82e-54	0.619226	0.69	0.454	7.77e-50	FLS																																		Smad7	1.35e-07
Metap1d	0.000197082	0.438764	0.255	0.197	1	LinP		Sf3b5	2.86e-54	0.415901	0.963	0.854	7.87e-50	FLS																																		Selenot	1.4e-07
Zwint	0.000197186	0.351304	0.333	0.269	1	LinP		Xylt1	2.9e-54	0.804947	0.551	0.334	7.99e-50	FLS																																		Cab39l	1.4e-07
Slc7a6	0.000197315	0.480828	0.264	0.204	1	LinP		Il10rb	3.11e-54	0.91346	0.408	0.213	8.56e-50	FLS																																		Slc39a9	1.53e-07
Jak2	0.000197872	0.290123	0.31	0.246	1	LinP		Tmem230	3.24e-54	0.719686	0.615	0.387	8.91e-50	FLS																																		Edem3	1.57e-07
Itfg1	0.000198319	0.329889	0.498	0.449	1	LinP		Blvra	3.58e-54	0.832875	0.502	0.289	9.85e-50	FLS																																		Acvr1	1.69e-07
Ndufa3	0.000202141	0.36073	0.787	0.755	1	LinP		Tomm40	5.31e-54	0.700995	0.629	0.399	1.46e-49	FLS																																		Tmbim1	1.69e-07
Cdk5rap2	0.000202771	0.441612	0.301	0.243	1	LinP		Galk1	8.49e-54	0.655839	0.716	0.488	2.34e-49	FLS																																		Ndel1	1.79e-07
Dnttip2	0.000206803	0.256427	0.498	0.433	1	LinP		Banf1	8.78e-54	0.557228	0.855	0.673	2.42e-49	FLS																																		Mogs	1.79e-07
Lsm1	0.000207585	0.278207	0.589	0.556	1	LinP		Pcbp1	1.12e-53	0.406811	0.965	0.909	3.07e-49	FLS																																		Efcab14	1.86e-07
Ncbp2	0.000216098	0.290919	0.553	0.492	1	LinP		Nubp1	1.31e-53	0.789471	0.509	0.293	3.62e-49	FLS																																		Tmem176a	1.91e-07
H2-Ke6	0.000220214	0.449432	0.316	0.257	1	LinP		Mmadhc	1.33e-53	0.736084	0.658	0.442	3.67e-49	FLS																																		Ogdh	1.97e-07
1110059G10Rik	0.000224364	0.359829	0.362	0.299	1	LinP		Chst11	1.47e-53	0.878646	0.409	0.216	4.04e-49	FLS																																		Sf3a1	2e-07
Gnb5	0.000224551	0.384341	0.3	0.24	1	LinP		H2-Ke6	1.51e-53	0.895846	0.447	0.243	4.16e-49	FLS																																		Fads3	2.09e-07
Bcl7b	0.000225509	0.279974	0.477	0.421	1	LinP		Ctso	2.02e-53	0.801582	0.457	0.244	5.55e-49	FLS																																		Med21	2.11e-07
Acp2	0.000226847	0.499306	0.301	0.249	1	LinP		Chic2	2.03e-53	0.509225	0.888	0.742	5.6e-49	FLS																																		Bud23	2.13e-07
Arl6	0.000241097	0.430497	0.282	0.225	1	LinP		Spata6	2.12e-53	0.875148	0.444	0.241	5.82e-49	FLS																																		Tbrg1	2.17e-07
Eif4e3	0.000246485	0.428872	0.294	0.237	1	LinP		Aifm2	2.58e-53	1.05002	0.268	0.113	7.09e-49	FLS																																		Saraf	2.52e-07
Evi5	0.000247769	0.338873	0.452	0.401	1	LinP		Fam129b	3.04e-53	0.838006	0.51	0.297	8.37e-49	FLS																																		Ddx1	2.62e-07
Ddx27	0.000249144	0.447158	0.298	0.242	1	LinP		Atp5j	3.94e-53	0.294183	0.995	0.965	1.08e-48	FLS																																		A430005L14Rik	2.76e-07
2210016F16Rik	0.000259892	0.310568	0.466	0.408	1	LinP		Tprgl	4.64e-53	0.536164	0.891	0.731	1.28e-48	FLS																																		Pde4b	2.8e-07
Polr3h	0.000261173	0.603793	0.273	0.22	1	LinP		Pdcd10	4.74e-53	0.566855	0.824	0.619	1.3e-48	FLS																																		Ddi2	2.86e-07
Trnt1	0.000263714	0.404522	0.372	0.32	1	LinP		1500009L16Rik	5.8e-53	1.0281	0.269	0.115	1.6e-48	FLS																																		Cops3	2.96e-07
Ganab	0.000265291	0.298681	0.53	0.479	1	LinP		Ubxn1	6.61e-53	0.479414	0.944	0.811	1.82e-48	FLS																																		Foxk1	3.11e-07
Aggf1	0.000268428	0.410723	0.385	0.334	1	LinP		Cox7b	7.22e-53	0.38679	0.971	0.898	1.99e-48	FLS																																		Ccdc8	3.16e-07
Prpf8	0.000271743	0.25096	0.493	0.42	1	LinP		Abhd17a	1.06e-52	0.574148	0.811	0.605	2.92e-48	FLS																																		Rnf121	3.23e-07
Lrrfip2	0.000272108	0.280291	0.546	0.49	1	LinP		Myl12a	1.16e-52	0.352152	0.991	0.96	3.2e-48	FLS																																		Upp2	3.24e-07
Retreg2	0.000275447	0.285339	0.482	0.416	1	LinP		Glrx5	1.51e-52	0.528431	0.842	0.644	4.15e-48	FLS																																		Bod1	3.53e-07
Arid4b	0.000282159	0.252664	0.628	0.576	1	LinP		Phf11d	1.58e-52	0.859859	0.379	0.188	4.36e-48	FLS																																		Creld2	3.81e-07
Pes1	0.000283172	0.456865	0.303	0.25	1	LinP		Chrac1	1.65e-52	0.580496	0.778	0.573	4.53e-48	FLS																																		Mical3	3.81e-07
Trap1	0.000284258	0.469566	0.305	0.251	1	LinP		Sucla2	1.92e-52	0.708066	0.622	0.402	5.27e-48	FLS																																		Psmg4	3.91e-07
4833439L19Rik	0.000286285	0.276227	0.498	0.434	1	LinP		Fgfr1op2	2.36e-52	0.547585	0.834	0.651	6.48e-48	FLS																																		Tns2	3.93e-07
Pard3b	0.000290537	0.417257	0.307	0.251	1	LinP		Tpm4	2.99e-52	0.352492	0.988	0.921	8.22e-48	FLS																																		Mapk1ip1l	4.04e-07
Steap2	0.000291226	0.659824	0.275	0.224	1	LinP		Ndufb3	3.58e-52	0.4871	0.887	0.723	9.84e-48	FLS																																		Myo1d	4.12e-07
Mettl21a	0.000300064	0.372239	0.323	0.266	1	LinP		Cyb5r1	4.8e-52	0.997633	0.373	0.189	1.32e-47	FLS																																		Pprc1	4.3e-07
Fnta	0.000305235	0.290824	0.564	0.51	1	LinP		Lmbrd1	7.2e-52	0.69119	0.573	0.35	1.98e-47	FLS																																		Dcun1d5	4.35e-07
Becn1	0.000308415	0.257184	0.484	0.418	1	LinP		Prkar1a	7.72e-52	0.459796	0.895	0.74	2.12e-47	FLS																																		Nudt9	4.49e-07
Rif1	0.000315688	0.442918	0.275	0.218	1	LinP		Dlst	7.74e-52	0.628381	0.701	0.483	2.13e-47	FLS																																		Rnf167	4.66e-07
Amdhd2	0.000323296	0.465162	0.339	0.282	1	LinP		Gtf2f1	7.87e-52	0.809998	0.482	0.274	2.16e-47	FLS																																		Rab33b	4.77e-07
Nono	0.000327816	0.253864	0.73	0.674	1	LinP		Atp2c1	8.45e-52	0.714137	0.588	0.367	2.32e-47	FLS																																		Pdcl	4.82e-07
Mmp19	0.000330296	0.280575	0.459	0.388	1	LinP		Brms1	8.53e-52	0.984124	0.367	0.187	2.35e-47	FLS																																		Ino80c	4.96e-07
Sf3b4	0.000330702	0.302175	0.47	0.412	1	LinP		Atp5b	8.83e-52	0.347241	0.982	0.929	2.43e-47	FLS																																		Zdhhc20	5.05e-07
Ctbp2	0.00033333	0.407274	0.293	0.236	1	LinP		Pa2g4	9.57e-52	0.609082	0.738	0.517	2.63e-47	FLS																																		Myadm	5.27e-07
Gpx7	0.000338615	0.278545	0.869	0.818	1	LinP		Nubp2	1.28e-51	0.881921	0.436	0.24	3.52e-47	FLS																																		Srp68	5.38e-07
Smim27	0.000341709	0.350828	0.402	0.344	1	LinP		1700123O20Rik	1.37e-51	0.668651	0.686	0.473	3.76e-47	FLS																																		Trabd	5.49e-07
Ttyh3	0.000344092	0.276526	0.502	0.436	1	LinP		Gtpbp6	1.38e-51	0.958036	0.359	0.18	3.79e-47	FLS																																		Zfpl1	5.57e-07
Nab2	0.000344731	0.317633	0.348	0.283	1	LinP		Prkab2	1.91e-51	1.18519	0.292	0.135	5.26e-47	FLS																																		Icmt	5.7e-07
Clns1a	0.00034498	0.288341	0.507	0.436	1	LinP		Zcrb1	2.18e-51	0.469881	0.912	0.74	6e-47	FLS																																		Polr2g	5.88e-07
2610001J05Rik	0.000346698	0.28618	0.578	0.524	1	LinP		Dcaf13	3.12e-51	0.808823	0.477	0.271	8.58e-47	FLS																																		Btbd1	5.97e-07
Chpt1	0.000366967	0.267165	0.548	0.495	1	LinP		Vta1	3.22e-51	0.755026	0.577	0.362	8.85e-47	FLS																																		Dcaf10	6e-07
Ctps2	0.000370424	0.255254	0.337	0.27	1	LinP		Idh3b	3.25e-51	0.63851	0.705	0.481	8.94e-47	FLS																																		Fyttd1	6.09e-07
Taf11	0.000372075	0.304538	0.543	0.49	1	LinP		Letm1	3.31e-51	0.748537	0.547	0.328	9.1e-47	FLS																																		Pelo	6.1e-07
Tanc1	0.00037429	0.526389	0.307	0.253	1	LinP		Ndufb2	3.61e-51	0.442324	0.934	0.802	9.95e-47	FLS																																		Cdc42bpa	6.27e-07
Ptgr1	0.000375542	0.412351	0.309	0.253	1	LinP		Pcbp2	3.83e-51	0.390366	0.973	0.94	1.05e-46	FLS																																		Bsdc1	6.34e-07
Ttc39b	0.000387441	0.38989	0.31	0.251	1	LinP		Atp6v1h	4.47e-51	0.738613	0.594	0.375	1.23e-46	FLS																																		Timp1	6.42e-07
Cs	0.000392786	0.256163	0.486	0.425	1	LinP		Tma7	4.78e-51	0.376964	0.968	0.893	1.32e-46	FLS																																		Itga5	6.66e-07
Tpp2	0.000410771	0.262326	0.47	0.417	1	LinP		Ube2n	4.9e-51	0.511826	0.864	0.689	1.35e-46	FLS																																		Snx7	6.8e-07
Rhot1	0.000410857	0.502933	0.284	0.229	1	LinP		Mrps34	4.99e-51	0.620282	0.732	0.522	1.37e-46	FLS																																		Slc37a3	7.26e-07
Dhx32	0.000415008	0.389925	0.3	0.242	1	LinP		Bloc1s6	5.84e-51	0.923068	0.339	0.164	1.61e-46	FLS																																		Dph6	7.37e-07
Rcn2	0.000421332	0.25694	0.766	0.716	1	LinP		Smim10l1	7.74e-51	0.554929	0.82	0.629	2.13e-46	FLS																																		Pid1	7.7e-07
Surf2	0.000432837	0.364604	0.264	0.208	1	LinP		Pnpla2	8.31e-51	1.14284	0.278	0.124	2.29e-46	FLS																																		Kctd3	7.78e-07
Jam3	0.000442521	0.302265	0.39	0.328	1	LinP		Tm2d1	8.85e-51	0.64547	0.737	0.539	2.43e-46	FLS																																		Kif1bp	7.93e-07
Chid1	0.000447133	0.372462	0.427	0.37	1	LinP		Rrp7a	8.88e-51	0.752635	0.543	0.327	2.44e-46	FLS																																		Dyrk1a	7.94e-07
Aip	0.000465117	0.263656	0.562	0.501	1	LinP		Snf8	9.36e-51	0.531467	0.817	0.622	2.58e-46	FLS																																		Sfxn1	8.02e-07
Idnk	0.000478669	0.350271	0.401	0.35	1	LinP		Acer3	9.66e-51	0.838904	0.416	0.224	2.66e-46	FLS																																		Slc31a1	8.65e-07
Nicn1	0.000481322	0.479142	0.259	0.205	1	LinP		Plekhj1	1.11e-50	0.632265	0.686	0.471	3.06e-46	FLS																																		Brix1	8.74e-07
Ssbp3	0.00048705	0.265562	0.571	0.508	1	LinP		Mrps33	1.25e-50	0.477556	0.88	0.719	3.43e-46	FLS																																		Dhx32	8.85e-07
Ciapin1	0.000490777	0.471724	0.34	0.295	1	LinP		Piezo1	1.27e-50	0.573884	0.743	0.521	3.49e-46	FLS																																		Rmc1	9.22e-07
Ppdpf	0.000496096	0.277086	0.621	0.577	1	LinP		Chchd3	1.59e-50	0.696272	0.658	0.438	4.36e-46	FLS																																		Gbf1	9.28e-07
Adam9	0.000514513	0.30178	0.562	0.51	1	LinP		Mrpl14	2.13e-50	0.483449	0.881	0.709	5.85e-46	FLS																																		Gt(ROSA)26Sor	9.44e-07
Saysd1	0.000516376	0.294344	0.45	0.39	1	LinP		Hspb1	2.18e-50	0.776298	0.766	0.572	6e-46	FLS																																		Kras	9.72e-07
Timm10	0.000518089	0.389177	0.399	0.346	1	LinP		Ppp1r11	2.34e-50	0.596947	0.768	0.558	6.45e-46	FLS																																		Zfp275	9.82e-07
Tmem106c	0.000533356	0.267372	0.333	0.271	1	LinP		Ndufb10	2.83e-50	0.363284	0.966	0.882	7.78e-46	FLS																																		Tm2d1	9.97e-07
Homer3	0.000539211	0.314149	0.339	0.276	1	LinP		Ublcp1	3.83e-50	0.776175	0.531	0.321	1.05e-45	FLS																																		Nelfa	1.03e-06
Coq2	0.000543582	0.389113	0.394	0.335	1	LinP		Erlin1	3.84e-50	1.05586	0.301	0.141	1.06e-45	FLS																																		Tmco3	1.04e-06
Gamt	0.000546666	0.403115	0.505	0.461	1	LinP		Zdhhc8	4.81e-50	0.82286	0.582	0.38	1.32e-45	FLS																																		Rnasek	1.07e-06
Robo1	0.000551893	0.318409	0.353	0.29	1	LinP		Pak1ip1	6.16e-50	0.628451	0.65	0.417	1.7e-45	FLS																																		Rap2c	1.08e-06
Rmdn1	0.00055972	0.429043	0.252	0.198	1	LinP		Thap7	6.46e-50	0.795069	0.498	0.293	1.78e-45	FLS																																		Tmem203	1.18e-06
Evi2a	0.00056439	0.366581	0.264	0.207	1	LinP		Ubxn8	7.31e-50	1.10077	0.294	0.136	2.01e-45	FLS																																		Fndc3a	1.27e-06
Ick	0.000568732	0.331732	0.431	0.373	1	LinP		Atp6v1c1	8.39e-50	0.817604	0.51	0.306	2.31e-45	FLS																																		Gnptab	1.32e-06
Twf2	0.000569818	0.387041	0.335	0.282	1	LinP		Leprotl1	1.02e-49	0.563621	0.77	0.565	2.79e-45	FLS																																		Ppme1	1.32e-06
Rnf5	0.000572808	0.419091	0.3	0.245	1	LinP		Gid8	1.22e-49	0.715827	0.521	0.31	3.36e-45	FLS																																		Srp72	1.32e-06
Mrpl55	0.000578479	0.324728	0.472	0.421	1	LinP		Mycbp	1.24e-49	0.987177	0.395	0.213	3.4e-45	FLS																																		Ghitm	1.42e-06
Nob1	0.000578862	0.427754	0.287	0.231	1	LinP		Tmem192	1.25e-49	0.863304	0.406	0.216	3.45e-45	FLS																																		Nr1d2	1.43e-06
Sars	0.000584768	0.262715	0.598	0.547	1	LinP		Rbm7	1.49e-49	0.59939	0.752	0.546	4.09e-45	FLS																																		Gid4	1.44e-06
Tmem126b	0.000587327	0.405663	0.261	0.206	1	LinP		Adam9	1.53e-49	0.627806	0.705	0.495	4.22e-45	FLS																																		Slc9a3r2	1.48e-06
Cpsf3	0.000598466	0.449774	0.287	0.236	1	LinP		Selenbp1	1.64e-49	1.03638	0.325	0.156	4.5e-45	FLS																																		Usp36	1.48e-06
Snrpa	0.000602056	0.271797	0.546	0.492	1	LinP		Pfkp	1.65e-49	0.642645	0.593	0.367	4.54e-45	FLS																																		Aacs	1.48e-06
Tfdp2	0.000608638	0.303325	0.317	0.261	1	LinP		Mrpl37	1.66e-49	0.84494	0.418	0.226	4.57e-45	FLS																																		Ppm1m	1.48e-06
Abhd2	0.000622562	0.404254	0.291	0.236	1	LinP		Ppt2	1.77e-49	0.846829	0.462	0.268	4.86e-45	FLS																																		Ggps1	1.49e-06
Phpt1	0.000624876	0.385851	0.397	0.347	1	LinP		Pdzd11	1.82e-49	0.659748	0.699	0.476	5.02e-45	FLS																																		Uggt1	1.59e-06
Idh3g	0.000635924	0.283795	0.527	0.478	1	LinP		Mrpl42	2.01e-49	0.509752	0.836	0.638	5.53e-45	FLS																																		Hoxc10	1.62e-06
Atg4b	0.000640394	0.435248	0.303	0.251	1	LinP		Naxe	2.63e-49	0.544916	0.81	0.628	7.23e-45	FLS																																		Sypl	1.64e-06
Slc25a51	0.000664309	0.29129	0.479	0.429	1	LinP		Ginm1	2.92e-49	0.587991	0.786	0.606	8.03e-45	FLS																																		Mosmo	1.65e-06
Ift57	0.000664683	0.448033	0.33	0.277	1	LinP		Ndufa6	3.33e-49	0.468863	0.92	0.812	9.15e-45	FLS																																		Fut8	1.65e-06
Ube2f	0.000673423	0.280909	0.477	0.413	1	LinP		Ubl4a	3.8e-49	0.678841	0.677	0.464	1.05e-44	FLS																																		Yae1d1	1.66e-06
Ccndbp1	0.000674278	0.296799	0.394	0.336	1	LinP		Gm32219	3.96e-49	0.826985	0.362	0.183	1.09e-44	FLS																																		BC003965	1.67e-06
Psen2	0.000675845	0.317672	0.319	0.258	1	LinP		Pomp	4.18e-49	0.379006	0.968	0.881	1.15e-44	FLS																																		Ubl3	1.7e-06
Irf9	0.000680223	0.292117	0.301	0.241	1	LinP		Ddrgk1	5.08e-49	0.505457	0.83	0.658	1.4e-44	FLS																																		Wsb2	1.72e-06
Srrt	0.000683944	0.374058	0.429	0.375	1	LinP		Cuta	6.41e-49	0.447391	0.931	0.792	1.76e-44	FLS																																		Nup88	1.74e-06
Farsb	0.000688671	0.431974	0.284	0.229	1	LinP		Caml	6.71e-49	0.699709	0.545	0.329	1.85e-44	FLS																																		Rnpc3	1.78e-06
Knop1	0.000706158	0.298009	0.434	0.375	1	LinP		Vegfd	7.04e-49	1.13064	0.386	0.213	1.94e-44	FLS																																		Tmem165	1.79e-06
Cfap36	0.000722779	0.284566	0.454	0.403	1	LinP		Get4	7.42e-49	0.749688	0.563	0.349	2.04e-44	FLS																																		Gmds	1.79e-06
Ccdc58	0.000727816	0.383142	0.324	0.268	1	LinP		Gtf2f2	8.23e-49	0.955949	0.359	0.184	2.26e-44	FLS																																		Fam174a	1.82e-06
Rnf138	0.000754891	0.374806	0.344	0.292	1	LinP		Ednra	8.48e-49	0.669997	0.412	0.216	2.33e-44	FLS																																		Fam53a	1.86e-06
Tmem230	0.000755187	0.278323	0.459	0.403	1	LinP		Fabp3	9.71e-49	1.31927	0.252	0.111	2.67e-44	FLS																																		Srpx	1.88e-06
Ndufaf2	0.000768652	0.25559	0.427	0.368	1	LinP		Mrps14	1.19e-48	0.434211	0.924	0.767	3.29e-44	FLS																																		Gm15417	1.89e-06
Mrpl58	0.000781025	0.252446	0.589	0.535	1	LinP		Ncs1	1.23e-48	0.947979	0.355	0.181	3.38e-44	FLS																																		Rusc2	1.91e-06
Letm1	0.000784191	0.375025	0.388	0.344	1	LinP		Emc9	1.49e-48	0.743054	0.444	0.243	4.11e-44	FLS																																		Cmc2	1.93e-06
Spr	0.000793414	0.263015	0.504	0.441	1	LinP		Ptgr1	1.69e-48	0.763219	0.438	0.239	4.64e-44	FLS																																		Yipf4	1.95e-06
Inppl1	0.000803203	0.332309	0.351	0.297	1	LinP		Psma1	1.69e-48	0.553936	0.818	0.613	4.65e-44	FLS																																		Tmem208	2e-06
Timm21	0.000833551	0.423344	0.333	0.287	1	LinP		Rarg	1.79e-48	0.700021	0.635	0.427	4.92e-44	FLS																																		Nfatc3	2e-06
Gli3	0.000845271	0.353975	0.351	0.301	1	LinP		Naa38	1.8e-48	0.523591	0.843	0.67	4.95e-44	FLS																																		Isg20	2.08e-06
Sesn1	0.000856352	0.386744	0.266	0.213	1	LinP		Diablo	1.81e-48	0.758151	0.543	0.337	4.97e-44	FLS																																		Efhd2	2.17e-06
Rara	0.000862443	0.338438	0.363	0.304	1	LinP		Vopp1	1.96e-48	1.03951	0.297	0.14	5.38e-44	FLS																																		Ntan1	2.17e-06
Trnau1ap	0.00087828	0.281482	0.445	0.396	1	LinP		G6pdx	2.56e-48	0.919752	0.293	0.136	7.05e-44	FLS																																		Polr3d	2.17e-06
Ndufaf7	0.000881501	0.351059	0.264	0.211	1	LinP		C1qbp	2.76e-48	0.588833	0.814	0.629	7.59e-44	FLS																																		Polr3h	2.26e-06
Luc7l	0.000884161	0.274367	0.363	0.306	1	LinP		Sf3b4	2.77e-48	0.670241	0.613	0.397	7.62e-44	FLS																																		Sertad2	2.29e-06
Vgll4	0.000915414	0.282198	0.495	0.433	1	LinP		Sumf2	2.81e-48	0.77756	0.459	0.262	7.72e-44	FLS																																		Fam214b	2.33e-06
Cpeb4	0.000916657	0.368018	0.379	0.33	1	LinP		Pdcd5	3.57e-48	0.414652	0.939	0.804	9.83e-44	FLS																																		Aasdhppt	2.34e-06
Usp5	0.000929586	0.348918	0.34	0.288	1	LinP		Polr2k	4.29e-48	0.506109	0.825	0.621	1.18e-43	FLS																																		Med27	2.35e-06
Tor3a	0.000932347	0.288518	0.381	0.322	1	LinP		Churc1	7.88e-48	0.599383	0.759	0.567	2.17e-43	FLS																																		Adipor2	2.37e-06
Mrpl10	0.000940377	0.426736	0.36	0.307	1	LinP		Pex16	8.66e-48	0.964963	0.336	0.168	2.38e-43	FLS																																		Trp53inp2	2.42e-06
Rprd2	0.000941803	0.371357	0.323	0.268	1	LinP		Cct8	9.73e-48	0.450486	0.887	0.75	2.68e-43	FLS																																		Zfp9	2.44e-06
Nelfe	0.000954853	0.328182	0.379	0.319	1	LinP		Slc25a11	1.03e-47	0.580841	0.747	0.531	2.83e-43	FLS																																		Tspan6	2.46e-06
Babam2	0.000967813	0.275715	0.394	0.338	1	LinP		Otub1	1.17e-47	0.631335	0.693	0.479	3.21e-43	FLS																																		Ss18	2.51e-06
Preb	0.000994208	0.374127	0.404	0.355	1	LinP		Snrpb	1.18e-47	0.362846	0.969	0.884	3.24e-43	FLS																																		Noct	2.53e-06
Kdm5c	0.00102091	0.313991	0.392	0.343	1	LinP		Uba52	1.35e-47	0.901062	0.814	0.689	3.72e-43	FLS																																		Pck2	2.8e-06
Senp3	0.00103729	0.329891	0.285	0.232	1	LinP		Ppp1r35	1.41e-47	0.747473	0.521	0.318	3.87e-43	FLS																																		Kpna6	2.89e-06
Dcps	0.00104305	0.298118	0.314	0.258	1	LinP		Spr	1.48e-47	0.62074	0.646	0.427	4.07e-43	FLS																																		Mmadhc	2.89e-06
Chst14	0.00105847	0.294764	0.339	0.283	1	LinP		Fyn	1.58e-47	0.520769	0.662	0.441	4.35e-43	FLS																																		Aak1	2.99e-06
Cnot2	0.00107287	0.293274	0.388	0.335	1	LinP		Rtf2	2.12e-47	0.655195	0.603	0.389	5.83e-43	FLS																																		Clcn3	3.05e-06
Rbbp8	0.00110034	0.367409	0.353	0.303	1	LinP		Apex1	2.31e-47	0.743966	0.553	0.348	6.35e-43	FLS																																		Srsf4	3.1e-06
Nol11	0.00113929	0.430285	0.323	0.277	1	LinP		Ints11	3.62e-47	0.83267	0.433	0.247	9.97e-43	FLS																																		Lxn	3.4e-06
Siah1a	0.00115454	0.352609	0.342	0.293	1	LinP		Ociad2	3.94e-47	0.640135	0.584	0.363	1.09e-42	FLS																																		Ccdc28b	3.4e-06
Prkab1	0.00117384	0.461432	0.254	0.206	1	LinP		Pin1	4.21e-47	0.53467	0.8	0.588	1.16e-42	FLS																																		Cd3eap	3.41e-06
Rdh14	0.00117674	0.292136	0.387	0.332	1	LinP		Tbca	4.66e-47	0.354361	0.975	0.9	1.28e-42	FLS																																		Abce1	3.46e-06
Micu2	0.00122425	0.336641	0.392	0.34	1	LinP		Vwa8	5.79e-47	1.1223	0.319	0.16	1.59e-42	FLS																																		Nolc1	3.47e-06
Blvra	0.00125061	0.369228	0.358	0.304	1	LinP		Pold4	7.11e-47	0.631637	0.834	0.685	1.96e-42	FLS																																		Ccdc58	3.48e-06
Uchl3	0.00125376	0.292219	0.459	0.41	1	LinP		Acot9	7.26e-47	0.645299	0.605	0.388	2e-42	FLS																																		Napg	3.5e-06
Nek6	0.00128457	0.422622	0.303	0.253	1	LinP		Ppp6c	7.38e-47	0.674884	0.603	0.389	2.03e-42	FLS																																		Znrd2	3.55e-06
Sumf2	0.00129837	0.445458	0.319	0.276	1	LinP		Ehd1	7.61e-47	0.550956	0.764	0.565	2.09e-42	FLS																																		Yeats4	3.83e-06
Sil1	0.00130934	0.328472	0.385	0.34	1	LinP		Tecr	7.67e-47	0.45816	0.912	0.768	2.11e-42	FLS																																		Ccnt2	3.99e-06
Ddx56	0.00135777	0.448888	0.262	0.217	1	LinP		Plbd2	1.07e-46	0.5622	0.755	0.553	2.93e-42	FLS																																		Ncs1	4.05e-06
Asna1	0.00139386	0.328517	0.431	0.382	1	LinP		Cs	1.07e-46	0.661741	0.62	0.411	2.94e-42	FLS																																		Sec22a	4.05e-06
Vti1a	0.00139694	0.377556	0.254	0.204	1	LinP		Hpcal1	1.17e-46	0.876492	0.431	0.243	3.23e-42	FLS																																		Tjap1	4.06e-06
Otud6b	0.00145043	0.456928	0.264	0.218	1	LinP		Mtx2	1.24e-46	0.5976	0.71	0.499	3.42e-42	FLS																																		Map2k1	4.1e-06
Ate1	0.00146152	0.438932	0.323	0.276	1	LinP		Rab24	1.26e-46	0.531358	0.748	0.54	3.48e-42	FLS																																		Slc7a6	4.12e-06
Vps37a	0.00147819	0.284459	0.358	0.304	1	LinP		Cryzl1	1.31e-46	0.727372	0.477	0.275	3.61e-42	FLS																																		Rab4b	4.49e-06
Snai1	0.00147895	0.440303	0.401	0.345	1	LinP		Borcs8	1.33e-46	0.683903	0.636	0.432	3.66e-42	FLS																																		Kmt2d	4.62e-06
Ttc5	0.00149232	0.334351	0.31	0.259	1	LinP		Fam20c	1.57e-46	0.80817	0.311	0.149	4.32e-42	FLS																																		Samd4	4.84e-06
Tmem192	0.00150553	0.368193	0.278	0.229	1	LinP		Commd6	1.75e-46	0.580269	0.775	0.578	4.8e-42	FLS																																		Ube2o	4.84e-06
Tle1	0.00151264	0.674607	0.275	0.236	1	LinP		Glrx2	1.82e-46	0.558777	0.785	0.579	5e-42	FLS																																		Ube2e1	4.91e-06
Bbx	0.00151356	0.313636	0.507	0.461	1	LinP		Myl12b	2.24e-46	0.635857	0.881	0.773	6.16e-42	FLS																																		Mrps16	4.96e-06
Dhx40	0.00158375	0.339493	0.369	0.323	1	LinP		Slc35a1	2.31e-46	0.766736	0.498	0.297	6.37e-42	FLS																																		Prr5	5.1e-06
5031439G07Rik	0.00161249	0.328274	0.303	0.254	1	LinP		Ctsz	2.39e-46	0.33027	0.987	0.944	6.57e-42	FLS																																		Pank3	5.17e-06
Max	0.0016125	0.313421	0.447	0.406	1	LinP		Crcp	2.39e-46	0.826823	0.408	0.224	6.58e-42	FLS																																		Polr2k	5.31e-06
Ddx58	0.00163344	0.336343	0.307	0.255	1	LinP		Exosc9	2.78e-46	1.01261	0.309	0.151	7.66e-42	FLS																																		Pla2g12a	5.46e-06
mt-Nd6	0.00167624	0.347382	0.296	0.242	1	LinP		Saysd1	3.3e-46	0.668213	0.592	0.376	9.09e-42	FLS																																		Cisd2	5.51e-06
Ap4s1	0.00169354	0.262404	0.385	0.334	1	LinP		1700037H04Rik	3.64e-46	1.03579	0.302	0.147	1e-41	FLS																																		Rabggtb	5.66e-06
Spg20	0.00173112	0.354592	0.34	0.288	1	LinP		Acot8	4.17e-46	1.09961	0.266	0.122	1.15e-41	FLS																																		Slc12a2	6e-06
Zdhhc1	0.00173477	0.271152	0.309	0.255	1	LinP		Smarca4	4.62e-46	0.6941	0.585	0.384	1.27e-41	FLS																																		Dcaf11	6.02e-06
Peli1	0.00174354	0.274799	0.394	0.34	1	LinP		Pygl	6.21e-46	0.730909	0.421	0.228	1.71e-41	FLS																																		Dusp7	6.03e-06
Tmub2	0.00180681	0.334326	0.397	0.344	1	LinP		Ssna1	6.32e-46	0.513965	0.838	0.649	1.74e-41	FLS																																		Cstf3	6.06e-06
Ncoa7	0.00181467	0.37377	0.328	0.283	1	LinP		Arhgef10l	6.61e-46	0.876708	0.36	0.187	1.82e-41	FLS																																		Rwdd4a	6.08e-06
Ppp6c	0.00184004	0.268274	0.454	0.404	1	LinP		Mob4	6.62e-46	0.552598	0.741	0.537	1.82e-41	FLS																																		Socs2	6.17e-06
Txnrd1	0.00193691	0.303355	0.514	0.472	1	LinP		Pin4	7.05e-46	0.569073	0.691	0.47	1.94e-41	FLS																																		Ruvbl2	6.18e-06
Cpt1a	0.00197052	0.311835	0.388	0.336	1	LinP		Mdp1	7.47e-46	0.622547	0.646	0.441	2.06e-41	FLS																																		Spg7	6.45e-06
Alg14	0.00198154	0.355804	0.427	0.378	1	LinP		Sigmar1	8.86e-46	0.598283	0.694	0.49	2.44e-41	FLS																																		Kcmf1	6.47e-06
Snx12	0.00200129	0.258003	0.438	0.386	1	LinP		Fah	9.18e-46	1.03325	0.357	0.188	2.52e-41	FLS																																		Atg3	6.52e-06
Rgma	0.00202621	0.350418	0.326	0.279	1	LinP		Dpysl2	9.24e-46	0.586168	0.862	0.687	2.54e-41	FLS																																		Sgcd	6.57e-06
Ndufaf3	0.00209722	0.272286	0.356	0.306	1	LinP		Abhd11	9.32e-46	0.758963	0.495	0.298	2.56e-41	FLS																																		Agpat5	6.66e-06
Ccdc32	0.0021099	0.279372	0.356	0.304	1	LinP		Atp5a1	1.01e-45	0.341975	0.978	0.914	2.79e-41	FLS																																		Sms	6.67e-06
Slc35b2	0.00213393	0.327311	0.615	0.588	1	LinP		Rabac1	1.23e-45	0.291723	0.997	0.969	3.39e-41	FLS																																		Aptx	6.81e-06
Camk2g	0.00214988	0.392763	0.314	0.266	1	LinP		Etfa	1.24e-45	0.449266	0.87	0.693	3.4e-41	FLS																																		Cdk8	7.05e-06
Gm15417	0.00216096	0.37565	0.333	0.284	1	LinP		Pacsin3	1.46e-45	0.969136	0.314	0.155	4.01e-41	FLS																																		Pmpca	7.19e-06
Hgsnat	0.00216342	0.314837	0.411	0.364	1	LinP		Yaf2	1.68e-45	0.645575	0.637	0.43	4.63e-41	FLS																																		Plp2	7.24e-06
Sobp	0.0021908	0.343972	0.399	0.355	1	LinP		Nxt1	1.92e-45	0.735944	0.431	0.237	5.28e-41	FLS																																		Max	7.35e-06
Bicd2	0.00223462	0.308622	0.426	0.373	1	LinP		Gpx4	1.96e-45	0.316666	0.988	0.952	5.4e-41	FLS																																		Tasp1	7.49e-06
Ube2v2	0.0023169	0.256849	0.537	0.497	1	LinP		Lefty1	2.32e-45	0.8368	0.369	0.194	6.38e-41	FLS																																		Hspa4l	7.63e-06
Mfsd5	0.00232819	0.296088	0.415	0.369	1	LinP		Ndufa8	2.66e-45	0.42103	0.928	0.808	7.32e-41	FLS																																		Slc30a6	7.72e-06
Ankrd13c	0.00241761	0.305335	0.284	0.232	1	LinP		Fundc1	2.9e-45	0.709705	0.523	0.318	7.98e-41	FLS																																		Vta1	7.84e-06
Dync1li2	0.00245699	0.305813	0.433	0.384	1	LinP		Amn1	3.26e-45	0.912019	0.384	0.208	8.97e-41	FLS																																		Zfp395	7.95e-06
Gpaa1	0.00257657	0.327702	0.344	0.298	1	LinP		Ndufs8	3.56e-45	0.50495	0.81	0.629	9.78e-41	FLS																																		Becn1	7.99e-06
Wdr60	0.00264202	0.323336	0.284	0.237	1	LinP		Mrps11	3.67e-45	0.673469	0.58	0.365	1.01e-40	FLS																																		Pno1	8.06e-06
Spata6	0.00267281	0.39529	0.301	0.255	1	LinP		Fbxl5	3.87e-45	0.698566	0.576	0.376	1.06e-40	FLS																																		Afg3l2	8.14e-06
Crat	0.00268482	0.387424	0.266	0.219	1	LinP		Chac2	4.02e-45	0.996341	0.257	0.115	1.11e-40	FLS																																		Mzt1	8.33e-06
Hyou1	0.00274082	0.462311	0.261	0.22	1	LinP		Anapc10	4.34e-45	0.701986	0.518	0.317	1.19e-40	FLS																																		Fbxo28	8.46e-06
Rmnd5a	0.002775	0.348635	0.362	0.31	1	LinP		Snapc5	4.35e-45	0.528015	0.76	0.544	1.2e-40	FLS																																		Dnajb11	8.51e-06
Abr	0.00290626	0.297364	0.298	0.247	1	LinP		Eif4e	5.37e-45	0.417366	0.804	0.605	1.48e-40	FLS																																		Ammecr1	8.57e-06
Ift22	0.00292018	0.27625	0.317	0.269	1	LinP		Ube2f	5.75e-45	0.685057	0.601	0.399	1.58e-40	FLS																																		Ppan	8.7e-06
Vamp7	0.00292827	0.250866	0.445	0.395	1	LinP		Ndufa4	5.97e-45	0.356927	0.987	0.963	1.64e-40	FLS																																		Thyn1	9.34e-06
Fam20b	0.00293438	0.309228	0.351	0.303	1	LinP		Mrps7	6.08e-45	0.586148	0.717	0.497	1.67e-40	FLS																																		Elk3	1.01e-05
Casd1	0.00298643	0.282836	0.298	0.248	1	LinP		Slirp	6.96e-45	0.544605	0.757	0.556	1.92e-40	FLS																																		Xpo1	1.02e-05
4833420G17Rik	0.00320105	0.368128	0.348	0.307	1	LinP		Ypel5	7.62e-45	0.662314	0.598	0.388	2.1e-40	FLS																																		Slc39a11	1.02e-05
Slc35f5	0.0032278	0.301963	0.468	0.42	1	LinP		Atp5l	8.41e-45	0.276231	0.995	0.977	2.31e-40	FLS																																		Mirg	1.03e-05
Rnf166	0.00323205	0.276103	0.369	0.321	1	LinP		Coa3	8.42e-45	0.468417	0.895	0.752	2.32e-40	FLS																																		Kmt5b	1.11e-05
Anapc10	0.00330168	0.294876	0.378	0.331	1	LinP		Rab40b	8.43e-45	0.928261	0.256	0.114	2.32e-40	FLS																																		Arfip1	1.13e-05
Csk	0.00330192	0.326081	0.42	0.375	1	LinP		Stx7	9.37e-45	0.62796	0.673	0.456	2.58e-40	FLS																																		Snx27	1.13e-05
Rcbtb2	0.00335545	0.400707	0.31	0.269	1	LinP		Ell2	9.83e-45	0.962714	0.46	0.28	2.7e-40	FLS																																		Zdhhc18	1.14e-05
Pcmtd2	0.0034587	0.444116	0.298	0.257	1	LinP		Hhipl1	1.05e-44	0.956732	0.354	0.189	2.89e-40	FLS																																		Kif13b	1.19e-05
Osbpl1a	0.00346424	0.320559	0.378	0.337	1	LinP		Dpp7	1.07e-44	0.715343	0.474	0.276	2.96e-40	FLS																																		Slc29a3	1.28e-05
Poglut1	0.00351012	0.263966	0.314	0.265	1	LinP		Ifnar2	1.08e-44	0.454264	0.861	0.7	2.96e-40	FLS																																		Sec24c	1.28e-05
Nemf	0.00354303	0.299182	0.383	0.337	1	LinP		Cers5	1.1e-44	0.642178	0.609	0.399	3.02e-40	FLS																																		5430416N02Rik	1.32e-05
Relb	0.00356597	0.323516	0.328	0.285	1	LinP		Nacc2	1.13e-44	0.7785	0.427	0.239	3.11e-40	FLS																																		Gopc	1.37e-05
Ints6	0.00364826	0.371762	0.346	0.299	1	LinP		Mettl9	1.33e-44	0.503568	0.863	0.695	3.67e-40	FLS																																		Htatsf1	1.37e-05
Trafd1	0.00367377	0.277504	0.367	0.32	1	LinP		Ndufa9	1.46e-44	0.609886	0.619	0.411	4.02e-40	FLS																																		Pdcd6ip	1.47e-05
Pex13	0.00368995	0.401767	0.339	0.297	1	LinP		Sarnp	1.55e-44	0.43578	0.923	0.767	4.28e-40	FLS																																		Slc36a4	1.52e-05
Upf2	0.00369253	0.295139	0.314	0.269	1	LinP		Mrpl2	1.83e-44	0.621795	0.629	0.414	5.03e-40	FLS																																		Snhg6	1.61e-05
Nfs1	0.003707	0.36057	0.273	0.228	1	LinP		Snx21	1.9e-44	0.765168	0.488	0.291	5.22e-40	FLS																																		Nbas	1.62e-05
Mrpl45	0.00389021	0.429614	0.317	0.276	1	LinP		2005-09-01	2.13e-44	0.929568	0.328	0.168	5.86e-40	FLS																																		Stk40	1.67e-05
Mpst	0.00393737	0.354198	0.36	0.317	1	LinP		Vcl	2.2e-44	0.52541	0.789	0.577	6.04e-40	FLS																																		Eloc	1.72e-05
Vps26a	0.00396475	0.309924	0.346	0.301	1	LinP		Napa	2.21e-44	0.496039	0.859	0.723	6.07e-40	FLS																																		Psph	1.75e-05
Timm9	0.00404496	0.339229	0.342	0.299	1	LinP		Tmem41a	2.21e-44	0.968618	0.298	0.146	6.08e-40	FLS																																		Adss	1.79e-05
Numa1	0.00408628	0.273322	0.48	0.441	1	LinP		Zbtb8os	2.45e-44	0.628675	0.597	0.389	6.74e-40	FLS																																		Unc119b	2.04e-05
Mars	0.0040873	0.301858	0.296	0.251	1	LinP		Adgre5	2.52e-44	0.717543	0.457	0.267	6.92e-40	FLS																																		Mvk	2.05e-05
Coa6	0.00411474	0.279879	0.351	0.307	1	LinP		Cops9	3.49e-44	0.385447	0.957	0.831	9.6e-40	FLS																																		Hoxd8	2.09e-05
Pip4p2	0.00412957	0.283465	0.39	0.348	1	LinP		Trmt112	3.85e-44	0.450449	0.937	0.818	1.06e-39	FLS																																		Hax1	2.15e-05
Trip4	0.0041818	0.32103	0.285	0.24	1	LinP		Coq7	4.14e-44	0.740965	0.489	0.293	1.14e-39	FLS																																		Anapc15	2.18e-05
Psmd10	0.0043191	0.363421	0.316	0.276	1	LinP		Ap3m1	4.54e-44	0.688904	0.505	0.303	1.25e-39	FLS																																		Mtx1	2.23e-05
Eed	0.0043478	0.409376	0.27	0.226	1	LinP		Isca1	6.27e-44	0.702754	0.459	0.267	1.73e-39	FLS																																		Lrba	2.32e-05
Bcat2	0.00434793	0.372175	0.321	0.278	1	LinP		Tradd	6.7e-44	0.712849	0.515	0.314	1.84e-39	FLS																																		Sun1	2.33e-05
Faim	0.00450055	0.338482	0.291	0.246	1	LinP		Arpc1a	6.97e-44	0.486533	0.838	0.683	1.92e-39	FLS																																		4933421O10Rik	2.36e-05
Mterf3	0.00470375	0.387867	0.264	0.222	1	LinP		Smim15	1.25e-43	0.622171	0.68	0.482	3.43e-39	FLS																																		Gltp	2.4e-05
Cnrip1	0.00481536	0.361657	0.339	0.299	1	LinP		Cacybp	1.27e-43	0.536218	0.78	0.574	3.5e-39	FLS																																		Chchd7	2.46e-05
Nudt2	0.00491229	0.293347	0.36	0.319	1	LinP		Slc4a7	1.34e-43	0.840207	0.38	0.21	3.69e-39	FLS																																		2010320M18Rik	2.52e-05
Tctex1d2	0.00493976	0.31115	0.344	0.3	1	LinP		Pdcd2l	2.22e-43	0.925497	0.317	0.161	6.12e-39	FLS																																		Dars	2.53e-05
Slc41a2	0.00496413	0.348245	0.321	0.277	1	LinP		Lpcat3	2.49e-43	0.763838	0.471	0.28	6.85e-39	FLS																																		Guca1a	2.6e-05
Ptpn2	0.00503194	0.32565	0.406	0.368	1	LinP		Fcf1	2.89e-43	0.629641	0.568	0.358	7.94e-39	FLS																																		Dynlt3	2.73e-05
Inafm1	0.00523659	0.364286	0.271	0.229	1	LinP		C1qtnf12	2.92e-43	0.66626	0.55	0.354	8.03e-39	FLS																																		Phrf1	2.93e-05
2010-09-01	0.00524306	0.338484	0.268	0.223	1	LinP		Cfap36	3.59e-43	0.590835	0.603	0.388	9.87e-39	FLS																																		Smim10l1	3.13e-05
Farsa	0.00536052	0.394704	0.289	0.248	1	LinP		2210016F16Rik	3.64e-43	0.648005	0.601	0.394	1e-38	FLS																																		Nde1	3.13e-05
Ppt2	0.00538632	0.395421	0.324	0.282	1	LinP		Nfs1	3.77e-43	0.765097	0.396	0.216	1.04e-38	FLS																																		Rusc1	3.16e-05
Dab2ip	0.00539098	0.262946	0.397	0.354	1	LinP		Samm50	5.09e-43	0.559545	0.69	0.478	1.4e-38	FLS																																		Kmt2e	3.25e-05
Rsl24d1	0.00542226	0.277224	0.401	0.357	1	LinP		Fstl3	5.26e-43	1.06183	0.262	0.124	1.45e-38	FLS																																		Efnb1	3.4e-05
Tut4	0.00545432	0.262	0.426	0.388	1	LinP		Med8	5.62e-43	0.672212	0.56	0.369	1.55e-38	FLS																																		Spg20	3.46e-05
Lbh	0.00549806	0.343456	0.355	0.313	1	LinP		Zfand3	6.57e-43	0.514495	0.758	0.567	1.81e-38	FLS																																		Poglut2	3.47e-05
Zfyve9	0.00552609	0.284702	0.3	0.253	1	LinP		Fam53a	6.91e-43	0.678053	0.462	0.272	1.9e-38	FLS																																		Map3k4	3.58e-05
Lcmt1	0.00568528	0.367191	0.303	0.263	1	LinP		Psmd10	7.15e-43	0.757017	0.454	0.262	1.97e-38	FLS																																		Tbcc	3.64e-05
Rabep1	0.00583524	0.269621	0.438	0.399	1	LinP		Sfxn3	7.72e-43	0.566712	0.713	0.503	2.12e-38	FLS																																		Mapre3	3.77e-05
Fem1b	0.00606949	0.385628	0.275	0.234	1	LinP		Pbdc1	8.47e-43	0.548122	0.744	0.539	2.33e-38	FLS																																		Magohb	3.81e-05
Supt6	0.00612697	0.288195	0.441	0.407	1	LinP		Inpp1	1.02e-42	0.820669	0.425	0.246	2.8e-38	FLS																																		Ier5l	3.92e-05
Bcl2l12	0.00631521	0.296492	0.289	0.247	1	LinP		Necap2	1.07e-42	0.586737	0.682	0.472	2.93e-38	FLS																																		Cep170b	3.97e-05
Fam136a	0.0063228	0.342086	0.3	0.256	1	LinP		Gorasp2	1.08e-42	0.451893	0.874	0.717	2.97e-38	FLS																																		Lrrc8c	4.01e-05
Hadh	0.00635818	0.333657	0.45	0.419	1	LinP		Alg5	1.13e-42	0.48809	0.804	0.627	3.11e-38	FLS																																		Rrs1	4.42e-05
Gskip	0.0065573	0.252154	0.376	0.333	1	LinP		Ccnc	1.23e-42	0.834608	0.396	0.222	3.38e-38	FLS																																		Fbxo4	4.42e-05
Katna1	0.00662002	0.270479	0.317	0.273	1	LinP		Gstt3	1.46e-42	0.947408	0.428	0.252	4.02e-38	FLS																																		Asb8	4.58e-05
Stau1	0.00662291	0.30476	0.427	0.391	1	LinP		Slc41a2	1.58e-42	0.762709	0.446	0.265	4.35e-38	FLS																																		Znhit2	4.67e-05
Ints11	0.00663865	0.345625	0.298	0.26	1	LinP		Dhx32	1.65e-42	0.812611	0.406	0.231	4.53e-38	FLS																																		Kti12	4.86e-05
Vegfb	0.00686692	0.2502	0.342	0.293	1	LinP		2002-03-01	1.75e-42	0.582217	0.712	0.508	4.81e-38	FLS																																		Vps37a	4.87e-05
Phf20	0.00728337	0.263434	0.36	0.323	1	LinP		Ufd1	1.76e-42	0.646305	0.559	0.356	4.86e-38	FLS																																		Plaur	5.09e-05
Secisbp2l	0.0075738	0.333923	0.344	0.305	1	LinP		Crlf2	1.8e-42	0.631487	0.564	0.36	4.97e-38	FLS																																		Cep250	5.09e-05
Nop16	0.00757574	0.32662	0.356	0.317	1	LinP		Nsmce1	1.88e-42	0.548403	0.651	0.434	5.18e-38	FLS																																		Gm32219	5.13e-05
Nkiras2	0.00791612	0.448658	0.278	0.245	1	LinP		Glod4	1.94e-42	0.603109	0.636	0.426	5.33e-38	FLS																																		Psme4	5.51e-05
P4hb	0.00806558	0.260382	0.965	0.955	1	LinP		Plvap	1.95e-42	0.801672	0.467	0.285	5.35e-38	FLS																																		Jak2	5.58e-05
Cds2	0.00829593	0.360866	0.262	0.222	1	LinP		Fam162a	2.55e-42	0.305744	0.898	0.75	7.02e-38	FLS																																		Fam149b	5.6e-05
Kif1bp	0.00835286	0.382354	0.264	0.228	1	LinP		Anxa5	2.97e-42	0.279249	0.997	0.989	8.16e-38	FLS																																		Bscl2	5.71e-05
Ddx47	0.0083791	0.32376	0.312	0.274	1	LinP		Bak1	3.42e-42	0.670062	0.568	0.364	9.4e-38	FLS																																		Grpel1	5.81e-05
Vps13a	0.00865955	0.35671	0.255	0.217	1	LinP		Tlr4	4.16e-42	0.794977	0.301	0.147	1.15e-37	FLS																																		Tdrd3	5.95e-05
Slc39a14	0.00878765	0.287889	0.562	0.539	1	LinP		Mpc2	4.38e-42	0.347391	0.97	0.901	1.2e-37	FLS																																		Ltbp2	6.41e-05
Acot13	0.00885961	0.252061	0.431	0.387	1	LinP		Dnajc10	5.23e-42	0.49668	0.775	0.586	1.44e-37	FLS																																		Cdk7	6.73e-05
Snrnp40	0.00900938	0.298403	0.376	0.336	1	LinP		Rab11a	5.35e-42	0.455109	0.842	0.673	1.47e-37	FLS																																		Dhx8	6.94e-05
Acer3	0.00905678	0.344539	0.273	0.237	1	LinP		Tom1	6.17e-42	0.77574	0.363	0.195	1.7e-37	FLS																																		Nfyc	7.2e-05
Prpf31	0.00922538	0.29964	0.255	0.216	1	LinP		Mpc1	6.37e-42	0.354769	0.957	0.848	1.75e-37	FLS																																		Cyth1	7.25e-05
Cluap1	0.0093195	0.426224	0.262	0.226	1	LinP		Yae1d1	7.43e-42	0.622751	0.528	0.33	2.04e-37	FLS																																		Rpa3	7.6e-05
Hltf	0.00946503	0.318545	0.296	0.258	1	LinP		Pde5a	7.88e-42	0.640262	0.279	0.131	2.17e-37	FLS																																		Dusp1	7.7e-05
Ufd1	0.00958235	0.282156	0.397	0.371	1	LinP		Capza2	9.21e-42	0.382579	0.949	0.846	2.54e-37	FLS																																		Ubr3	7.81e-05
Sbf2	0.00975457	0.287761	0.365	0.328	1	LinP		Frg1	9.84e-42	0.596287	0.617	0.408	2.71e-37	FLS																																		Ubqln1	8.28e-05
Cog4	0.0097666	0.254047	0.282	0.244	1	LinP		Jagn1	1.06e-41	0.614803	0.598	0.392	2.92e-37	FLS																																		Fbxo36	8.33e-05
Elmsan1	0.00983353	0.327999	0.291	0.252	1	LinP		Metap1	1.25e-41	0.834087	0.346	0.184	3.45e-37	FLS																																		Clk4	8.85e-05
								Coq2	1.28e-41	0.634785	0.52	0.322	3.52e-37	FLS																																		AU022252	9.95e-05
								Diaph1	1.29e-41	0.599522	0.615	0.414	3.54e-37	FLS																																		Smim27	0.000100696
								Taf15	1.5e-41	0.70013	0.539	0.339	4.13e-37	FLS																																		Ddx49	0.000102661
								Sertad1	1.65e-41	0.562676	0.654	0.444	4.54e-37	FLS																																		Tmem185a	0.000106581
								Fkbp8	1.75e-41	0.432645	0.887	0.758	4.83e-37	FLS																																		Cnot7	0.000107947
								Mthfd2l	1.98e-41	0.739312	0.444	0.257	5.44e-37	FLS																																		Dusp22	0.000109415
								Nt5m	2.11e-41	0.747988	0.455	0.268	5.79e-37	FLS																																		Txlna	0.000114512
								Pacsin2	2.31e-41	0.641699	0.564	0.364	6.35e-37	FLS																																		Ebag9	0.000140751
								Gtf3c6	2.38e-41	0.659821	0.54	0.34	6.56e-37	FLS																																		Rnf14	0.000152409
								Jmjd8	3.28e-41	0.898554	0.305	0.153	9.02e-37	FLS																																		Slc35e4	0.000157359
								Stx2	3.55e-41	0.705264	0.486	0.299	9.78e-37	FLS																																		B230118H07Rik	0.00016227
								Med7	4.19e-41	0.673326	0.502	0.314	1.15e-36	FLS																																		Bzw2	0.000164627
								Mrpl18	4.6e-41	0.461046	0.831	0.649	1.27e-36	FLS																																		Arfgef2	0.00017088
								Fkbp2	7.49e-41	0.395746	0.922	0.778	2.06e-36	FLS																																		Carnmt1	0.000174769
								Fam3a	7.82e-41	0.649996	0.549	0.35	2.15e-36	FLS																																		Alkbh6	0.000179626
								Impa1	7.91e-41	0.677774	0.541	0.34	2.18e-36	FLS																																		Sympk	0.000191078
								Mrpl51	9.09e-41	0.424264	0.877	0.712	2.5e-36	FLS																																		Mars	0.000195109
								Idh3g	1.05e-40	0.519432	0.674	0.464	2.88e-36	FLS																																		Znrd1	0.000196466
								Pcmt1	1.09e-40	0.521514	0.765	0.573	2.99e-36	FLS																																		Secisbp2l	0.000201642
								Uqcrc2	1.14e-40	0.50318	0.814	0.623	3.15e-36	FLS																																		Gpd2	0.000213649
								Mrpl12	1.19e-40	0.516994	0.785	0.59	3.28e-36	FLS																																		Eif2b2	0.000216466
								Mindy1	1.26e-40	0.641236	0.51	0.312	3.45e-36	FLS																																		Crtap	0.000225079
								Ap2s1	1.27e-40	0.386983	0.923	0.759	3.49e-36	FLS																																		Nip7	0.000226889
								H13	1.29e-40	0.424355	0.916	0.79	3.54e-36	FLS																																		Mmgt1	0.000227825
								Cmtm6	1.32e-40	0.726557	0.383	0.212	3.63e-36	FLS																																		Fbxo17	0.000246683
								Vps4a	1.53e-40	0.701307	0.546	0.354	4.2e-36	FLS																																		Dnajb2	0.000255386
								Snx1	1.75e-40	0.624294	0.621	0.43	4.81e-36	FLS																																		Ndfip2	0.000263337
								Hspa4	1.77e-40	0.524703	0.773	0.583	4.88e-36	FLS																																		Pdgfc	0.000266721
								Fbxo25	1.85e-40	0.833547	0.309	0.156	5.08e-36	FLS																																		Atp6v0a2	0.000290308
								Dhx58os	2.05e-40	0.709033	0.293	0.145	5.64e-36	FLS																																		Hyou1	0.000290316
								Casp6	2.35e-40	0.709385	0.439	0.255	6.48e-36	FLS																																		Synj2bp	0.000294729
								Pop7	2.64e-40	0.685338	0.494	0.307	7.26e-36	FLS																																		Pithd1	0.000296976
								Uxs1	2.7e-40	0.693957	0.508	0.319	7.42e-36	FLS																																		Rbmxl1	0.000315881
								Alkbh6	2.86e-40	0.789325	0.358	0.194	7.88e-36	FLS																																		Snrnp25	0.000355904
								Gale	3.4e-40	0.659404	0.352	0.188	9.37e-36	FLS																																		Zdhhc9	0.000365077
								Ifngr2	3.75e-40	0.558658	0.639	0.436	1.03e-35	FLS																																		Bcl6	0.000395181
								Selenot	3.93e-40	0.533074	0.717	0.518	1.08e-35	FLS																																		Gstz1	0.000411472
								Mrps28	4.73e-40	0.545772	0.715	0.506	1.3e-35	FLS																																		Shisa4	0.000420943
								Tmem53	4.88e-40	0.81301	0.326	0.169	1.34e-35	FLS																																		Tmem11	0.000444552
								Gna11	5.23e-40	0.42775	0.883	0.734	1.44e-35	FLS																																		Macrod2	0.000475714
								Dnajc24	6.07e-40	0.684419	0.478	0.291	1.67e-35	FLS																																		Tank	0.000490329
								Gtf2b	7.53e-40	0.625125	0.576	0.381	2.07e-35	FLS																																		Alg3	0.000502058
								Rabepk	7.55e-40	0.87179	0.326	0.172	2.08e-35	FLS																																		Dusp12	0.000511686
								Wdr55	7.7e-40	0.998527	0.262	0.127	2.12e-35	FLS																																		Tpst2	0.000515707
								Syap1	7.99e-40	0.657412	0.568	0.372	2.2e-35	FLS																																		Synrg	0.00053361
								Znhit2	8.35e-40	0.781286	0.366	0.201	2.3e-35	FLS																																		Btg1	0.000599704
								Qk	8.39e-40	0.497576	0.895	0.754	2.31e-35	FLS																																		Galnt11	0.000601626
								Naxd	1.09e-39	0.514218	0.795	0.601	2.99e-35	FLS																																		Coq9	0.00066356
								Elof1	1.12e-39	0.418252	0.855	0.677	3.09e-35	FLS																																		Rilpl2	0.000803865
								Rmc1	1.18e-39	0.867012	0.341	0.185	3.26e-35	FLS																																		Ier2	0.000826789
								Smndc1	1.27e-39	0.637078	0.633	0.444	3.5e-35	FLS																																		Irs1	0.000857603
								Zdhhc12	1.4e-39	0.879742	0.294	0.148	3.86e-35	FLS																																		Pphln1	0.000870491
								Agpat3	1.42e-39	0.598963	0.577	0.379	3.9e-35	FLS																																		Dstn	0.000948444
								Fbxo4	1.45e-39	0.67051	0.473	0.288	3.98e-35	FLS																																		Junb	0.000971348
								Mphosph8	1.54e-39	0.618722	0.537	0.342	4.24e-35	FLS																																		Pja1	0.00109757
								Pitx1	2.2e-39	0.665186	0.583	0.392	6.06e-35	FLS																																		Pygl	0.0011616
								Cstb	2.23e-39	0.377992	0.944	0.845	6.13e-35	FLS																																		Atp2b4	0.00119794
								Zbtb7c	2.55e-39	0.819405	0.337	0.18	7.02e-35	FLS																																		Ttc13	0.0012026
								Taldo1	2.88e-39	0.4241	0.907	0.744	7.94e-35	FLS																																		Coq2	0.00121947
								Asah1	3.07e-39	0.494704	0.801	0.625	8.46e-35	FLS																																		Esco1	0.00123609
								Cap1	3.09e-39	0.596173	0.703	0.521	8.51e-35	FLS																																		Tmem251	0.0013302
								Matn2	3.53e-39	0.432069	0.852	0.668	9.71e-35	FLS																																		Uchl3	0.00140311
								Stx12	3.7e-39	0.609821	0.635	0.446	1.02e-34	FLS																																		Lzic	0.00146396
								Med25	3.78e-39	0.559953	0.629	0.431	1.04e-34	FLS																																		Abcf3	0.0015655
								Nudc	3.84e-39	0.438234	0.818	0.633	1.06e-34	FLS																																		Rab3gap1	0.00179394
								Rock1	3.87e-39	0.554981	0.82	0.683	1.07e-34	FLS																																		Rnf41	0.00200409
								Ngdn	4.41e-39	0.710386	0.473	0.287	1.21e-34	FLS																																		Pitx1	0.00210614
								Coasy	4.86e-39	0.827874	0.392	0.226	1.34e-34	FLS																																		Gtpbp8	0.00223304
								Ift43	5.43e-39	0.470412	0.792	0.605	1.49e-34	FLS																																		Zfyve9	0.00240798
								Tmem134	6.06e-39	0.407825	0.9	0.747	1.67e-34	FLS																																		Adcy2	0.00244507
								Cops7a	6.24e-39	0.582505	0.692	0.512	1.72e-34	FLS																																		Acly	0.00246203
								Sqstm1	6.63e-39	0.54433	0.891	0.779	1.82e-34	FLS																																		Errfi1	0.00315593
								Tmed9	6.82e-39	0.264184	0.989	0.95	1.88e-34	FLS																																		Ehbp1l1	0.00335799
								Mthfsl	6.89e-39	0.804865	0.308	0.158	1.9e-34	FLS																																		Hmgn5	0.00348533
								Rnf181	8.35e-39	0.694953	0.491	0.307	2.3e-34	FLS																																		Pdgfa	0.00356628
								Mrpl58	9.5e-39	0.544438	0.71	0.523	2.61e-34	FLS																																		Gadd45a	0.00362936
								Tmem237	9.7e-39	0.701181	0.434	0.257	2.67e-34	FLS																																		Prpf31	0.00419138
								Snx17	1.07e-38	0.472842	0.79	0.609	2.95e-34	FLS																																		Rabgef1	0.00534652
								Amfr	1.13e-38	0.548807	0.679	0.482	3.11e-34	FLS																																		2300009A05Rik	0.00656386
								Ptrh2	1.21e-38	0.765117	0.389	0.221	3.33e-34	FLS																																		Hspb1	0.0072218
								Bcap29	1.25e-38	0.884984	0.297	0.151	3.45e-34	FLS																																		Sdf2l1	0.00771054
								Thrb	1.27e-38	0.974548	0.25	0.118	3.5e-34	FLS																																		Tmx4	0.00960022
								Nagk	1.33e-38	0.57582	0.624	0.417	3.67e-34	FLS
								Larp6	1.69e-38	0.949954	0.305	0.158	4.64e-34	FLS
								Ube2d2a	1.88e-38	0.407458	0.918	0.772	5.17e-34	FLS
								Chmp6	2.05e-38	0.624116	0.566	0.371	5.65e-34	FLS
								Phtf2	2.38e-38	0.944276	0.274	0.137	6.54e-34	FLS
								Mterf3	2.66e-38	0.797348	0.377	0.211	7.32e-34	FLS
								Npc1	2.74e-38	0.70684	0.536	0.346	7.55e-34	FLS
								BC004004	2.93e-38	0.546155	0.748	0.57	8.07e-34	FLS
								Rras	3.05e-38	0.520113	0.83	0.684	8.39e-34	FLS
								Pafah1b2	3.56e-38	0.468493	0.768	0.575	9.79e-34	FLS
								Arf6	3.58e-38	0.480503	0.801	0.629	9.85e-34	FLS
								Rex1bd	3.59e-38	0.283627	0.972	0.87	9.88e-34	FLS
								Rnf114	4e-38	0.760877	0.344	0.186	1.1e-33	FLS
								Acsl4	4.16e-38	0.71648	0.442	0.266	1.15e-33	FLS
								Lrrc8c	4.38e-38	0.766662	0.389	0.222	1.21e-33	FLS
								Rrp1	4.52e-38	0.508937	0.736	0.55	1.24e-33	FLS
								Ubl7	5.44e-38	0.796917	0.436	0.265	1.5e-33	FLS
								Manbal	6.1e-38	0.550732	0.696	0.5	1.68e-33	FLS
								Sharpin	6.97e-38	0.735429	0.403	0.235	1.92e-33	FLS
								Hnrnpa3	7.11e-38	0.410013	0.942	0.846	1.96e-33	FLS
								Chmp1a	7.77e-38	0.55081	0.685	0.5	2.14e-33	FLS
								Fam122a	1.2e-37	0.712477	0.414	0.244	3.3e-33	FLS
								Ech1	1.35e-37	0.418936	0.864	0.704	3.71e-33	FLS
								Hdhd2	1.36e-37	0.652562	0.472	0.287	3.75e-33	FLS
								Pmpcb	1.39e-37	0.607284	0.547	0.356	3.82e-33	FLS
								Snu13	1.4e-37	0.394016	0.898	0.764	3.84e-33	FLS
								Mrpl15	1.41e-37	0.497509	0.682	0.479	3.89e-33	FLS
								Trnau1ap	1.87e-37	0.615619	0.58	0.383	5.15e-33	FLS
								Ppp2ca	2.2e-37	0.355441	0.938	0.803	6.05e-33	FLS
								Lrp1	2.21e-37	0.265135	0.993	0.975	6.07e-33	FLS
								Chst15	2.4e-37	0.828077	0.319	0.17	6.6e-33	FLS
								Rfesd	2.5e-37	0.917387	0.264	0.131	6.88e-33	FLS
								St7l	2.74e-37	0.728375	0.402	0.236	7.54e-33	FLS
								Glrx	2.76e-37	1.06137	0.326	0.18	7.6e-33	FLS
								Smu1	2.8e-37	0.605436	0.536	0.342	7.7e-33	FLS
								Rela	2.84e-37	0.582162	0.617	0.426	7.82e-33	FLS
								Dnajc19	2.87e-37	0.440775	0.849	0.683	7.9e-33	FLS
								Sptssa	3.21e-37	0.426355	0.844	0.695	8.83e-33	FLS
								Mrto4	3.43e-37	0.597213	0.595	0.401	9.43e-33	FLS
								Elp5	3.65e-37	0.63195	0.553	0.359	1e-32	FLS
								Pcif1	3.94e-37	0.544437	0.618	0.42	1.08e-32	FLS
								Prss23	4e-37	0.630475	0.806	0.65	1.1e-32	FLS
								Sugt1	4.02e-37	0.447311	0.809	0.627	1.11e-32	FLS
								Ctbs	4.17e-37	0.895436	0.256	0.123	1.15e-32	FLS
								Rad23a	4.85e-37	0.523338	0.633	0.445	1.33e-32	FLS
								Gnb5	5.24e-37	0.70839	0.396	0.229	1.44e-32	FLS
								Lman2	6.01e-37	0.423572	0.847	0.675	1.65e-32	FLS
								Srp9	6.15e-37	0.285083	0.973	0.914	1.69e-32	FLS
								Timm50	6.59e-37	0.585576	0.536	0.343	1.81e-32	FLS
								4930503L19Rik	7.19e-37	0.814792	0.291	0.149	1.98e-32	FLS
								Uhmk1	7.58e-37	0.830842	0.316	0.169	2.09e-32	FLS
								Tmem256	8.5e-37	0.331254	0.969	0.89	2.34e-32	FLS
								Ndufaf7	9.33e-37	0.730886	0.363	0.201	2.57e-32	FLS
								Pfdn2	9.8e-37	0.42422	0.822	0.64	2.7e-32	FLS
								Zfand2b	1.01e-36	0.727669	0.432	0.262	2.77e-32	FLS
								Hras	1.03e-36	0.429026	0.855	0.677	2.84e-32	FLS
								Tiprl	1.14e-36	0.562991	0.689	0.503	3.13e-32	FLS
								Alkbh3	1.17e-36	0.643831	0.454	0.277	3.21e-32	FLS
								2010320M18Rik	1.19e-36	0.747589	0.359	0.2	3.28e-32	FLS
								Stx8	1.32e-36	0.530909	0.699	0.506	3.63e-32	FLS
								Daam1	1.32e-36	0.709015	0.425	0.256	3.64e-32	FLS
								Fam50a	1.68e-36	0.613405	0.581	0.39	4.61e-32	FLS
								Mrps23	1.69e-36	0.539308	0.625	0.427	4.65e-32	FLS
								Clns1a	1.71e-36	0.5993	0.615	0.423	4.7e-32	FLS
								Tnip2	1.91e-36	0.949001	0.27	0.136	5.25e-32	FLS
								Itgb1bp1	2.06e-36	0.51462	0.732	0.544	5.68e-32	FLS
								Nhp2	2.07e-36	0.464026	0.788	0.601	5.69e-32	FLS
								Acadl	2.5e-36	0.464105	0.76	0.58	6.88e-32	FLS
								Pkig	2.54e-36	0.427731	0.773	0.559	6.99e-32	FLS
								Eif2b1	2.69e-36	0.686453	0.421	0.248	7.4e-32	FLS
								Galnt2	2.77e-36	0.777859	0.614	0.479	7.63e-32	FLS
								Mocs2	2.79e-36	0.464371	0.773	0.591	7.68e-32	FLS
								Vps37a	2.95e-36	0.698568	0.465	0.292	8.12e-32	FLS
								Dnajc7	3.11e-36	0.551282	0.59	0.398	8.55e-32	FLS
								Pdcl3	3.42e-36	0.474945	0.788	0.608	9.42e-32	FLS
								Jam3	3.44e-36	0.639899	0.498	0.316	9.47e-32	FLS
								Cct4	3.62e-36	0.460823	0.886	0.732	9.95e-32	FLS
								Yeats4	3.93e-36	0.552143	0.621	0.429	1.08e-31	FLS
								Btd	4.01e-36	0.641853	0.443	0.268	1.1e-31	FLS
								BC029722	4.16e-36	0.693713	0.501	0.323	1.15e-31	FLS
								Clptm1	4.2e-36	0.556499	0.658	0.468	1.16e-31	FLS
								Ktn1	4.22e-36	0.580236	0.627	0.439	1.16e-31	FLS
								Ufl1	4.9e-36	0.637351	0.548	0.364	1.35e-31	FLS
								Bloc1s5	5.3e-36	0.838259	0.277	0.14	1.46e-31	FLS
								Lactb2	5.35e-36	0.79446	0.3	0.156	1.47e-31	FLS
								Twf2	5.58e-36	0.634722	0.445	0.27	1.54e-31	FLS
								Arpp19	5.7e-36	0.372907	0.935	0.814	1.57e-31	FLS
								Txn2	5.71e-36	0.436473	0.857	0.688	1.57e-31	FLS
								Ndrg4	6.32e-36	0.598585	0.586	0.405	1.74e-31	FLS
								Mrps18c	6.59e-36	0.48878	0.689	0.49	1.81e-31	FLS
								Ttc1	6.68e-36	0.610591	0.501	0.319	1.84e-31	FLS
								Bmp2k	7.32e-36	0.791779	0.426	0.261	2.01e-31	FLS
								2310033P09Rik	7.78e-36	0.776108	0.344	0.192	2.14e-31	FLS
								Zfp637	7.91e-36	0.545028	0.624	0.431	2.18e-31	FLS
								Dctn5	8.5e-36	0.636256	0.506	0.321	2.34e-31	FLS
								Slc35e4	8.84e-36	0.604488	0.58	0.392	2.43e-31	FLS
								Fbxo6	9.17e-36	0.618853	0.484	0.298	2.52e-31	FLS
								Rbm43	9.38e-36	0.786041	0.335	0.184	2.58e-31	FLS
								Eif2b2	1.15e-35	0.712028	0.431	0.261	3.17e-31	FLS
								Cnep1r1	1.17e-35	0.580632	0.654	0.474	3.21e-31	FLS
								Ldlrad4	1.26e-35	0.629954	0.539	0.356	3.47e-31	FLS
								Serinc1	1.37e-35	0.353829	0.934	0.837	3.78e-31	FLS
								Trim47	1.41e-35	0.524061	0.677	0.49	3.89e-31	FLS
								Galt	1.43e-35	0.652303	0.422	0.25	3.94e-31	FLS
								Hspa8	1.93e-35	0.291728	0.999	0.993	5.32e-31	FLS
								Thbd	1.94e-35	0.455325	0.395	0.229	5.34e-31	FLS
								Sqor	2.07e-35	0.59315	0.383	0.215	5.71e-31	FLS
								Btbd9	2.32e-35	0.835208	0.352	0.2	6.38e-31	FLS
								Plcb3	2.33e-35	0.81912	0.326	0.178	6.4e-31	FLS
								Naa20	2.57e-35	0.497741	0.738	0.559	7.06e-31	FLS
								Tnfaip6	2.63e-35	0.891128	0.834	0.729	7.24e-31	FLS
								Pgam1	2.88e-35	0.380546	0.925	0.803	7.92e-31	FLS
								Zmat2	3.28e-35	0.462052	0.729	0.532	9.02e-31	FLS
								Stoml2	3.44e-35	0.516335	0.686	0.499	9.45e-31	FLS
								Ube2v2	3.57e-35	0.555858	0.669	0.484	9.81e-31	FLS
								Smarcb1	3.62e-35	0.498298	0.737	0.552	9.96e-31	FLS
								Smim7	3.84e-35	0.403656	0.9	0.77	1.06e-30	FLS
								Fxyd1	4.07e-35	0.438723	0.893	0.844	1.12e-30	FLS
								Trmt6	4.37e-35	0.723686	0.346	0.192	1.2e-30	FLS
								Ccdc90b	4.42e-35	0.542385	0.66	0.466	1.21e-30	FLS
								Mrpl21	5.23e-35	0.442753	0.723	0.514	1.44e-30	FLS
								B4gat1	5.4e-35	0.606329	0.513	0.331	1.49e-30	FLS
								Hmox2	8.02e-35	0.524465	0.688	0.501	2.21e-30	FLS
								Sgcb	8.12e-35	0.438552	0.752	0.56	2.23e-30	FLS
								Bet1	9.07e-35	0.459391	0.773	0.607	2.49e-30	FLS
								Fam118b	9.19e-35	0.811583	0.322	0.176	2.53e-30	FLS
								Drap1	9.36e-35	0.364134	0.93	0.816	2.58e-30	FLS
								Ralbp1	9.96e-35	0.401959	0.886	0.745	2.74e-30	FLS
								Cox16	1.25e-34	0.454423	0.783	0.612	3.44e-30	FLS
								Eapp	1.31e-34	0.496097	0.661	0.465	3.61e-30	FLS
								Zwint	1.55e-34	0.591111	0.435	0.258	4.25e-30	FLS
								Chmp1b	1.62e-34	0.601975	0.436	0.262	4.45e-30	FLS
								Pigk	1.99e-34	0.464068	0.707	0.518	5.48e-30	FLS
								Kti12	2.13e-34	0.738699	0.338	0.186	5.85e-30	FLS
								Rpp25l	2.44e-34	0.564569	0.488	0.309	6.72e-30	FLS
								Snap29	2.46e-34	0.793666	0.289	0.152	6.78e-30	FLS
								Ufm1	2.52e-34	0.391747	0.885	0.732	6.94e-30	FLS
								Eef1akmt2	2.57e-34	0.614955	0.495	0.319	7.08e-30	FLS
								Alad	2.67e-34	0.75614	0.305	0.164	7.34e-30	FLS
								Nudcd2	2.85e-34	0.414873	0.827	0.656	7.85e-30	FLS
								Lin37	2.94e-34	0.768248	0.307	0.163	8.1e-30	FLS
								Btbd1	3.21e-34	0.489724	0.663	0.473	8.83e-30	FLS
								Rnf130	4.09e-34	0.512317	0.681	0.49	1.13e-29	FLS
								Mrps31	4.68e-34	0.705749	0.309	0.164	1.29e-29	FLS
								Smim26	4.74e-34	0.588691	0.521	0.341	1.3e-29	FLS
								Sdhaf2	5.12e-34	0.566956	0.517	0.333	1.41e-29	FLS
								Tbcc	6.37e-34	0.627187	0.45	0.28	1.75e-29	FLS
								Pithd1	6.6e-34	0.826468	0.317	0.176	1.82e-29	FLS
								Taz	6.88e-34	0.636329	0.4	0.235	1.89e-29	FLS
								Psmd2	7.65e-34	0.452323	0.799	0.639	2.11e-29	FLS
								Gas2l1	8e-34	0.593891	0.596	0.422	2.2e-29	FLS
								Txndc9	8.21e-34	0.455584	0.757	0.584	2.26e-29	FLS
								Ptp4a3	8.45e-34	0.656794	0.445	0.275	2.33e-29	FLS
								Sdf2l1	9.26e-34	0.509408	0.427	0.255	2.55e-29	FLS
								Otud6b	9.84e-34	0.663315	0.363	0.207	2.71e-29	FLS
								Ergic1	1.12e-33	0.45647	0.784	0.621	3.09e-29	FLS
								Eci1	1.24e-33	0.579857	0.525	0.343	3.43e-29	FLS
								Nudt2	1.38e-33	0.598683	0.487	0.307	3.79e-29	FLS
								Fam98c	1.47e-33	0.727788	0.334	0.185	4.06e-29	FLS
								Kdelr1	1.58e-33	0.291439	0.986	0.94	4.34e-29	FLS
								Eef2kmt	1.64e-33	0.648589	0.472	0.301	4.51e-29	FLS
								1110004F10Rik	1.9e-33	0.377705	0.909	0.755	5.22e-29	FLS
								Hacd1	1.98e-33	0.42512	0.785	0.588	5.45e-29	FLS
								Trappc13	2.05e-33	0.653442	0.461	0.291	5.63e-29	FLS
								C1d	2.09e-33	0.407261	0.861	0.702	5.76e-29	FLS
								Nr1h2	2.16e-33	0.576119	0.6	0.415	5.94e-29	FLS
								Wdr18	2.21e-33	0.608439	0.429	0.26	6.07e-29	FLS
								Slc35a5	2.31e-33	0.800821	0.275	0.143	6.34e-29	FLS
								Malsu1	2.33e-33	0.437885	0.724	0.536	6.42e-29	FLS
								Tsfm	2.34e-33	0.537814	0.542	0.355	6.43e-29	FLS
								Flot1	2.48e-33	0.534446	0.751	0.583	6.83e-29	FLS
								Ube2w	2.79e-33	0.524974	0.677	0.503	7.66e-29	FLS
								Bag5	2.93e-33	0.472527	0.68	0.487	8.06e-29	FLS
								Dusp10	2.97e-33	0.826719	0.252	0.127	8.17e-29	FLS
								Actl6a	3.08e-33	0.602021	0.51	0.331	8.46e-29	FLS
								Tcp11l2	3.21e-33	0.589966	0.553	0.373	8.83e-29	FLS
								Ccnd1	4e-33	0.365174	0.359	0.197	1.1e-28	FLS
								Mthfs	4.8e-33	0.85142	0.256	0.13	1.32e-28	FLS
								Gps1	5.01e-33	0.493	0.709	0.516	1.38e-28	FLS
								Gnptg	5.03e-33	0.536304	0.508	0.325	1.39e-28	FLS
								Nsmce3	5.11e-33	0.503364	0.615	0.427	1.41e-28	FLS
								Fubp1	5.24e-33	0.467095	0.693	0.515	1.44e-28	FLS
								Ddost	5.34e-33	0.357534	0.957	0.9	1.47e-28	FLS
								Ankrd29	5.44e-33	0.564652	0.498	0.318	1.5e-28	FLS
								Calml4	5.51e-33	0.685471	0.35	0.199	1.52e-28	FLS
								Bola1	6.03e-33	0.557185	0.597	0.411	1.66e-28	FLS
								Actr1a	6.09e-33	0.546998	0.613	0.431	1.68e-28	FLS
								Gadd45gip1	6.43e-33	0.476238	0.65	0.452	1.77e-28	FLS
								Ppp2r3c	6.84e-33	0.719921	0.347	0.199	1.88e-28	FLS
								Mta3	8.29e-33	0.630473	0.373	0.216	2.28e-28	FLS
								Aen	9.41e-33	0.694131	0.354	0.202	2.59e-28	FLS
								Polr3h	1.11e-32	0.696444	0.363	0.21	3.04e-28	FLS
								Ripor1	1.63e-32	0.622847	0.37	0.216	4.49e-28	FLS
								Exosc3	1.7e-32	0.628165	0.469	0.294	4.68e-28	FLS
								Ube2j2	1.71e-32	0.479683	0.661	0.479	4.71e-28	FLS
								Esrra	1.81e-32	0.844272	0.29	0.157	4.97e-28	FLS
								St6galnac4	1.81e-32	0.610263	0.477	0.303	4.97e-28	FLS
								Gemin7	1.89e-32	0.487371	0.733	0.564	5.21e-28	FLS
								Qdpr	2.37e-32	0.545957	0.528	0.345	6.51e-28	FLS
								Cog8	2.58e-32	0.588786	0.431	0.262	7.1e-28	FLS
								Hist1h2bc	2.81e-32	0.388008	0.849	0.69	7.73e-28	FLS
								Fam20b	2.93e-32	0.591256	0.461	0.291	8.06e-28	FLS
								Tmed5	3.62e-32	0.408977	0.646	0.443	9.97e-28	FLS
								Apip	3.72e-32	0.574954	0.513	0.337	1.02e-27	FLS
								Ptges2	4.1e-32	0.629479	0.368	0.214	1.13e-27	FLS
								Efemp2	4.11e-32	0.353923	0.916	0.822	1.13e-27	FLS
								Ets1	4.32e-32	0.59428	0.422	0.255	1.19e-27	FLS
								Llph	4.45e-32	0.440727	0.768	0.6	1.23e-27	FLS
								Bud31	4.81e-32	0.473389	0.706	0.521	1.32e-27	FLS
								Ice1	4.95e-32	0.772357	0.458	0.301	1.36e-27	FLS
								Med30	5.5e-32	0.491605	0.614	0.426	1.51e-27	FLS
								Eng	5.69e-32	0.587041	0.507	0.336	1.57e-27	FLS
								Mrps10	6.28e-32	0.610158	0.53	0.357	1.73e-27	FLS
								Grcc10	7.33e-32	0.308486	0.975	0.891	2.02e-27	FLS
								Rnft1	7.64e-32	0.563863	0.573	0.398	2.1e-27	FLS
								Pde6d	7.9e-32	0.487799	0.646	0.465	2.17e-27	FLS
								Mrps12	7.9e-32	0.444455	0.719	0.532	2.17e-27	FLS
								Mrps18b	7.93e-32	0.699048	0.428	0.267	2.18e-27	FLS
								Mrpl35	8.4e-32	0.489225	0.632	0.442	2.31e-27	FLS
								Gtpbp8	8.69e-32	0.680522	0.326	0.183	2.39e-27	FLS
								Gt(ROSA)26Sor	9.33e-32	0.636233	0.36	0.208	2.57e-27	FLS
								Desi1	1.08e-31	0.624632	0.465	0.299	2.97e-27	FLS
								Tnfrsf12a	1.43e-31	0.392114	0.755	0.549	3.93e-27	FLS
								Vma21	1.45e-31	0.413682	0.764	0.59	3.98e-27	FLS
								Mrpl38	1.57e-31	0.59505	0.482	0.311	4.31e-27	FLS
								Elk4	1.63e-31	0.56263	0.594	0.42	4.48e-27	FLS
								Ube2d3	1.74e-31	0.306668	0.973	0.918	4.78e-27	FLS
								Fbxo36	2e-31	0.729651	0.322	0.181	5.5e-27	FLS
								Trappc3	2.06e-31	0.463505	0.727	0.555	5.68e-27	FLS
								Rcan1	2.17e-31	0.429749	0.785	0.603	5.96e-27	FLS
								Mindy3	2.2e-31	0.681788	0.42	0.263	6.06e-27	FLS
								Cyth1	2.42e-31	0.84578	0.294	0.162	6.66e-27	FLS
								Apmap	2.55e-31	0.812798	0.286	0.156	7.02e-27	FLS
								Mrpl50	2.77e-31	0.54819	0.541	0.368	7.61e-27	FLS
								Mrps17	2.82e-31	0.392266	0.82	0.652	7.75e-27	FLS
								Timm10	2.9e-31	0.53498	0.513	0.334	7.99e-27	FLS
								Zdhhc3	3.06e-31	0.554577	0.646	0.475	8.42e-27	FLS
								Gsr	3.09e-31	0.590685	0.446	0.284	8.51e-27	FLS
								Ebna1bp2	3.34e-31	0.462974	0.695	0.506	9.18e-27	FLS
								Mageh1	3.85e-31	0.490456	0.558	0.373	1.06e-26	FLS
								Anapc11	3.85e-31	0.428964	0.879	0.774	1.06e-26	FLS
								Dync1i2	3.97e-31	0.403684	0.82	0.655	1.09e-26	FLS
								Nt5c	4.49e-31	0.449453	0.787	0.622	1.23e-26	FLS
								Lypla1	4.52e-31	0.55394	0.514	0.337	1.24e-26	FLS
								Hsbp1	5.13e-31	0.283389	0.961	0.905	1.41e-26	FLS
								Slc10a3	5.24e-31	0.843107	0.252	0.131	1.44e-26	FLS
								Uxt	5.77e-31	0.611859	0.453	0.286	1.59e-26	FLS
								Ccdc85b	5.96e-31	0.45993	0.715	0.539	1.64e-26	FLS
								Mrpl41	6.15e-31	0.522953	0.609	0.434	1.69e-26	FLS
								Atp6v1a	7.29e-31	0.45658	0.698	0.52	2e-26	FLS
								Cox18	8.19e-31	0.688385	0.348	0.203	2.25e-26	FLS
								Ssbp1	8.28e-31	0.469861	0.662	0.477	2.28e-26	FLS
								Pcnx4	8.67e-31	0.684155	0.35	0.204	2.39e-26	FLS
								Rtn3	9.23e-31	0.379884	0.843	0.699	2.54e-26	FLS
								Farsa	9.76e-31	0.644742	0.393	0.237	2.68e-26	FLS
								Pisd	1.06e-30	0.710596	0.309	0.171	2.91e-26	FLS
								Yif1a	1.11e-30	0.361252	0.902	0.752	3.05e-26	FLS
								Pex13	1.21e-30	0.564218	0.452	0.286	3.33e-26	FLS
								Eif2b3	1.21e-30	0.630744	0.359	0.208	3.34e-26	FLS
								Mtor	1.31e-30	0.792102	0.273	0.147	3.61e-26	FLS
								Slc20a1	1.41e-30	0.468324	0.469	0.299	3.88e-26	FLS
								Usp53	1.42e-30	0.80822	0.428	0.277	3.91e-26	FLS
								Fhl1	1.5e-30	0.444455	0.823	0.669	4.14e-26	FLS
								Yars	1.53e-30	0.638793	0.431	0.272	4.2e-26	FLS
								Atf5	1.64e-30	0.458212	0.675	0.486	4.51e-26	FLS
								Cnpy4	1.68e-30	0.514599	0.566	0.387	4.61e-26	FLS
								Cybc1	1.78e-30	0.555738	0.478	0.305	4.89e-26	FLS
								Pnkp	1.81e-30	0.693752	0.325	0.184	4.97e-26	FLS
								Trps1	1.86e-30	0.421295	0.936	0.829	5.11e-26	FLS
								Arpc5	1.93e-30	0.320824	0.94	0.831	5.32e-26	FLS
								Stxbp1	2.1e-30	0.669744	0.353	0.206	5.78e-26	FLS
								Nmi	2.53e-30	0.618169	0.34	0.193	6.96e-26	FLS
								Cd109	2.59e-30	0.481928	0.773	0.598	7.14e-26	FLS
								4933434E20Rik	2.65e-30	0.49816	0.465	0.292	7.3e-26	FLS
								Evi5	2.72e-30	0.514478	0.565	0.389	7.5e-26	FLS
								Gm16286	3.07e-30	0.426711	0.777	0.628	8.44e-26	FLS
								Nagpa	3.16e-30	0.737222	0.305	0.17	8.7e-26	FLS
								Imp3	3.29e-30	0.420511	0.765	0.601	9.05e-26	FLS
								Trappc1	3.91e-30	0.492795	0.626	0.433	1.08e-25	FLS
								Ephx1	4.22e-30	0.646517	0.507	0.339	1.16e-25	FLS
								C1galt1c1	4.3e-30	0.656713	0.408	0.253	1.18e-25	FLS
								Rab28	5.84e-30	0.460099	0.702	0.536	1.61e-25	FLS
								Tpst2	6.19e-30	0.457441	0.644	0.455	1.7e-25	FLS
								Leprot	6.31e-30	0.350477	0.889	0.756	1.74e-25	FLS
								Mrpl27	6.57e-30	0.436977	0.726	0.552	1.81e-25	FLS
								Pigx	7.23e-30	0.496198	0.65	0.472	1.99e-25	FLS
								Mical1	8.59e-30	0.581133	0.449	0.287	2.36e-25	FLS
								E2f5	1.04e-29	0.689277	0.293	0.162	2.85e-25	FLS
								Dhrs4	1.04e-29	0.503069	0.6	0.425	2.87e-25	FLS
								Homer1	1.14e-29	0.63467	0.36	0.214	3.13e-25	FLS
								Zmat5	1.14e-29	0.520412	0.599	0.416	3.14e-25	FLS
								Meis3	1.15e-29	0.649949	0.319	0.179	3.17e-25	FLS
								Aasdhppt	1.28e-29	0.565451	0.464	0.3	3.53e-25	FLS
								Tm2d3	1.31e-29	0.47433	0.587	0.407	3.61e-25	FLS
								Pinx1	1.36e-29	0.746595	0.257	0.135	3.75e-25	FLS
								Efhd2	1.55e-29	0.526058	0.479	0.309	4.26e-25	FLS
								Arl6ip4	1.64e-29	0.443672	0.699	0.514	4.51e-25	FLS
								Grn	1.86e-29	0.337817	0.965	0.919	5.11e-25	FLS
								Baz1a	2.02e-29	0.641759	0.386	0.235	5.55e-25	FLS
								Thoc5	2.03e-29	0.782334	0.268	0.144	5.59e-25	FLS
								Snx12	2.06e-29	0.514637	0.547	0.375	5.67e-25	FLS
								Rab11b	2.11e-29	0.426623	0.859	0.745	5.81e-25	FLS
								Desi2	2.29e-29	0.418338	0.833	0.67	6.31e-25	FLS
								Papss1	2.3e-29	0.579586	0.625	0.463	6.33e-25	FLS
								Thap11	2.43e-29	0.576515	0.45	0.286	6.69e-25	FLS
								Psma4	2.49e-29	0.318911	0.945	0.832	6.85e-25	FLS
								Cln5	2.73e-29	0.548478	0.514	0.35	7.51e-25	FLS
								Ube2l6	2.81e-29	0.606164	0.337	0.194	7.74e-25	FLS
								Rab18	2.84e-29	0.368202	0.893	0.77	7.8e-25	FLS
								Dubr	2.88e-29	0.660957	0.38	0.234	7.91e-25	FLS
								Park7	3.01e-29	0.27612	0.965	0.888	8.27e-25	FLS
								Commd10	3.48e-29	0.593069	0.445	0.282	9.57e-25	FLS
								Msrb1	3.71e-29	0.425572	0.731	0.563	1.02e-24	FLS
								Sdhaf1	4.06e-29	0.528911	0.49	0.321	1.12e-24	FLS
								Ndufc1	5e-29	0.31126	0.949	0.833	1.38e-24	FLS
								Tgif1	5.43e-29	0.625856	0.432	0.274	1.5e-24	FLS
								Snrpf	7.46e-29	0.306376	0.941	0.835	2.05e-24	FLS
								Surf1	8.51e-29	0.50263	0.535	0.357	2.34e-24	FLS
								Med31	9.1e-29	0.523475	0.542	0.371	2.5e-24	FLS
								Pigq	1.01e-28	0.644294	0.285	0.157	2.77e-24	FLS
								Etfdh	1.2e-28	0.669084	0.325	0.188	3.31e-24	FLS
								Bloc1s2	1.23e-28	0.554246	0.476	0.313	3.38e-24	FLS
								Bckdk	1.27e-28	0.503762	0.558	0.382	3.49e-24	FLS
								Ncoa4	1.34e-28	0.541685	0.449	0.288	3.7e-24	FLS
								Aspscr1	1.55e-28	0.574761	0.461	0.298	4.26e-24	FLS
								Hnrnpab	1.59e-28	0.298328	0.95	0.84	4.37e-24	FLS
								Cyb5r3	1.86e-28	0.275967	0.965	0.874	5.11e-24	FLS
								Galnt4	2.13e-28	0.735255	0.295	0.166	5.85e-24	FLS
								Mcee	2.25e-28	0.480051	0.598	0.418	6.18e-24	FLS
								Dnajc15	2.27e-28	0.464909	0.628	0.445	6.25e-24	FLS
								Ccdc32	2.35e-28	0.492737	0.461	0.293	6.47e-24	FLS
								2510009E07Rik	2.74e-28	0.56177	0.529	0.367	7.54e-24	FLS
								Mrpl19	2.98e-28	0.64854	0.357	0.214	8.19e-24	FLS
								Ruvbl2	3.07e-28	0.682085	0.324	0.189	8.44e-24	FLS
								Psmd1	3.14e-28	0.422735	0.766	0.607	8.65e-24	FLS
								Bccip	3.3e-28	0.460375	0.739	0.579	9.08e-24	FLS
								Jade1	3.85e-28	0.735242	0.323	0.189	1.06e-23	FLS
								Nudt19	4.38e-28	0.528546	0.443	0.283	1.21e-23	FLS
								Babam2	4.38e-28	0.53523	0.494	0.327	1.21e-23	FLS
								Ahsa2	4.42e-28	0.561474	0.485	0.326	1.22e-23	FLS
								Sec24c	4.44e-28	0.559	0.404	0.251	1.22e-23	FLS
								CAAA01118383.1	4.46e-28	0.642436	0.365	0.221	1.23e-23	FLS
								Chmp2b	4.54e-28	0.432563	0.721	0.538	1.25e-23	FLS
								Alyref	4.8e-28	0.441713	0.699	0.532	1.32e-23	FLS
								Glt8d1	4.85e-28	0.442499	0.712	0.552	1.34e-23	FLS
								Cdc123	5.38e-28	0.476863	0.663	0.5	1.48e-23	FLS
								Enpp1	5.48e-28	0.473343	0.806	0.616	1.51e-23	FLS
								Yipf4	5.53e-28	0.415466	0.842	0.706	1.52e-23	FLS
								Slc35b2	5.72e-28	0.459006	0.746	0.576	1.57e-23	FLS
								Polr2e	5.78e-28	0.366929	0.81	0.64	1.59e-23	FLS
								Atp6v1d	5.79e-28	0.456682	0.677	0.514	1.59e-23	FLS
								Myo5a	5.81e-28	0.558298	0.563	0.397	1.6e-23	FLS
								Rab4b	6.03e-28	0.406199	0.786	0.624	1.66e-23	FLS
								Pepd	6.19e-28	0.5469	0.474	0.311	1.7e-23	FLS
								Ttc39b	6.27e-28	0.552764	0.391	0.242	1.72e-23	FLS
								Phax	6.35e-28	0.437772	0.654	0.475	1.75e-23	FLS
								Mff	6.4e-28	0.394354	0.769	0.596	1.76e-23	FLS
								Itgb3	6.98e-28	0.639136	0.27	0.146	1.92e-23	FLS
								Spire1	7.2e-28	0.760737	0.309	0.181	1.98e-23	FLS
								Rdm1	7.29e-28	0.614026	0.338	0.199	2.01e-23	FLS
								Gtpbp4	7.52e-28	0.482304	0.538	0.364	2.07e-23	FLS
								2310009A05Rik	7.74e-28	0.420393	0.67	0.486	2.13e-23	FLS
								Pdrg1	8.63e-28	0.485542	0.644	0.473	2.37e-23	FLS
								Tgfbr1	9.1e-28	0.46257	0.537	0.366	2.5e-23	FLS
								Me2	1.11e-27	0.793349	0.282	0.162	3.07e-23	FLS
								Rnaseh1	1.13e-27	0.613981	0.365	0.221	3.12e-23	FLS
								Nemf	1.19e-27	0.552043	0.486	0.326	3.28e-23	FLS
								Puf60	1.29e-27	0.435867	0.744	0.571	3.56e-23	FLS
								Sars	1.31e-27	0.454569	0.704	0.536	3.62e-23	FLS
								Lin7c	1.38e-27	0.54684	0.487	0.323	3.8e-23	FLS
								Morn2	1.4e-27	0.719155	0.28	0.156	3.84e-23	FLS
								Cmc1	1.64e-27	0.459899	0.633	0.457	4.52e-23	FLS
								Gpr108	1.68e-27	0.474413	0.6	0.431	4.63e-23	FLS
								Micu2	1.77e-27	0.571094	0.488	0.33	4.88e-23	FLS
								Washc3	1.83e-27	0.418838	0.687	0.511	5.02e-23	FLS
								Rab8a	1.89e-27	0.462694	0.666	0.483	5.2e-23	FLS
								Slc25a17	1.98e-27	0.480246	0.613	0.449	5.44e-23	FLS
								Camta1	2.12e-27	0.518613	0.514	0.345	5.84e-23	FLS
								Bloc1s4	2.2e-27	0.529747	0.418	0.264	6.05e-23	FLS
								Ogfod2	2.55e-27	0.809573	0.264	0.146	7.01e-23	FLS
								Ppp1r7	2.86e-27	0.545751	0.449	0.292	7.86e-23	FLS
								Il3ra	2.92e-27	0.540351	0.461	0.303	8.02e-23	FLS
								Sat1	3e-27	0.290114	0.921	0.81	8.25e-23	FLS
								Apeh	3.25e-27	0.675984	0.287	0.162	8.95e-23	FLS
								Wnk1	3.89e-27	0.408535	0.89	0.776	1.07e-22	FLS
								Pdhb	4.1e-27	0.45849	0.578	0.407	1.13e-22	FLS
								Exosc1	5.03e-27	0.573771	0.473	0.316	1.39e-22	FLS
								Enoph1	5.21e-27	0.711984	0.263	0.144	1.43e-22	FLS
								Mrpl49	5.61e-27	0.580571	0.365	0.221	1.54e-22	FLS
								Hebp1	5.9e-27	0.532883	0.58	0.42	1.62e-22	FLS
								Mrps16	6.07e-27	0.340307	0.9	0.78	1.67e-22	FLS
								Rpp21	6.37e-27	0.412749	0.616	0.433	1.75e-22	FLS
								Ube2e1	6.79e-27	0.452976	0.669	0.503	1.87e-22	FLS
								Acaa1a	6.89e-27	0.42496	0.751	0.586	1.9e-22	FLS
								Gm15417	7.01e-27	0.538569	0.426	0.274	1.93e-22	FLS
								Fbxw11	7.07e-27	0.482279	0.439	0.279	1.95e-22	FLS
								Ifi30	7.17e-27	0.323596	0.822	0.672	1.97e-22	FLS
								Ndufa10	7.36e-27	0.373436	0.777	0.598	2.03e-22	FLS
								Comtd1	8.09e-27	0.66487	0.317	0.185	2.23e-22	FLS
								Orai3	8.14e-27	0.57347	0.465	0.306	2.24e-22	FLS
								Rce1	8.59e-27	0.500394	0.554	0.389	2.36e-22	FLS
								Sin3b	9.17e-27	0.368156	0.815	0.671	2.52e-22	FLS
								Exoc1	9.49e-27	0.634153	0.317	0.185	2.61e-22	FLS
								Mpst	9.5e-27	0.533365	0.467	0.306	2.62e-22	FLS
								Mapk1	9.54e-27	0.431602	0.674	0.499	2.62e-22	FLS
								Hibadh	1.04e-26	0.426115	0.638	0.456	2.86e-22	FLS
								Capn2	1.04e-26	0.406829	0.842	0.702	2.87e-22	FLS
								Csk	1.08e-26	0.503658	0.526	0.364	2.96e-22	FLS
								Adsl	1.11e-26	0.645806	0.328	0.193	3.05e-22	FLS
								Timm17b	1.14e-26	0.415922	0.75	0.582	3.13e-22	FLS
								Gcnt2	1.39e-26	0.731158	0.266	0.148	3.81e-22	FLS
								Aptx	1.52e-26	0.716479	0.285	0.163	4.2e-22	FLS
								Bud23	1.55e-26	0.537314	0.461	0.302	4.27e-22	FLS
								Sirt2	1.78e-26	0.416033	0.703	0.536	4.91e-22	FLS
								Tmem11	1.8e-26	0.454876	0.595	0.418	4.94e-22	FLS
								Ppp1r18	2.1e-26	0.483934	0.559	0.386	5.78e-22	FLS
								Eri3	2.29e-26	0.432436	0.719	0.569	6.3e-22	FLS
								Uggt1	2.33e-26	0.506797	0.545	0.384	6.41e-22	FLS
								Fbxw2	2.46e-26	0.438552	0.571	0.401	6.76e-22	FLS
								Mcts1	2.51e-26	0.406427	0.719	0.534	6.92e-22	FLS
								Chfr	2.8e-26	0.59549	0.352	0.213	7.71e-22	FLS
								Tmem50b	2.84e-26	0.649514	0.321	0.191	7.83e-22	FLS
								Smim4	2.87e-26	0.560562	0.641	0.491	7.88e-22	FLS
								Pmvk	3.29e-26	0.65073	0.331	0.2	9.05e-22	FLS
								Pi4ka	3.32e-26	0.542164	0.357	0.218	9.14e-22	FLS
								Ptprf	3.45e-26	0.544192	0.458	0.304	9.5e-22	FLS
								Golga7	3.95e-26	0.422528	0.637	0.468	1.09e-21	FLS
								Glo1	4.39e-26	0.386675	0.771	0.615	1.21e-21	FLS
								Rbmx	4.63e-26	0.63263	0.319	0.19	1.27e-21	FLS
								Clcn3	4.88e-26	0.619746	0.286	0.162	1.34e-21	FLS
								BC005624	5.29e-26	0.431749	0.641	0.477	1.46e-21	FLS
								Snx30	5.48e-26	0.664233	0.289	0.164	1.51e-21	FLS
								Usp5	6.57e-26	0.531145	0.428	0.278	1.81e-21	FLS
								Med19	6.7e-26	0.595417	0.358	0.22	1.84e-21	FLS
								Ybx3	6.96e-26	0.36065	0.947	0.886	1.91e-21	FLS
								Arpin	7.59e-26	0.632914	0.348	0.214	2.09e-21	FLS
								Zdhhc20	7.69e-26	0.403131	0.715	0.54	2.12e-21	FLS
								Sbds	8.48e-26	0.417208	0.689	0.518	2.33e-21	FLS
								Lxn	8.55e-26	0.630553	0.535	0.381	2.35e-21	FLS
								Tsc22d3	8.88e-26	0.359837	0.604	0.434	2.44e-21	FLS
								Anxa11	8.92e-26	0.482443	0.594	0.432	2.45e-21	FLS
								Tor1aip2	8.98e-26	0.438243	0.693	0.531	2.47e-21	FLS
								Cdc34	9e-26	0.524146	0.482	0.328	2.48e-21	FLS
								Hmbs	9.33e-26	0.411881	0.44	0.283	2.57e-21	FLS
								Kpna1	9.78e-26	0.523214	0.416	0.268	2.69e-21	FLS
								Taf10	9.89e-26	0.335435	0.916	0.785	2.72e-21	FLS
								Rnf220	1.02e-25	0.534029	0.42	0.271	2.8e-21	FLS
								Psmd5	1.06e-25	0.603577	0.432	0.283	2.93e-21	FLS
								Pip4p2	1.09e-25	0.59538	0.488	0.338	3e-21	FLS
								Thyn1	1.14e-25	0.53944	0.416	0.267	3.14e-21	FLS
								Ddx24	1.21e-25	0.373906	0.801	0.647	3.33e-21	FLS
								Nudt21	1.29e-25	0.389198	0.768	0.599	3.55e-21	FLS
								Atpif1	1.4e-25	0.250224	0.985	0.928	3.84e-21	FLS
								Blmh	1.41e-25	0.467483	0.674	0.51	3.88e-21	FLS
								Decr2	1.43e-25	0.666659	0.252	0.137	3.92e-21	FLS
								Mapk9	1.5e-25	0.631792	0.374	0.238	4.12e-21	FLS
								Pdlim7	1.52e-25	0.400356	0.767	0.606	4.17e-21	FLS
								Ppp2r5a	1.57e-25	0.50289	0.648	0.496	4.32e-21	FLS
								Polr2h	1.63e-25	0.489455	0.525	0.363	4.49e-21	FLS
								Mrps35	1.68e-25	0.549976	0.404	0.258	4.62e-21	FLS
								B9d2	1.72e-25	0.608818	0.362	0.223	4.74e-21	FLS
								Taf13	1.73e-25	0.601451	0.432	0.288	4.77e-21	FLS
								Kif21a	1.81e-25	0.699421	0.329	0.2	4.99e-21	FLS
								Med9	1.98e-25	0.471109	0.49	0.328	5.44e-21	FLS
								Tmx1	2e-25	0.423141	0.597	0.431	5.5e-21	FLS
								Nmt1	2.23e-25	0.407906	0.596	0.42	6.13e-21	FLS
								Drg2	2.38e-25	0.55413	0.381	0.237	6.55e-21	FLS
								Ahcyl2	2.68e-25	0.492098	0.398	0.255	7.36e-21	FLS
								Lyrm2	2.72e-25	0.442162	0.606	0.435	7.49e-21	FLS
								Inppl1	2.81e-25	0.590937	0.432	0.287	7.72e-21	FLS
								Mef2d	2.96e-25	0.504226	0.539	0.38	8.14e-21	FLS
								Fuca1	3.17e-25	0.267854	0.921	0.822	8.72e-21	FLS
								Fuz	3.27e-25	0.71702	0.277	0.158	8.99e-21	FLS
								Knop1	3.46e-25	0.487594	0.525	0.365	9.51e-21	FLS
								Araf	3.56e-25	0.501509	0.496	0.341	9.79e-21	FLS
								Acp1	4.4e-25	0.350691	0.781	0.634	1.21e-20	FLS
								Slc15a4	4.72e-25	0.689192	0.277	0.159	1.3e-20	FLS
								Cd99l2	4.89e-25	0.50105	0.411	0.265	1.34e-20	FLS
								Tmco1	5.23e-25	0.321744	0.881	0.747	1.44e-20	FLS
								Pttg1	5.3e-25	0.347179	0.606	0.432	1.46e-20	FLS
								Rbfa	6e-25	0.455744	0.543	0.377	1.65e-20	FLS
								Arl2	7.33e-25	0.41478	0.525	0.36	2.02e-20	FLS
								Tmc6	8.28e-25	0.734606	0.294	0.174	2.28e-20	FLS
								Hexb	8.37e-25	0.349588	0.773	0.608	2.3e-20	FLS
								Coq10a	8.68e-25	0.625931	0.324	0.196	2.39e-20	FLS
								Dnajc30	9.03e-25	0.490057	0.465	0.31	2.48e-20	FLS
								Ctbp1	1.01e-24	0.359709	0.832	0.681	2.78e-20	FLS
								Fam234a	1.06e-24	0.44095	0.523	0.361	2.91e-20	FLS
								Wdr60	1.11e-24	0.593892	0.365	0.228	3.06e-20	FLS
								Rabif	1.14e-24	0.475101	0.401	0.254	3.13e-20	FLS
								Mrps25	1.15e-24	0.431991	0.582	0.415	3.17e-20	FLS
								Txnl4a	1.19e-24	0.368218	0.749	0.579	3.27e-20	FLS
								Parl	1.23e-24	0.477537	0.551	0.389	3.38e-20	FLS
								Bysl	1.31e-24	0.677502	0.276	0.161	3.6e-20	FLS
								Alg1	1.33e-24	0.537817	0.4	0.257	3.65e-20	FLS
								U2af1	1.43e-24	0.359345	0.8	0.64	3.93e-20	FLS
								Med29	1.48e-24	0.429299	0.603	0.441	4.07e-20	FLS
								Rps19bp1	1.65e-24	0.467334	0.506	0.348	4.54e-20	FLS
								Mrpl45	2.1e-24	0.535581	0.408	0.267	5.78e-20	FLS
								Cdca4	2.27e-24	0.561153	0.291	0.17	6.25e-20	FLS
								Arl8b	2.51e-24	0.406636	0.66	0.499	6.89e-20	FLS
								Car5b	2.65e-24	0.60676	0.294	0.173	7.29e-20	FLS
								Vbp1	2.78e-24	0.406544	0.514	0.352	7.66e-20	FLS
								Rnaseh2a	2.84e-24	0.605118	0.313	0.186	7.82e-20	FLS
								Emc1	2.96e-24	0.564695	0.311	0.184	8.14e-20	FLS
								Scand1	3.2e-24	0.265102	0.955	0.887	8.82e-20	FLS
								Brix1	3.48e-24	0.468136	0.518	0.356	9.58e-20	FLS
								Mtdh	3.51e-24	0.312631	0.932	0.842	9.64e-20	FLS
								Slc39a6	3.81e-24	0.456097	0.579	0.416	1.05e-19	FLS
								Ubl3	3.91e-24	0.333638	0.696	0.511	1.08e-19	FLS
								Cmpk1	4.55e-24	0.322064	0.901	0.781	1.25e-19	FLS
								9130401M01Rik	4.58e-24	0.47851	0.582	0.422	1.26e-19	FLS
								Dnm2	5.69e-24	0.47169	0.526	0.368	1.57e-19	FLS
								Cog7	5.69e-24	0.731289	0.279	0.164	1.57e-19	FLS
								Mgat4b	6.01e-24	0.46179	0.52	0.365	1.66e-19	FLS
								Mak16	6.12e-24	0.54842	0.453	0.3	1.68e-19	FLS
								Cdk4	6.29e-24	0.396148	0.883	0.802	1.73e-19	FLS
								Slain2	6.6e-24	0.440737	0.548	0.386	1.82e-19	FLS
								Atp2b4	6.86e-24	0.455393	0.626	0.459	1.89e-19	FLS
								Kdsr	7.11e-24	0.523391	0.428	0.284	1.96e-19	FLS
								Wbp4	7.84e-24	0.403359	0.67	0.504	2.16e-19	FLS
								Sumo1	8.06e-24	0.314044	0.915	0.792	2.22e-19	FLS
								Spg21	8.18e-24	0.348754	0.707	0.523	2.25e-19	FLS
								Dnajc4	8.74e-24	0.452856	0.485	0.328	2.41e-19	FLS
								Prkag1	9.65e-24	0.447448	0.588	0.42	2.66e-19	FLS
								Dnajb11	1e-23	0.32749	0.822	0.665	2.75e-19	FLS
								Coq9	1.03e-23	0.570594	0.391	0.256	2.83e-19	FLS
								1110032A03Rik	1.12e-23	0.534351	0.385	0.246	3.08e-19	FLS
								Gdi2	1.12e-23	0.251743	0.979	0.922	3.09e-19	FLS
								Glrx3	1.14e-23	0.303986	0.919	0.79	3.13e-19	FLS
								Snrpa1	1.16e-23	0.376299	0.579	0.407	3.19e-19	FLS
								Imp4	1.2e-23	0.544966	0.431	0.286	3.31e-19	FLS
								Prkcsh	1.21e-23	0.38651	0.734	0.572	3.33e-19	FLS
								Adprm	1.25e-23	0.528437	0.257	0.144	3.45e-19	FLS
								Zpr1	1.34e-23	0.538982	0.401	0.263	3.68e-19	FLS
								Hibch	1.39e-23	0.598886	0.277	0.159	3.82e-19	FLS
								Ssb	1.44e-23	0.268248	0.917	0.813	3.97e-19	FLS
								Ankrd39	1.58e-23	0.549983	0.368	0.234	4.35e-19	FLS
								Tmem203	1.66e-23	0.509933	0.42	0.275	4.57e-19	FLS
								Nans	1.74e-23	0.39187	0.677	0.509	4.78e-19	FLS
								Mthfd2	1.82e-23	0.603654	0.416	0.277	5.02e-19	FLS
								Hars	1.82e-23	0.447604	0.55	0.385	5.02e-19	FLS
								Rab29	1.89e-23	0.50968	0.362	0.228	5.21e-19	FLS
								Uchl3	1.89e-23	0.431129	0.564	0.399	5.21e-19	FLS
[truncated: 764 more rows]
[truncated: 47 more columns]
